# Supplementary material for: Transcriptome Analysis Reveals Coexpression Networks and Hub Genes Involved in Papillae Development in Lilium auratum
Source: Int J Mol Sci. 2024 Feb 19;25(4):2436. doi: 10.3390/ijms25042436 (PMC10889295; doi:10.3390/ijms25042436)
Supplement: Supplementary file 1 [file ijms-25-02436-s001.zip]

Archive with 12 entries (9 files):
- Supplementary Figures/
- Supplementary Files/
- Supplementary Files/File 1.xlsx
- Supplementary Files/File 2.fa
- Supplementary Files/File 3.fa
- Supplementary Tables/
- Supplementary Tables/SupTables.xlsx
- Supplementary Figures/Figure. S2.jpg
- Supplementary Figures/Figure. S3.jpg
- Supplementary Figures/Figure. S4.jpg
- Supplementary Figures/Figure. S5.jpg
- Supplementary Figures/Figure. S1.jpg
