# Supplementary material for: Transcriptome Analysis Reveals Coexpression Networks and Hub Genes Involved in Papillae Development in Lilium auratum
Source: Int J Mol Sci. 2024 Feb 19;25(4):2436. doi: 10.3390/ijms25042436 (PMC10889295; doi:10.3390/ijms25042436)
Supplement: Supplementary file 1 [file ijms-25-02436-s001.zip › Supplementary Files/File 1.xlsx]

## Sheet: fpkm_anno
gene_id	S1_1	S1_2	S1_3	S2_1	S2_2	S2_3	S3_1	S3_2	S3_3	S3S_1	S3S_2	S3S_3	S3W_1	S3W_2	S3W_3	NR id	NR annotation	Swissprot id	Swissprot annotation	KEGG id	KO	KEGG gene name	KEGG description	Pathway	Pathway definition	KOG id	KOG defination	KOG code	KOG categories	KOG class	eggNOG abbreviation	eggNOG id	eggNOG description	GO annotation	Pfam IDs	Pfam Description	iTAK_type	Family	KO_NEW
TRINITY_DN0_c0_g1_i1_3	0	0	0	0	0	0	0	4.67999	2.02679	0.986158	1.68508	3.04237	0.696002	0	3.60426	--	--	--	--	--	--	--	--	--	--	--	--	--	--	--	--	--	--	--	--	--			#N/A
TRINITY_DN10000_c0_g1_i1_1	4.99409	4.80232	4.011	3.8785	4.26675	4.84428	3.07394	3.06934	2.08405	2.74036	2.85473	3.70946	3.0151	3.07009	3.28549	XP_026663576.1	LOW QUALITY PROTEIN: uncharacterized protein At2g33490-like [Phoenix dactylifera]	O22799|Y2349_ARATH	Uncharacterized protein At2g33490 F4P9.26 OS=Arabidopsis thaliana (Mouse-ear cress) GN=F4P9.26 PE=4 SV=2	--	--	--	--	--	--	--	--	--	--	--	--	--	--	Cellular Component: plasma membrane (GO:0005886);	--	--			---
TRINITY_DN10001_c0_g1_i1_1	14.0684	15.5463	15.4375	19.9869	20.845	18.5962	1.92374	2.61491	2.89394	5.1514	9.47365	4.83425	2.38895	2.10802	2.59752	XP_020093517.1	heavy metal-associated isoprenylated plant protein 44-like [Ananas comosus]	F4JMB8|HIP44_ARATH	Heavy metal-associated isoprenylated plant protein 44 F7L13 OS=Arabidopsis thaliana (Mouse-ear cress) GN=F7L13 PE=2 SV=1	--	--	--	--	--	--	--	--	--	--	--	--	--	--	Biological Process: metal ion transport (GO:0030001);|Molecular Function: metal ion binding (GO:0046872);	PF00403.26	Heavy-metal-associated domain			---
TRINITY_DN10001_c0_g1_i1_2	18.1135	20.2973	17.2376	23.3277	27.6286	25.4605	33.4586	41.1093	35.4594	36.1935	37.7359	35.2751	42.1504	44.467	42.6831	XP_010933396.1	D-xylose-proton symporter-like 2 isoform X2 [Elaeis guineensis]	Q6AWX0|XYLL2_ARATH	D-xylose-proton symporter-like 2 F2K13.160 OS=Arabidopsis thaliana (Mouse-ear cress) GN=F2K13.160 PE=1 SV=1	--	--	--	--	--	--	--	--	--	--	--	--	--	--	Molecular Function: carbohydrate:proton symporter activity (GO:0005351);|Molecular Function: glucose transmembrane transporter activity (GO:0005355);|Cellular Component: vacuolar membrane (GO:0005774);|Cellular Component: integral component of plasma membrane (GO:0005887);|Biological Process: hexose transmembrane transport (GO:0008645);	PF00083.24,PF07690.16	Sugar (and other) transporter|Major Facilitator Superfamily			---
TRINITY_DN10001_c0_g1_i1_3	0	0	0	0	0	0	0.971583	4.17176	5.41711	4.89327	8.01497	8.88726	2.05611	5.29988	5.30112	--	--	--	--	--	--	--	--	--	--	--	--	--	--	--	--	--	--	--	--	--			#N/A
TRINITY_DN10001_c0_g2_i1_3	0	0	0	0.143729	0	0	5.63162	9.9884	2.5848	8.56605	2.83163	5.90787	9.61734	4.72541	10.3379	XP_019225681.1	PREDICTED: uncharacterized protein LOC109207249 [Nicotiana attenuata]	--	--	--	--	--	--	--	--	--	--	--	--	--	--	--	--	--	--	--			---
TRINITY_DN10002_c0_g1_i2_3	11.7306	11.9411	13.3294	14.8331	18.2452	17.9538	8.56593	9.0078	9.5314	10.5692	12.2979	10.4277	13.1564	13.1375	13.3363	XP_029120475.1	protein IQ-DOMAIN 1 isoform X1 [Elaeis guineensis]	Q9SF32|IQD1_ARATH	Protein IQ-DOMAIN 1 F11F8.30 OS=Arabidopsis thaliana (Mouse-ear cress) GN=F11F8.30 PE=1 SV=1	--	--	--	--	--	--	--	--	--	--	--	--	--	--	Molecular Function: calmodulin binding (GO:0005516);|Cellular Component: nucleus (GO:0005634);|Cellular Component: cytoplasm (GO:0005737);|Cellular Component: microtubule (GO:0005874);|Molecular Function: microtubule binding (GO:0008017);	PF13178.6	Protein of unknown function (DUF4005)			---
TRINITY_DN10003_c0_g1_i1_1	1.01876	1.45491	1.82241	0.632278	1.72571	2.65989	0.183809	1.31669	1.33608	0.74773	1.1763	0.717411	0.663106	0.679255	0.7028	--	--	--	--	--	--	--	--	--	--	--	--	--	--	--	--	--	--	--	--	--			#N/A
TRINITY_DN10003_c0_g1_i2_5	3.55013	2.95931	3.40761	0.181425	0	0	0	0.412052	0	0	3.1995	0.611696	0.186749	8.26902	0	--	--	--	--	--	--	--	--	--	--	--	--	--	--	--	--	--	--	--	--	--			#N/A
TRINITY_DN10004_c0_g1_i1_3	0.379958	0	0	1.12146	0	0.430075	0.872646	1.34223	1.86397	3.619	0.865232	1.31466	2.42511	3.72068	4.2448	--	--	--	--	--	--	--	--	--	--	--	--	--	--	--	--	--	--	--	--	--			#N/A
TRINITY_DN10004_c0_g1_i1_5	2.84569	2.20808	4.79605	4.40499	3.90969	3.92629	0.240693	1.22814	0.762184	0.491277	1.8829	0.493358	0.229919	1.38411	0	--	--	--	--	--	--	--	--	--	--	--	--	--	--	--	--	--	--	--	--	--			#N/A
TRINITY_DN10005_c0_g1_i1_1	0.513338	1.53001	0.590492	0.809078	1.66058	1.83744	0.407576	0.422558	1.111	0.214558	0	0.370204	1.18299	0.528482	0.723484	--	--	--	--	--	--	--	--	--	--	--	--	--	--	--	--	--	--	--	--	--			#N/A
TRINITY_DN10005_c0_g1_i1_3	7.94122	8.31808	8.36164	15.6897	15.4413	15.059	0.208296	0.429046	0.73999	0.536806	0.292974	0.108316	0.099369	0.201706	0.102647	--	--	--	--	--	--	--	--	--	--	--	--	--	--	--	--	--	--	--	--	--			#N/A
TRINITY_DN10008_c0_g1_i1_4	0	0	0	0	0	0	0.459182	2.11052	0.31482	0.601964	0	0.816523	0.252791	1.81121	1.88121	BAH93941.1	Os07g0500000 [Oryza sativa Japonica Group]	--	--	--	--	--	--	--	--	--	--	--	--	--	--	--	--	--	--	--			#N/A
TRINITY_DN10008_c0_g2_i1_2	2.89505	1.29435	0.825627	0	3.93182	0.891077	0	2.37349e-70	0	1.16086e-56	1.82863e-63	9.79577e-71	4.08085e-19	1.96665e-61	1.72443e-50	--	--	--	--	--	--	--	--	--	--	--	--	--	--	--	--	--	--	--	--	--			#N/A
TRINITY_DN1000_c0_g1_i1_3	0	0	0	0	0	0	6.74666	0.979145	1.01906	3.02697	0	0.832768	3.86034	3.9933	11.0045	--	--	--	--	--	--	--	--	--	--	--	--	--	--	--	--	--	--	--	--	--			#N/A
TRINITY_DN10010_c0_g1_i1_3	0.450919	1.47185	1.56382	4.65749	3.85415	2.55935	1.42047	1.7357	1.51446	1.10428	1.07866	1.52561	0.885863	0.502222	1.30736	--	--	--	--	--	--	--	--	--	--	--	--	--	--	--	--	--	--	--	--	--			#N/A
TRINITY_DN10010_c0_g1_i2_2	260.756	214.048	276.874	110.974	120.019	102.118	65.2866	63.963	67.0417	74.4067	70.1755	59.7419	66.0179	58.0607	60.3078	CUT18438.1	H2A.Z [Lilium davidii var. unicolor]	Q84MP7|H2AV3_ORYSJ	Probable histone H2A variant 3 OJ1365_D05.1 OS=Oryza sativa subsp. japonica (Rice) GN=OJ1365_D05.1 PE=2 SV=1	--	--	--	--	--	--	--	--	--	--	--	--	--	--	Cellular Component: nucleosome (GO:0000786);|Cellular Component: nuclear chromatin (GO:0000790);|Molecular Function: DNA binding (GO:0003677);|Biological Process: chromatin organization (GO:0006325);|Molecular Function: protein heterodimerization activity (GO:0046982);	PF00125.24,PF16211.5	Core histone H2A/H2B/H3/H4|C-terminus of histone H2A			H2A
TRINITY_DN10012_c0_g1_i2_3	24.6256	24.847	28.0892	42.3184	47.6236	46.0564	16.0151	16.8401	18.4551	16.4872	16.6535	14.1771	13.3712	15.7235	12.7584	XP_020242288.1	uncharacterized membrane protein C776.05-like [Asparagus officinalis]	A0A078H868|GPC1_BRANA	Glycerophosphocholine acyltransferase 1 BnaC04g29620D OS=Brassica napus (Rape) GN=BnaC04g29620D PE=1 SV=1	--	--	--	--	--	--	--	--	--	--	--	--	--	--	--	PF10998.8	Protein of unknown function (DUF2838)			---
TRINITY_DN10013_c0_g2_i1_1	0.247036	1.01361	1.72126	0.77021	3.15626	3.29447	0.241235	1.21774	8.19976e-14	0.953836	0.630892	5.06666e-19	0.216743	0.220642	0.453478	--	--	--	--	--	--	--	--	--	--	--	--	--	--	--	--	--	--	--	--	--			#N/A
TRINITY_DN10014_c0_g1_i1_1	2.97495	3.36246	4.34668	13.2087	17.1038	14.0898	14.4408	11.86	14.5258	18.0973	19.0384	15.3761	14.7207	13.4121	11.468	XP_019702416.1	uncharacterized protein LOC105034044 isoform X2 [Elaeis guineensis]	--	--	--	--	--	--	--	--	--	--	--	--	--	--	--	--	--	--	--			---
TRINITY_DN10014_c0_g1_i1_2	0	0	0	0	0	0	0.717964	2.9319	1.50026	2.54378	1.62687	3.45373	1.25752	1.63551	1.32982	KAE8691518.1	Vacuolar-sorting receptor 1 [Hibiscus syriacus]	P10978|POLX_TOBAC	Endonuclease . OS=Nicotiana tabacum (Common tobacco) GN=. PE=2 SV=1	--	--	--	--	--	--	--	--	--	--	--	--	--	--	Cellular Component: retrotransposon nucleocapsid (GO:0000943);|Molecular Function: nucleic acid binding (GO:0003676);|Molecular Function: RNA-directed DNA polymerase activity (GO:0003964);|Molecular Function: aspartic-type endopeptidase activity (GO:0004190);|Molecular Function: endonuclease activity (GO:0004519);|Molecular Function: zinc ion binding (GO:0008270);|Biological Process: DNA integrat…	--	--			---
TRINITY_DN10015_c0_g1_i1_2	4.72527	6.2413	6.69466	3.56428	6.03437	5.91531	2.84578	2.2439	2.20054	0.902734	0.67506	1.13131	0.596045	0.925852	0.467469	XP_008804651.1	uncharacterized protein LOC103717879 [Phoenix dactylifera]	--	--	--	--	--	--	--	--	--	--	--	--	--	--	--	--	--	--	--			---
TRINITY_DN10016_c0_g1_i1_1	3.00152	4.39908	0.95851	0	0	0.358253	0	0	0	0	0	0	0	0	0	AKI71135.1	GNAS, partial [synthetic construct]	Q00743|GPA1_EMENI	Guanine nucleotide-binding protein subunit alpha AN0651 OS=M139) (Aspergillus nidulans) GN=AN0651 PE=1 SV=3	--	--	--	--	--	--	--	--	--	--	--	--	--	--	Biological Process: sporocarp development involved in sexual reproduction (GO:0000909);|Molecular Function: G protein-coupled receptor binding (GO:0001664);|Molecular Function: GTPase activity (GO:0003924);|Molecular Function: GTP binding (GO:0005525);|Cellular Component: heterotrimeric G-protein complex (GO:0005834);|Biological Process: signal transduction (GO:0007165);|Biological Process: G pro…	PF00503.20	G-protein alpha subunit			GNAI
TRINITY_DN10016_c0_g1_i1_2	4.79758	5.62952	4.04007	17.5252	13.3157	15.5287	2.43433	3.13465	2.24969	1.59987	1.52607	2.60037	1.48447	1.14389	1.06305	PKA54552.1	putative pectinesterase/pectinesterase inhibitor 51 [Apostasia shenzhenica]	Q9LXD9|PME51_ARATH	Pectinesterase 51 F17I14.50 OS=Arabidopsis thaliana (Mouse-ear cress) GN=F17I14.50 PE=2 SV=1	--	--	--	--	--	--	--	--	--	--	--	--	--	--	Cellular Component: extracellular region (GO:0005576);|Cellular Component: cell wall (GO:0005618);|Molecular Function: pectinesterase activity (GO:0030599);|Biological Process: cell wall modification (GO:0042545);|Molecular Function: aspartyl esterase activity (GO:0045330);|Biological Process: pectin catabolic process (GO:0045490);|Molecular Function: pectinesterase inhibitor activity (GO:0046910…	PF01095.19	Pectinesterase			---
TRINITY_DN10016_c0_g1_i1_3	0	0	0	0.227237	0	0.123124	3.23924	4.3397	1.51088	3.55818	1.97703	3.6492	5.22939	4.00354	5.93612	--	--	--	--	--	--	--	--	--	--	--	--	--	--	--	--	--	--	--	--	--			#N/A
TRINITY_DN10016_c0_g2_i1_1	2.90909	3.01771	0	0.0611033	0.252563	2.2939e-20	0.000802737	0	0	0.0497312	0.0908182	2.60532e-07	0	0	0.0446258	AKI71133.1	GNAS, partial [synthetic construct]	P30675|GPA1_COPCO	Guanine nucleotide-binding protein subunit alpha CGP1 OS=Coprinellus congregatus (Inky cap fungus) (Coprinus congregatus) GN=CGP1 PE=2 SV=3	--	--	--	--	--	--	--	--	--	--	--	--	--	--	Molecular Function: G protein-coupled receptor binding (GO:0001664);|Molecular Function: GTPase activity (GO:0003924);|Molecular Function: GTP binding (GO:0005525);|Cellular Component: heterotrimeric G-protein complex (GO:0005834);|Biological Process: G protein-coupled receptor signaling pathway (GO:0007186);|Molecular Function: G-protein beta/gamma-subunit complex binding (GO:0031683);|Molecular…	PF00503.20,PF00025.21	G-protein alpha subunit|ADP-ribosylation factor family			GNAT3
TRINITY_DN10016_c0_g2_i1_2	10.8599	10.0518	8.09372	31.2801	26.3088	23.8903	3.98751	5.24682	4.1956	3.43695	4.26564	3.88614	2.46813	1.17322	0.859492	XP_009406486.1	PREDICTED: probable pectinesterase/pectinesterase inhibitor 51 [Musa acuminata subsp. malaccensis]	Q9LXD9|PME51_ARATH	Pectinesterase 51 F17I14.50 OS=Arabidopsis thaliana (Mouse-ear cress) GN=F17I14.50 PE=2 SV=1	--	--	--	--	--	--	--	--	--	--	--	--	--	--	Cellular Component: extracellular region (GO:0005576);|Cellular Component: cell wall (GO:0005618);|Molecular Function: pectinesterase activity (GO:0030599);|Biological Process: cell wall modification (GO:0042545);|Molecular Function: aspartyl esterase activity (GO:0045330);|Biological Process: pectin catabolic process (GO:0045490);|Molecular Function: pectinesterase inhibitor activity (GO:0046910…	--	--			---
TRINITY_DN10017_c0_g1_i2_3	3.32155	3.36129	4.20542	3.26719	3.29785	3.09256	2.33505	3.23206	2.12529	2.14207	1.34933	1.87379	2.82932	2.95028	2.87287	XP_020266581.1	uncharacterized protein LOC109842079 [Asparagus officinalis]	--	--	--	--	--	--	--	--	--	--	--	--	--	--	--	--	--	--	--			---
TRINITY_DN10018_c0_g1_i1_1	0	0	0	0	0	1.12408	0	0.837581	0.872676	0.840965	0.686198	0.722938	2.68722	0.683106	0.687743	--	--	--	--	--	--	--	--	--	--	--	--	--	--	--	--	--	--	--	--	--			#N/A
TRINITY_DN10018_c0_g1_i1_3	0.589494	0.446379	0	0.423581	0.296102	0.158965	1.16118	1.61502	1.05288	0.584689	1.49541	1.78525	1.77684	1.52081	2.27573	--	--	--	--	--	--	--	--	--	--	--	--	--	--	--	--	--	--	--	--	--			#N/A
TRINITY_DN10018_c0_g1_i1_4	4.12999	1.35154	4.33823	3.79182	1.03671	0.588235	0	0.526456	0	0	0.908917	0	0	2.20128	0.46089	XP_029123235.1	NAC domain-containing protein 7-like [Elaeis guineensis]	--	--	--	--	--	--	--	--	--	--	--	--	--	--	--	--	--	--	--			---
TRINITY_DN10019_c0_g1_i1_3	1.28598	0.686563	0.733044	1.36225	0.558787	0.799636	1.09032	0.228079	0.800549	0.515911	0.30922	1.15451	0.806813	0.256505	0.8604	XP_008779561.1	transcription termination factor MTEF18, mitochondrial [Phoenix dactylifera]	Q9M219|MTEFH_ARATH	Transcription termination factor MTEF18, mitochondrial T8B10_60 OS=Arabidopsis thaliana (Mouse-ear cress) GN=T8B10_60 PE=1 SV=1	--	--	--	--	--	--	--	--	--	--	--	--	--	--	Molecular Function: double-stranded DNA binding (GO:0003690);|Cellular Component: mitochondrion (GO:0005739);|Biological Process: DNA-templated transcription, termination (GO:0006353);|Biological Process: regulation of transcription, DNA-templated (GO:0006355);|Biological Process: mitochondrion organization (GO:0007005);|Cellular Component: chloroplast (GO:0009507);|Biological Process: chloroplas…	--	--			---
TRINITY_DN10019_c0_g1_i1_5	0	0.301099	1.03591	0.318213	1.31963	1.55125	0.611951	3.68236	0.618146	1.54442	1.92498	0.589704	3.55118	4.51898	1.13824	OMO80619.1	Kua-ubiquitin conjugating enzyme hybrid, localization [Corchorus capsularis]	Q9SZ42|FAD4_ARATH	Fatty acid desaturase 4, chloroplastic F10M23.370 OS=Arabidopsis thaliana (Mouse-ear cress) GN=F10M23.370 PE=1 SV=1	--	--	--	--	--	--	--	--	--	--	--	--	--	--	Biological Process: unsaturated fatty acid biosynthetic process (GO:0006636);|Cellular Component: chloroplast (GO:0009507);|Cellular Component: integral component of membrane (GO:0016021);|Cellular Component: chloroplast membrane (GO:0031969);|Biological Process: phosphatidylglycerol metabolic process (GO:0046471);|Molecular Function: delta 3-trans-hexadecenoic acid phosphatidylglycerol desaturas…	--	--			FAD4
TRINITY_DN1001_c0_g1_i1_3	2.25771	1.36404	1.00388	2.61582	1.90074	5.58322	2.65631	6.87255	3.85418	5.46955	2.54925	4.76138	6.24104	3.42624	5.09659	--	--	--	--	--	--	--	--	--	--	--	--	--	--	--	--	--	--	--	--	--			#N/A
TRINITY_DN1001_c0_g1_i1_5	4.04502	2.78856	4.27285	2.56262	3.39122	0.559672	19.9647	16.5938	30.2815	20.7863	26.6858	16.0957	10.9501	10.5624	16.2244	--	--	--	--	--	--	--	--	--	--	--	--	--	--	--	--	--	--	--	--	--			#N/A
TRINITY_DN10023_c0_g1_i1_2	8.72697	7.78051	8.73596	5.47014	7.15421	6.72329	5.47593	5.36631	5.25915	3.1634	3.6605	3.21707	0.175383	0.225506	0.282029	XP_008791467.1	putative glucose-6-phosphate 1-epimerase isoform X1 [Phoenix dactylifera]	Q40784|AAPC_CENCI	Putative glucose-6-phosphate 1-epimerase . OS=Cenchrus ciliaris (Buffelgrass) (Pennisetum ciliare) GN=. PE=2 SV=1	243/315(77.14)	K01792	E5.1.3.15	glucose-6-phosphate 1-epimerase [EC:5.1.3.15]	ko00010	Glycolysis / Gluconeogenesis	--	--	--	--	--	--	--	--	Biological Process: carbohydrate metabolic process (GO:0005975);|Molecular Function: carbohydrate binding (GO:0030246);|Molecular Function: glucose-6-phosphate 1-epimerase activity (GO:0047938);	PF01263.20	Aldose 1-epimerase			E5.1.3.15
TRINITY_DN10024_c0_g1_i1_3	3.59671	0.40804	7.60481	1.33551	1.39346	2.23344	101.266	86.9873	109.478	127.974	85.6266	127.859	166.718	115.52	161.202	--	--	--	--	--	--	--	--	--	--	--	--	--	--	--	--	--	--	--	--	--			#N/A
TRINITY_DN10024_c0_g1_i1_4	0	0	0	1.03424	0	0	3.10353	4.71204	0	0.532965	0.9411	1.90481	0	0.456239	2.29445	--	--	--	--	--	--	--	--	--	--	--	--	--	--	--	--	--	--	--	--	--			#N/A
TRINITY_DN10024_c0_g1_i2_2	27.327	29.4775	35.6917	35.2017	33.2548	36.088	22.2143	22.709	25.5676	28.0571	25.0477	20.9938	17.7957	17.3344	16.6583	XP_008797399.1	uncharacterized protein LOC103712609 isoform X1 [Phoenix dactylifera]	--	--	--	--	--	--	--	--	--	--	--	--	--	--	--	--	--	--	--			---
TRINITY_DN10026_c0_g1_i2_2	16.7444	23.3758	21.5051	17.1629	19.9798	18.315	31.1427	35.9557	40.118	29.1509	33.2807	22.6344	19.8249	20.5012	18.0662	XP_008796176.1	uncharacterized protein LOC103711707 [Phoenix dactylifera]	--	--	--	--	--	--	--	--	--	--	--	--	--	--	--	--	--	--	--			---
TRINITY_DN10029_c0_g1_i1_1	5.96033	5.722	5.00878	4.6173	3.98042	4.96853	1.8133	1.22514	1.695	1.40996	1.10326	1.64561	2.51968	2.12588	2.81651	OVA18304.1	zinc finger protein [Macleaya cordata]	F4IXE7|IDM1_ARATH	Increased DNA methylation 1 K15M2.12 OS=Arabidopsis thaliana (Mouse-ear cress) GN=K15M2.12 PE=1 SV=1	--	--	--	--	--	--	--	--	--	--	--	--	--	--	Molecular Function: histone acetyltransferase activity (GO:0004402);|Cellular Component: nucleus (GO:0005634);|Cellular Component: plasmodesma (GO:0009506);|Molecular Function: double-stranded methylated DNA binding (GO:0010385);|Molecular Function: histone binding (GO:0042393);|Biological Process: histone H3-K18 acetylation (GO:0043971);|Biological Process: histone H3-K23 acetylation (GO:0043972…	PF16135.5	TPL-binding domain in jasmonate signalling			---
TRINITY_DN10029_c0_g1_i1_3	64.6701	66.6671	61.8049	96.6507	93.1972	98.2236	47.604	45.5713	41.3781	43.7957	36.4237	45.5348	49.2981	47.5764	49.6087	PKA51239.1	CDP-diacylglycerol--inositol 3-phosphatidyltransferase 1 [Apostasia shenzhenica]	Q8GUK6|PIS2_ARATH	Probable CDP-diacylglycerol--inositol 3-phosphatidyltransferase 2 F20M13.130 OS=Arabidopsis thaliana (Mouse-ear cress) GN=F20M13.130 PE=2 SV=2	171/298(57.38)	K00999	CDIPT	CDP-diacylglycerol--inositol 3-phosphatidyltransferase [EC:2.7.8.11]	ko00562|ko00564|ko04070	Inositol phosphate metabolism|Glycerophospholipid metabolism|Phosphatidylinositol signaling system	--	--	--	--	--	--	--	--	Molecular Function: CDP-diacylglycerol-inositol 3-phosphatidyltransferase activity (GO:0003881);|Cellular Component: endoplasmic reticulum (GO:0005783);|Cellular Component: Golgi apparatus (GO:0005794);|Biological Process: phosphatidylinositol biosynthetic process (GO:0006661);|Cellular Component: integral component of membrane (GO:0016021);|Molecular Function: metal ion binding (GO:0046872);	--	--			CDIPT
TRINITY_DN10031_c0_g1_i1_1	2.71449	3.29036	2.73273	2.87263	2.94576	3.29441	0.439574	0.302421	0.465792	0.232266	0.220881	0.407851	0.479294	0.314031	0.680739	XP_010941161.1	uncharacterized protein LOC105059533 isoform X1 [Elaeis guineensis]	--	--	--	--	--	--	--	--	--	--	--	--	--	--	--	--	--	PF05684.12	Protein of unknown function (DUF819)			---
TRINITY_DN10031_c0_g1_i1_3	0.101638	0.168036	0.105046	0.157751	0.0972843	0.100644	1.07262	1.4209	0.900004	0.943351	0.301455	0.86144	1.60288	0.929747	2.34725	XP_010928447.1	O-fucosyltransferase 20 [Elaeis guineensis]	O64884|OFT20_ARATH	O-fucosyltransferase 20 F4I1.31 OS=Arabidopsis thaliana (Mouse-ear cress) GN=F4I1.31 PE=1 SV=1	--	--	--	--	--	--	--	--	--	--	--	--	--	--	--	PF10250.9	GDP-fucose protein O-fucosyltransferase			---
TRINITY_DN10031_c0_g1_i1_4	0.570641	0.567983	0	0	0	0	5.03233	5.16654	6.27942	5.3864	6.7203	2.82656	3.57832	1.83171	5.35991	--	--	--	--	--	--	--	--	--	--	--	--	--	--	--	--	--	--	--	--	--			#N/A
TRINITY_DN10032_c0_g1_i1_5	0.65743	0.52387	0.286834	0.268541	0.135194	0.465186	1.30038	0.719081	0.361279	0.601735	1.0779	0.82523	0.433861	1.44599	0.336974	--	--	--	--	--	--	--	--	--	--	--	--	--	--	--	--	--	--	--	--	--			#N/A
TRINITY_DN10032_c0_g2_i1_3	0.11864	0	0	4.27305e-26	0.0781215	0	0.203864	0.703514	1.54608	0.432408	0.203537	0.241902	2.30356e-21	0.569088	0.591632	--	--	--	--	--	--	--	--	--	--	--	--	--	--	--	--	--	--	--	--	--			#N/A
TRINITY_DN10032_c0_g3_i1_3	0	0	0	0	0	0	0.83958	0.852417	1.8607	0.882205	4.78277e-26	1.42403	1.79506	1.81971	3.37317	--	--	--	--	--	--	--	--	--	--	--	--	--	--	--	--	--	--	--	--	--			#N/A
TRINITY_DN10034_c0_g1_i1_2	28.0364	15.3061	24.37	26.7143	30.8571	29.6187	6.95524	7.22579	9.70711	10.9829	8.4739	8.91971	5.77171	4.25261	4.21069	--	--	--	--	--	--	--	--	--	--	--	--	--	--	--	--	--	--	--	--	--			#N/A
TRINITY_DN10034_c0_g1_i2_5	3.768	2.35465	3.11915	4.18054	5.49093	4.65252	7.6331	6.16258	6.12103	6.71139	8.6549	5.8499	4.76467	5.20012	4.52235	XP_008779298.1	probable E3 ubiquitin-protein ligase RHB1A [Phoenix dactylifera]	Q2HIJ8|RHB1A_ARATH	Probable E3 ubiquitin-protein ligase RHB1A At4g00335 OS=Arabidopsis thaliana (Mouse-ear cress) GN=At4g00335 PE=2 SV=1	--	--	--	--	--	--	--	--	--	--	--	--	--	--	Molecular Function: ubiquitin-protein transferase activity (GO:0004842);|Molecular Function: metal ion binding (GO:0046872);	PF13639.6,PF13923.6,PF12678.7,PF00097.25,PF17123.5,PF14634.6,PF13445.6	Ring finger domain|Zinc finger, C3HC4 type (RING finger)|RING-H2 zinc finger domain|Zinc finger, C3HC4 type (RING finger)|RING-like zinc finger|zinc-RING finger domain|RING-type zinc-finger			---
TRINITY_DN10035_c0_g1_i1_1	17.2794	28.6018	18.8224	32.3605	23.7915	21.3016	0	0.937805	0	0	0	0	0	1.68426	0	--	--	--	--	--	--	--	--	--	--	--	--	--	--	--	--	--	--	--	--	--			#N/A
TRINITY_DN10035_c0_g1_i1_3	1.58462	7.41752e-27	0	2.5058	0	1.35242	1.04005	2.0417	3.12082	1.0109	0.830771	0.864413	1.34937e-15	0	1.66505	--	--	--	--	--	--	--	--	--	--	--	--	--	--	--	--	--	--	--	--	--			#N/A
TRINITY_DN10035_c1_g1_i1_2	0.477742	0.59215	1.52247	0.456684	0.476525	1.17324	1.23211	1.7424	1.55906	1.7437	1.12674	2.19988	1.38258	1.0292	0.581565	NP_199040.1	Zinc-binding alcohol dehydrogenase family protein [Arabidopsis thaliana]	Q9FH04|ADHL7_ARATH	Alcohol dehydrogenase-like 7 K5J14.5 OS=Arabidopsis thaliana (Mouse-ear cress) GN=K5J14.5 PE=2 SV=1	99/162(61.11)	K00121	frmA, ADH5, adhC	S-(hydroxymethyl)glutathione dehydrogenase / alcohol dehydrogenase [EC:1.1.1.284 1.1.1.1]	ko00010|ko00071|ko00350	Glycolysis / Gluconeogenesis|Fatty acid degradation|Tyrosine metabolism	--	--	--	--	--	--	--	--	Molecular Function: alcohol dehydrogenase (NAD) activity (GO:0004022);|Cellular Component: cytoplasm (GO:0005737);|Molecular Function: zinc ion binding (GO:0008270);	--	--			frmA
TRINITY_DN10037_c0_g1_i1_2	0.652988	0	0.368587	1.26187	0.656949	1.44474	3.99706	0.954316	2.2508	1.59453	2.62514	3.00657	2.45489	0	0.569383	--	--	--	--	--	--	--	--	--	--	--	--	--	--	--	--	--	--	--	--	--			#N/A
TRINITY_DN10038_c0_g1_i1_1	7.07628	7.96069	8.70087	5.76317	4.26402	8.9253	2.19256	0.62263	2.83451	1.31593	2.07201	2.19959	1.54437	1.7875	1.56213	XP_010934531.1	uncharacterized protein LOC105054657 [Elaeis guineensis]	--	--	--	--	--	--	--	--	--	--	--	--	--	--	--	--	--	--	--			---
TRINITY_DN10038_c0_g1_i1_5	126.671	119.06	148.445	90.1638	100.79	95.4801	77.8208	79.6243	92.7037	63.7268	84.8102	63.3549	44.1027	38.8776	38.0546	XP_010942476.1	probable prefoldin subunit 5 [Elaeis guineensis]	P57742|PFD5_ARATH	Probable prefoldin subunit 5 MKD15.15 OS=Arabidopsis thaliana (Mouse-ear cress) GN=MKD15.15 PE=2 SV=1	--	--	--	--	--	--	--	--	--	--	--	--	--	--	Cellular Component: cytoplasm (GO:0005737);|Cellular Component: cytosol (GO:0005829);|Biological Process: protein folding (GO:0006457);|Cellular Component: prefoldin complex (GO:0016272);|Molecular Function: unfolded protein binding (GO:0051082);	PF02996.17	Prefoldin subunit			pfdA
TRINITY_DN10039_c0_g1_i1_1	95.8433	94.9416	119.029	21.0789	26.3254	24.2493	77.5273	86.1928	100.148	59.5709	85.7088	50.2111	66.0484	88.1386	60.839	XP_019705171.1	dnaJ homolog subfamily B member 3 [Elaeis guineensis]	P25303|SCJ1_YEAST	DnaJ-related protein SCJ1 YM8261.08 OS=Saccharomyces cerevisiae (strain ATCC 204508 / S288c) (Baker's yeast) GN=YM8261.08 PE=1 SV=2	--	--	--	--	--	--	--	--	--	--	--	--	--	--	Cellular Component: endoplasmic reticulum lumen (GO:0005788);|Biological Process: response to unfolded protein (GO:0006986);|Biological Process: protein transport (GO:0015031);|Biological Process: ubiquitin-dependent ERAD pathway (GO:0030433);|Molecular Function: heat shock protein binding (GO:0031072);|Biological Process: protein folding in endoplasmic reticulum (GO:0034975);|Molecular Function:…	PF00226.31	DnaJ domain			---
TRINITY_DN10039_c0_g1_i1_3	8.30858	7.76793	7.65899	10.427	8.11465	9.8016	3.21524	4.1512	2.9032	3.94373	2.37857	3.52973	3.78255	4.14269	3.90219	XP_010931084.1	transcription factor E2FB isoform X2 [Elaeis guineensis]	Q9FNY0|E2FA_ARATH	Transcription factor E2FA F11F19.8 OS=Arabidopsis thaliana (Mouse-ear cress) GN=F11F19.8 PE=1 SV=1	--	--	--	--	--	--	--	--	--	--	--	--	--	--	Biological Process: negative regulation of transcription by RNA polymerase II (GO:0000122);|Molecular Function: DNA-binding transcription factor activity, RNA polymerase II-specific (GO:0000981);|Molecular Function: proximal promoter DNA-binding transcription activator activity, RNA polymerase II-specific (GO:0001077);|Molecular Function: proximal promoter DNA-binding transcription repressor acti…	PF16421.5,PF02319.20	E2F transcription factor CC-MB domain|E2F/DP family winged-helix DNA-binding domain	0F	E2F-DP	E2F3
TRINITY_DN1003_c0_g1_i1_3	0	0.30508	3.03483e-88	0	0.341889	0	3.53917	2.24795	2.52928	0.251567	1.06163	1.4296	3.17109	0.843785	1.96426	--	--	--	--	--	--	--	--	--	--	--	--	--	--	--	--	--	--	--	--	--			#N/A
TRINITY_DN1003_c0_g1_i1_5	0	1.95097	0	0	0	0	0.779775	0	0	1.54224	8.00615	0.716886	0.663109	7.63103	1.36103	--	--	--	--	--	--	--	--	--	--	--	--	--	--	--	--	--	--	--	--	--			#N/A
TRINITY_DN10040_c0_g1_i1_1	0.620653	0.817723	0	3.82049	2.76728	9.61102	0	0	0.218534	0	0	0	0	0	0	--	--	--	--	--	--	--	--	--	--	--	--	--	--	--	--	--	--	--	--	--			#N/A
TRINITY_DN10040_c0_g1_i1_2	2.24006	2.14483	1.48439	1.96857	1.70669	3.42061	1.26787	1.28204	1.31374	0.775085	0.797836	1.45633	1.17809	1.42891	1.36128	THU70742.1	hypothetical protein C4D60_Mb08t28170 [Musa balbisiana]	--	--	--	--	--	--	--	--	--	--	--	--	--	--	--	--	--	--	--			ZC3H13
TRINITY_DN10041_c0_g1_i1_4	6.91493	6.22078	5.54731	4.83612	4.05383	8.67459	1.47121	2.94332	1.35001	1.19256	0.290018	1.16061	2.14359	2.16509	1.96884	MQL83048.1	hypothetical protein [Colocasia esculenta]	Q9FY48|KEG_ARATH	E3 ubiquitin-protein ligase KEG T6I14.60 OS=Arabidopsis thaliana (Mouse-ear cress) GN=T6I14.60 PE=1 SV=2	--	--	--	--	--	--	--	--	--	--	--	--	--	--	Molecular Function: protein kinase activity (GO:0004672);|Molecular Function: protein serine/threonine kinase activity (GO:0004674);|Molecular Function: ubiquitin-protein transferase activity (GO:0004842);|Molecular Function: ATP binding (GO:0005524);|Cellular Component: early endosome (GO:0005769);|Cellular Component: trans-Golgi network (GO:0005802);|Biological Process: defense response (GO:000…	--	--			KEG
TRINITY_DN10042_c0_g1_i1_1	0.892718	1.82084	6.9276e-22	2.39885	1.92116	8.18717	0.77702	0.401071	0	2.0378	0.776009	1.26812	1.57702	0.196228	0	--	--	--	--	--	--	--	--	--	--	--	--	--	--	--	--	--	--	--	--	--			#N/A
TRINITY_DN10043_c0_g1_i1_4	4.04567	1.99089	2.88306	0	0	0	0	0	0	0	0	0	0	0	0	KAE8714641.1	putative plastid-lipid-associated protein 6 [Hibiscus syriacus]	F4JUQ2|KCAI_ARATH	KIN14B-interacting protein At4g14310 dl3195c OS=Arabidopsis thaliana (Mouse-ear cress) GN=dl3195c PE=1 SV=1	--	--	--	--	--	--	--	--	--	--	--	--	--	--	Cellular Component: cell wall (GO:0005618);|Cellular Component: cytoplasm (GO:0005737);|Biological Process: cell cycle (GO:0007049);|Biological Process: cell division (GO:0051301);	--	--			---
TRINITY_DN10044_c0_g1_i1_1	2.10418	3.37883	2.60359	2.66355	2.10914	2.6987	1.40728	0.925958	0.879402	1.25537	1.12885	1.13933	1.46485	1.02196	1.22221	XP_029122010.1	uncharacterized protein LOC105050390 [Elaeis guineensis]	--	--	--	--	--	--	--	--	--	--	--	--	--	--	--	--	--	PF12767.7	Transcriptional regulator of RNA polII, SAGA, subunit			---
TRINITY_DN10044_c0_g1_i1_5	340.964	326.033	363.041	406.178	447.684	359.726	332.995	307.672	356.818	341.571	364.566	304.462	335.366	346.647	339.272	RLN19282.1	hypothetical protein C2845_PM02G33380 [Panicum miliaceum]	P26360|ATPG3_IPOBA	ATP synthase subunit gamma, mitochondrial ATPC OS=Ipomoea batatas (Sweet potato) (Convolvulus batatas) GN=ATPC PE=1 SV=2	271/324(83.64)	K02136	ATPeF1G, ATP5C1, ATP3	F-type H+-transporting ATPase subunit gamma	ko00190	Oxidative phosphorylation	--	--	--	--	--	--	--	--	Cellular Component: mitochondrial inner membrane (GO:0005743);|Biological Process: ATP synthesis coupled proton transport (GO:0015986);|Cellular Component: proton-transporting ATP synthase complex, catalytic core F(1) (GO:0045261);|Molecular Function: proton-transporting ATP synthase activity, rotational mechanism (GO:0046933);	PF00231.19	ATP synthase			ATPeF1G
TRINITY_DN10045_c0_g1_i1_5	4.7265	3.06457	5.80263	14.7223	16.9296	11.0754	38.5505	34.4445	46.737	36.4373	39.7621	37.7441	27.9937	17.8468	22.0014	--	--	--	--	--	--	--	--	--	--	--	--	--	--	--	--	--	--	--	--	--			#N/A
TRINITY_DN10045_c1_g1_i1_4	0	0	0	0	0	0	5.07229	4.24586	0.589823	1.73812	1.68802	1.88781	2.25232	1.06371	3.89894	XP_021810641.1	zinc finger MYM-type protein 1-like [Prunus avium]	--	--	--	--	--	--	--	--	--	--	--	--	--	--	--	--	--	--	--			---
TRINITY_DN10049_c0_g1_i1_2	2.84253	7.62803	1.19927	4.26018	3.47659	2.88354	7.84055	7.75485	12.9834	10.2774	9.58074	9.15567	3.20631	6.56412	4.47161	--	--	--	--	--	--	--	--	--	--	--	--	--	--	--	--	--	--	--	--	--			#N/A
TRINITY_DN10049_c0_g2_i1_3	0	0	0	0	0	0.380894	1.35354	1.52541	1.03293	2.40569	0.309632	0	0.613434	1.24476	0.646752	--	--	--	--	--	--	--	--	--	--	--	--	--	--	--	--	--	--	--	--	--			#N/A
TRINITY_DN10050_c0_g1_i1_1	23.3594	20.0176	0.337831	0.198654	0.547292	0.467198	0.709778	0.37483	0	0	0.279113	0.170869	0.104062	0.18653	0.165544	AAP36418.1	Homo sapiens aldo-keto reductase family 1, member B10 (aldose reductase), partial [synthetic construct]	Q0PGJ6|AKRC9_ARATH	NADPH-dependent aldo-keto reductase, chloroplastic F13M22 OS=Arabidopsis thaliana (Mouse-ear cress) GN=F13M22 PE=1 SV=1	133/297(44.78)	K00002	AKR1A1, adh	alcohol dehydrogenase (NADP+) [EC:1.1.1.2]	ko00010|ko00040|ko00561	Glycolysis / Gluconeogenesis|Pentose and glucuronate interconversions|Glycerolipid metabolism	--	--	--	--	--	--	--	--	Molecular Function: alditol:NADP+ 1-oxidoreductase activity (GO:0004032);|Molecular Function: aldo-keto reductase (NADP) activity (GO:0004033);|Molecular Function: alcohol dehydrogenase (NADP+) activity (GO:0008106);|Biological Process: response to cold (GO:0009409);|Biological Process: response to water deprivation (GO:0009414);|Cellular Component: chloroplast (GO:0009507);|Biological Process: r…	PF00248.21	Aldo/keto reductase family			AKR1A1
TRINITY_DN10052_c0_g1_i1_2	0.766609	0	0.592676	0	1.42571	1.01559	2.92276	1.86624	3.13111	0.464286	0.993373	1.65144	0	0.59437	0	THU74310.1	hypothetical protein C4D60_Mb04t32010 [Musa balbisiana]	Q9ZUZ3|SAU32_ARATH	Auxin-responsive protein SAUR32 At2g46690 OS=Arabidopsis thaliana (Mouse-ear cress) GN=At2g46690 PE=2 SV=1	--	--	--	--	--	--	--	--	--	--	--	--	--	--	Cellular Component: nucleus (GO:0005634);|Cellular Component: cytoplasm (GO:0005737);|Biological Process: multicellular organism development (GO:0007275);|Biological Process: auxin-activated signaling pathway (GO:0009734);|Biological Process: regulation of growth (GO:0040008);|Biological Process: regulation of seedling development (GO:1900140);	--	--			---
TRINITY_DN10052_c0_g1_i1_5	4.31337	4.5664	3.85923	4.97959	6.12485	6.92714	30.3623	25.2338	30.7227	33.9029	36.3004	29.833	25.2967	26.7784	26.5135	XP_019705824.1	uncharacterized protein LOC105032407 [Elaeis guineensis]	--	--	--	--	--	--	--	--	--	--	--	--	--	--	--	--	--	--	--			---
TRINITY_DN10053_c0_g1_i2_2	6.57365	6.25191	4.09135	7.97538	7.31062	8.93767	1.56245	0.349846	0.530797	1.09588	0.842298	1.04027	0.478511	0.645445	0.827148	--	--	--	--	--	--	--	--	--	--	--	--	--	--	--	--	--	--	--	--	--			#N/A
TRINITY_DN10054_c0_g1_i1_1	2.36037	2.51695	2.64412	0.578256	0.977881	1.23178	0.833897	0.509393	0.663296	0.235411	0.222435	0.267064	0.203144	0.208355	0.215595	XP_010931016.1	zinc finger CCCH domain-containing protein 24 [Elaeis guineensis]	Q10EL1|C3H24_ORYSJ	Zinc finger CCCH domain-containing protein 24 OSJNBb0017F17.19 OS=Oryza sativa subsp. japonica (Rice) GN=OSJNBb0017F17.19 PE=2 SV=1	--	--	--	--	--	--	--	--	--	--	--	--	--	--	Molecular Function: DNA binding (GO:0003677);|Molecular Function: metal ion binding (GO:0046872);	--	--			---
TRINITY_DN10054_c0_g1_i1_3	11.369	11.9354	12.8499	7.82816	8.32159	7.33796	2.18701	2.4458	1.92372	1.74925	2.14162	1.42115	0.40401	0.556823	0.107621	PKA47303.1	Transcription factor bHLH130 [Apostasia shenzhenica]	Q66GR3|BH130_ARATH	Transcription factor bHLH130 T24P15.19 OS=Arabidopsis thaliana (Mouse-ear cress) GN=T24P15.19 PE=1 SV=1	--	--	--	--	--	--	--	--	--	--	--	--	--	--	Molecular Function: DNA-binding transcription activator activity, RNA polymerase II-specific (GO:0001228);|Molecular Function: DNA binding (GO:0003677);|Molecular Function: DNA-binding transcription factor activity (GO:0003700);|Cellular Component: nucleus (GO:0005634);|Biological Process: regulation of transcription, DNA-templated (GO:0006355);|Molecular Function: protein dimerization activity (…	PF00010.26	Helix-loop-helix DNA-binding domain	1F	bHLH	---
TRINITY_DN10054_c0_g1_i1_4	0.460666	6.02335e-24	0	0.34248	0	0.183758	2.60975	1.52613	1.96043	0.742317	1.44295	0.940154	0.914799	1.76741	1.02016	KAA0057254.1	Retrovirus-related Pol polyprotein from transposon TNT 1-94 [Cucumis melo var. makuwa]	--	--	--	--	--	--	--	--	--	--	--	--	--	--	--	--	--	--	--			---
TRINITY_DN10054_c1_g1_i1_4	0.669121	0.134151	0.141485	0	0	0.399964	2.32864	1.18481	0.42638	1.80806	1.47149	1.46065	2.03031	1.34035	1.64732	--	--	--	--	--	--	--	--	--	--	--	--	--	--	--	--	--	--	--	--	--			#N/A
TRINITY_DN10055_c0_g1_i1_5	15.9212	18.812	17.4988	18.841	26.5491	17.5029	0.775015	1.00197	0.824737	0	0.384249	0.37687	0.172542	0	0.35856	XP_008807446.1	uncharacterized protein LOC103719813 isoform X2 [Phoenix dactylifera]	--	--	--	--	--	--	--	--	--	--	--	--	--	--	--	--	--	PF11820.8	Protein of unknown function (DUF3339)			---
TRINITY_DN10056_c0_g1_i1_4	1.43524	0.747984	1.95203	0.527452	0.789578	0.6068	1.75398	2.68622	2.98165	2.80849	2.85714	2.53699	1.76531	1.22969	0.809747	KAF3325075.1	hypothetical protein FCM35_KLT11232 [Carex littledalei]	--	--	--	--	--	--	--	--	--	--	--	--	--	--	--	--	--	--	--			---
TRINITY_DN10059_c0_g1_i1_1	0.29955	0	1.3567	0.904497	0	0.360815	2.83396	4.04978	2.35771	5.25831	4.98408	3.24349	3.52151	1.5479	2.35287	XP_010915550.1	cationic amino acid transporter 5 isoform X1 [Elaeis guineensis]	O64759|CAAT5_ARATH	Cationic amino acid transporter 5 F19I3.19 OS=Arabidopsis thaliana (Mouse-ear cress) GN=F19I3.19 PE=1 SV=1	--	--	--	--	--	--	--	--	--	--	--	--	--	--	Molecular Function: L-glutamate transmembrane transporter activity (GO:0005313);|Cellular Component: plasma membrane (GO:0005886);|Molecular Function: L-lysine transmembrane transporter activity (GO:0015189);|Cellular Component: integral component of membrane (GO:0016021);|Biological Process: L-glutamate import (GO:0051938);	PF13906.6	C-terminus of AA_permease			---
TRINITY_DN10059_c0_g1_i1_4	1.16101	0	0	0	1.37418	0	1.62734	9.64777	0	0	5.99239	2.92844	0	2.7758	2.78559	--	--	--	--	--	--	--	--	--	--	--	--	--	--	--	--	--	--	--	--	--			#N/A
TRINITY_DN10060_c0_g1_i1_3	12.793	14.378	12.5518	9.35083	8.08044	9.96077	5.46473	6.14962	5.44552	6.14497	5.56465	6.60995	5.3168	4.17956	5.24723	CBG76276.1	OO_Ba0005L10-OO_Ba0081K17.27 [Oryza officinalis]	Q8LF09|FDL23_ARATH	F-box/FBD/LRR-repeat protein At4g00160 F6N15.5 OS=Arabidopsis thaliana (Mouse-ear cress) GN=F6N15.5 PE=2 SV=2	--	--	--	--	--	--	--	--	--	--	--	--	--	--	--	PF08387.10	FBD			---
TRINITY_DN10060_c0_g1_i1_4	30.9733	20.2993	40.8823	0.916971	0	0.272655	0	0.200224	0	0	0	0	0	0	0	XP_008787343.1	uncharacterized protein LOC103705415 [Phoenix dactylifera]	--	--	--	--	--	--	--	--	--	--	--	--	--	--	--	--	--	--	--			---
TRINITY_DN10061_c0_g1_i1_3	47.8691	54.9056	42.8068	49.3327	41.6714	58.8253	18.8563	20.4654	17.5259	14.8467	12.4229	19.3439	18.4743	20.9259	19.9148	XP_010928927.1	uncharacterized protein LOC105050551 isoform X4 [Elaeis guineensis]	--	--	--	--	--	--	--	--	--	--	--	--	--	--	--	--	--	PF14604.6,PF00018.28	Variant SH3 domain|SH3 domain			---
TRINITY_DN10062_c0_g1_i2_1	4.81027	5.58565	5.78076	3.09518	1.4173	0.406681	0	0	0	7.49745e-26	0	0	0	0	0	--	--	--	--	--	--	--	--	--	--	--	--	--	--	--	--	--	--	--	--	--			#N/A
TRINITY_DN10063_c0_g1_i1_2	80.2023	83.2054	93.2628	107.62	95.3491	89.8102	3.85347	4.13225	3.9336	2.51261	3.76456	1.4952	3.89182	4.10156	4.51912	XP_020087541.1	ergosterol biosynthetic protein 28 [Ananas comosus]	O80594|ERG28_ARATH	Ergosterol biosynthetic protein 28 T27I1.5 OS=Arabidopsis thaliana (Mouse-ear cress) GN=T27I1.5 PE=2 SV=2	--	--	--	--	--	--	--	--	--	--	--	--	--	--	Cellular Component: endoplasmic reticulum membrane (GO:0005789);|Biological Process: ergosterol biosynthetic process (GO:0006696);|Cellular Component: integral component of membrane (GO:0016021);|Molecular Function: protein binding, bridging (GO:0030674);	PF03694.13	Erg28 like protein			---
TRINITY_DN10063_c0_g1_i1_4	0.357352	0.175574	0	1.62414	0.693094	1.35412	2.1113	2.12258	0.841487	1.67928	1.71111	1.44064	1.33096	0.296856	1.80701	--	--	--	--	--	--	--	--	--	--	--	--	--	--	--	--	--	--	--	--	--			#N/A
TRINITY_DN10063_c0_g1_i2_1	182.386	112.02	158.747	47.9226	49.8015	35.868	3.33223	3.07725	4.07778	2.488	4.04791	1.93629	1.62696	2.00509	2.92798	XP_009403405.1	PREDICTED: uncharacterized protein LOC103986970 [Musa acuminata subsp. malaccensis]	--	--	--	--	--	--	--	--	--	--	--	--	--	--	--	--	--	--	--			---
TRINITY_DN10064_c1_g1_i1_4	0	0.63476	0	0	0	0.83409	1.40818	5.08766	3.68748	1.64152	2.52007	0.669447	1.24	1.27611	4.02384	XP_028070250.1	uncharacterized protein LOC114272726 [Camellia sinensis]	--	--	--	--	--	--	--	--	--	--	--	--	--	--	--	--	--	--	--			---
TRINITY_DN10065_c0_g1_i1_2	0.544783	0.454578	0.565062	0.25	0.439595	0.408894	17.8072	15.3194	14.9904	18.0565	17.3767	20.2128	13.4584	12.5302	16.069	XP_009399506.1	PREDICTED: sodium/hydrogen exchanger 4 [Musa acuminata subsp. malaccensis]	Q8S397|NHX4_ARATH	Sodium/hydrogen exchanger 4 MTE17.18 OS=Arabidopsis thaliana (Mouse-ear cress) GN=MTE17.18 PE=2 SV=2	--	--	--	--	--	--	--	--	--	--	--	--	--	--	Cellular Component: vacuolar membrane (GO:0005774);|Cellular Component: plasma membrane (GO:0005886);|Biological Process: response to salt stress (GO:0009651);|Molecular Function: sodium ion transmembrane transporter activity (GO:0015081);|Molecular Function: sodium:proton antiporter activity (GO:0015385);|Molecular Function: potassium:proton antiporter activity (GO:0015386);|Cellular Component: …	PF00999.21	Sodium/hydrogen exchanger family			---
TRINITY_DN10067_c0_g1_i1_4	103.016	84.1236	115.767	9.12584	8.96847	12.0631	9.34983	25.6988	29.4407	7.59942	41.1606	21.5087	8.38382	71.7425	14.7442	XP_008808768.1	uncharacterized protein LOC103720708 [Phoenix dactylifera]	--	--	--	--	--	--	--	--	--	--	--	--	--	--	--	--	--	--	--			---
TRINITY_DN10068_c0_g1_i1_3	0	0	0	0	0	0	0.732665	0.625498	0.392765	1.72578	1.31393	0.594507	0.963958	0.89416	2.04986	--	--	--	--	--	--	--	--	--	--	--	--	--	--	--	--	--	--	--	--	--			#N/A
TRINITY_DN1006_c0_g1_i1_1	0.363409	0	0.446173	1.24703	0.843033	2.62634	0.306236	0	0.31608	0	0	0	0.24608	0.256885	0	XP_010910460.1	uncharacterized protein LOC105036388, partial [Elaeis guineensis]	--	--	--	--	--	--	--	--	--	--	--	--	--	--	--	--	--	--	--			---
TRINITY_DN1006_c0_g1_i1_2	0.404245	0.395671	0	0.411146	0	1.00421	0.75589	0.396686	0.413351	0.408757	1.07735	2.35521	0.925847	0.640249	0.642119	--	--	--	--	--	--	--	--	--	--	--	--	--	--	--	--	--	--	--	--	--			#N/A
TRINITY_DN1006_c0_g1_i1_4	6.91875	1.42565	5.2897	0	0	4.04236	0	4.19682	2.17377	2.18289	0	7.73592	0	0	3.68822	--	--	--	--	--	--	--	--	--	--	--	--	--	--	--	--	--	--	--	--	--			#N/A
TRINITY_DN10072_c0_g1_i1_1	1.68759	2.81024	0.740379	0.669609	2.15824	0.912436	0	0	1.97886	0.625422	0	0.527225	0	0	0	--	--	--	--	--	--	--	--	--	--	--	--	--	--	--	--	--	--	--	--	--			#N/A
TRINITY_DN10072_c0_g2_i1_1	3.18846	2.23076	2.20753	0.610184	0.983403	2.16246	0.350807	0.710563	0.738962	0.361558	0.659813	0	0	0.318792	0.654716	--	--	--	--	--	--	--	--	--	--	--	--	--	--	--	--	--	--	--	--	--			#N/A
TRINITY_DN10073_c0_g1_i1_1	5.7661	7.10335	5.34201	6.61099	5.14497	4.26816	1.36699	1.18252	1.05156	0.851418	0.372478	0.710659	0.987687	0.512019	0.853834	--	--	--	--	--	--	--	--	--	--	--	--	--	--	--	--	--	--	--	--	--			#N/A
TRINITY_DN10073_c0_g1_i1_3	21.2543	26.5958	26.4402	15.0654	12.7826	11.6944	1.62033	2.25596	1.36043	1.23887	1.7084	1.40634	1.62514	1.78571	1.74038	--	--	--	--	--	--	--	--	--	--	--	--	--	--	--	--	--	--	--	--	--			#N/A
TRINITY_DN10073_c0_g1_i1_4	60.9624	61.8425	85.4425	92.5208	84.1462	72.2021	21.8284	23.7852	24.6966	22.3203	23.3647	16.9899	15.8212	12.9126	15.0321	XP_009403797.1	PREDICTED: anaphase-promoting complex subunit 13 [Musa acuminata subsp. malaccensis]	Q8L981|APC13_ARATH	Anaphase-promoting complex subunit 13 T18K17 OS=Arabidopsis thaliana (Mouse-ear cress) GN=T18K17 PE=1 SV=1	45/61(73.77)	K12456	APC13	anaphase-promoting complex subunit 13	ko04120	Ubiquitin mediated proteolysis	--	--	--	--	--	--	--	--	Cellular Component: anaphase-promoting complex (GO:0005680);|Biological Process: cell cycle (GO:0007049);|Biological Process: pollen maturation (GO:0010152);|Biological Process: inflorescence development (GO:0010229);|Biological Process: protein ubiquitination (GO:0016567);|Biological Process: phyllome development (GO:0048827);|Biological Process: cell division (GO:0051301);|Biological Process: p…	--	--			APC13
TRINITY_DN10073_c0_g1_i1_5	28.7557	31.555	30.7666	60.1177	54.0488	55.5346	41.8324	46.3973	40.7551	37.3625	32.978	40.8572	42.8546	51.446	50.3935	XP_010267197.1	PREDICTED: 4-coumarate--CoA ligase-like 7 [Nelumbo nucifera]	Q9M0X9|4CLL7_ARATH	4-coumarate--CoA ligase-like 7 C17L7.80 OS=Arabidopsis thaliana (Mouse-ear cress) GN=C17L7.80 PE=1 SV=1	180/221(81.45)	K01904	4CL	4-coumarate--CoA ligase [EC:6.2.1.12]	ko00130|ko00940	Ubiquinone and other terpenoid-quinone biosynthesis|Phenylpropanoid biosynthesis	--	--	--	--	--	--	--	--	Molecular Function: fatty-acyl-CoA synthase activity (GO:0004321);|Molecular Function: ATP binding (GO:0005524);|Cellular Component: peroxisome (GO:0005777);|Biological Process: jasmonic acid biosynthetic process (GO:0009695);|Molecular Function: ligase activity (GO:0016874);|Biological Process: oxylipin biosynthetic process (GO:0031408);	PF00501.28,PF13193.6	AMP-binding enzyme|AMP-binding enzyme C-terminal domain			4CL
TRINITY_DN10075_c0_g1_i1_1	19.5752	19.7073	25.591	6.37691	7.16803	5.80733	0.828468	0.756996	0.935558	0.167568	0.63534	0.429307	0.157502	0	0.0836228	XP_010927311.1	jacalin-related lectin 3 [Elaeis guineensis]	F4HQX1|JAL3_ARATH	Jacalin-related lectin 3 F6F9.23 OS=Arabidopsis thaliana (Mouse-ear cress) GN=F6F9.23 PE=2 SV=1	--	--	--	--	--	--	--	--	--	--	--	--	--	--	Molecular Function: carbohydrate binding (GO:0030246);	PF01419.17	Jacalin-like lectin domain			---
TRINITY_DN10079_c0_g1_i1_3	8.6459	8.87961	8.62873	8.42599	8.18987	7.86583	5.38712	5.8519	5.13866	4.24705	4.43541	4.87172	4.72583	5.05565	4.09618	XP_008796870.1	CDPK-related kinase 3-like isoform X1 [Phoenix dactylifera]	Q9ZUZ2|CAMK3_ARATH	CDPK-related kinase 3 T3A4.8 OS=Arabidopsis thaliana (Mouse-ear cress) GN=T3A4.8 PE=1 SV=1	--	--	--	--	--	--	--	--	--	--	--	--	--	--	Molecular Function: protein serine/threonine kinase activity (GO:0004674);|Molecular Function: calcium ion binding (GO:0005509);|Molecular Function: calmodulin binding (GO:0005516);|Molecular Function: ATP binding (GO:0005524);|Cellular Component: cytoplasm (GO:0005737);|Biological Process: leaf senescence (GO:0010150);|Cellular Component: membrane (GO:0016020);|Biological Process: protein autoph…	PF00069.25,PF07714.17,PF06293.14	Protein kinase domain|Protein tyrosine kinase|Lipopolysaccharide kinase (Kdo/WaaP) family			---
TRINITY_DN10079_c0_g2_i1_4	0.499936	1.03421	0	3.60011	3.37259	3.19191	20.7936	21.2771	23.302	17.0626	18.4542	17.946	18.6723	23.397	21.4771	--	--	--	--	--	--	--	--	--	--	--	--	--	--	--	--	--	--	--	--	--			#N/A
TRINITY_DN1007_c0_g1_i1_1	2.92543	3.50332	2.15493	1.24069	0.688486	2.40383	0	0.625432	0	0.639083	1.12923	0.550312	0.5016	0	0.531745	--	--	--	--	--	--	--	--	--	--	--	--	--	--	--	--	--	--	--	--	--			#N/A
TRINITY_DN1007_c0_g1_i1_3	5.36031	4.59693	4.1433	4.54736	4.74076	1.57985	1.9368	1.9472	5.40939	6.74174	2.74901	3.44266	3.46915	1.51662	2.82363	XP_031476304.1	pentatricopeptide repeat-containing protein At2g02980, chloroplastic-like [Nymphaea colorata]	Q9LN01|PPR21_ARATH	Pentatricopeptide repeat-containing protein At1g08070, chloroplastic T6D22.15 OS=Arabidopsis thaliana (Mouse-ear cress) GN=T6D22.15 PE=2 SV=1	--	--	--	--	--	--	--	--	--	--	--	--	--	--	--	--	--			---
TRINITY_DN10080_c0_g1_i1_1	2.89818	3.78559	4.27951	4.02891	4.12834	4.56846	0.838608	1.2787	1.21996	0.995113	1.59079	0.927709	1.33582	0.984602	1.07368	RWR74170.1	protein DMR6-LIKE OXYGENASE 1-like protein [Cinnamomum micranthum f. kanehirae]	Q9FFF6|DIOX5_ARATH	Probable 2-oxoglutarate-dependent dioxygenase At5g05600 MOP10.14 OS=Arabidopsis thaliana (Mouse-ear cress) GN=MOP10.14 PE=2 SV=1	--	--	--	--	--	--	--	--	--	--	--	--	--	--	Cellular Component: cytosol (GO:0005829);|Biological Process: flavonoid biosynthetic process (GO:0009813);|Molecular Function: metal ion binding (GO:0046872);|Molecular Function: dioxygenase activity (GO:0051213);|Biological Process: response to karrikin (GO:0080167);|Biological Process: cellular response to toxic substance (GO:0097237);|Molecular Function: jasmonic acid hydrolase (GO:0120091);|B…	PF14226.6,PF03171.20	non-haem dioxygenase in morphine synthesis N-terminal|2OG-Fe(II) oxygenase superfamily			---
TRINITY_DN10081_c0_g1_i1_1	9.30695	11.4059	5.9187	5.2382	6.31147	12.6251	0	0.751064	0	0	0.636234	0	0	0	0	--	--	--	--	--	--	--	--	--	--	--	--	--	--	--	--	--	--	--	--	--			#N/A
TRINITY_DN10081_c0_g1_i2_5	21.7758	12.5098	20.5199	23.529	29.4398	26.8106	144.443	135.821	157.006	124.412	166.32	150.233	94.4968	99.8917	88.5399	--	--	--	--	--	--	--	--	--	--	--	--	--	--	--	--	--	--	--	--	--			#N/A
TRINITY_DN10083_c0_g1_i1_3	0.964233	0.41789	0.375071	1.74832	0.691352	1.76915	1.63785	1.714	1.32783	2.11518	1.59935	1.91064	1.75781	0.916766	0.965123	--	--	--	--	--	--	--	--	--	--	--	--	--	--	--	--	--	--	--	--	--			#N/A
TRINITY_DN10085_c0_g1_i1_3	0.559377	0.566686	0	0.626225	0	0.820896	1.27384	0.64647	0.682203	0	0	1.10326	1.50781	1.02871	2.07612	--	--	--	--	--	--	--	--	--	--	--	--	--	--	--	--	--	--	--	--	--			#N/A
TRINITY_DN10086_c0_g1_i1_1	1.79413	2.08467	2.99167	1.67844	2.46358	4.04752	0.498785	0.16713	0.172716	0.333004	0.457248	1.16104	0.452374	0.61506	0	RZR77830.1	hypothetical protein BHM03_00003030 [Ensete ventricosum]	Q9SUH6|PP341_ARATH	Pentatricopeptide repeat-containing protein At4g30700 T10C21.50 OS=Arabidopsis thaliana (Mouse-ear cress) GN=T10C21.50 PE=2 SV=1	--	--	--	--	--	--	--	--	--	--	--	--	--	--	--	PF01535.20,PF13041.6,PF12854.7,PF13812.6	PPR repeat|PPR repeat family|PPR repeat|Pentatricopeptide repeat domain			---
TRINITY_DN10086_c0_g2_i1_1	0.411996	1.25245	0.627115	3.22782	0.981517	4.3734	0.469015	0	0.46544	0.455578	0	0	0.384718	0	0.395203	XP_008781036.1	pentatricopeptide repeat-containing protein At3g29230-like [Phoenix dactylifera]	Q9C9I6|PP116_ARATH	Pentatricopeptide repeat-containing protein At1g71490 F26A9.13 OS=Arabidopsis thaliana (Mouse-ear cress) GN=F26A9.13 PE=2 SV=1	--	--	--	--	--	--	--	--	--	--	--	--	--	--	--	--	--			---
TRINITY_DN10088_c0_g1_i1_1	1.36369	3.78362	0.876783	0.617167	1.17997	1.59365	0	0	0	0	0	0.117502	0	0	0	--	--	--	--	--	--	--	--	--	--	--	--	--	--	--	--	--	--	--	--	--			#N/A
TRINITY_DN10088_c0_g1_i2_3	46.9629	49.496	45.2093	35.2675	27.304	26.8805	6.48883	6.57593	6.00479	6.09995	9.62222	6.5257	4.79059	18.2413	5.74421	XP_008807595.1	protein CDI-like [Phoenix dactylifera]	Q9XIP8|CDI_ARATH	Protein CDI F13O11.28 OS=Arabidopsis thaliana (Mouse-ear cress) GN=F13O11.28 PE=2 SV=1	--	--	--	--	--	--	--	--	--	--	--	--	--	--	Cellular Component: cytosol (GO:0005829);|Biological Process: single fertilization (GO:0007338);|Biological Process: pollen germination (GO:0009846);|Biological Process: pollen tube growth (GO:0009860);|Molecular Function: transferase activity (GO:0016740);	--	--			---
TRINITY_DN1008_c0_g1_i1_5	0	0	0	0.0391169	0.1641	0.0820815	3.07126	2.89235	2.6012	3.46796	2.40488	2.78888	2.49605	3.46469	2.25223	OMO63131.1	Integrase, catalytic core [Corchorus capsularis]	--	--	--	--	--	--	--	--	--	--	--	--	--	--	--	--	--	--	--			#N/A
TRINITY_DN10090_c0_g1_i1_3	57.9466	63.1063	70.3114	60.8643	73.8988	72.3598	61.5336	56.5948	53.178	56.4527	54.0935	48.809	60.4154	59.3478	56.8626	XP_008806048.1	uncharacterized protein LOC103718835 [Phoenix dactylifera]	--	--	--	--	--	--	--	--	--	--	--	--	--	--	--	--	--	--	--			---
TRINITY_DN10091_c0_g1_i1_1	44.8441	45.4469	49.0422	42.9084	49.4362	47.6035	41.8602	41.8748	56.4526	42.0401	48.3036	34.8728	29.9431	26.1919	24.1407	XP_020251421.1	vesicle transport protein SFT2B-like isoform X1 [Asparagus officinalis]	--	--	--	--	--	--	--	--	--	--	--	--	--	--	--	--	--	PF04178.12	Got1/Sft2-like family			---
TRINITY_DN10092_c0_g1_i1_2	0.323349	0.485223	0	6.48309	6.11347	3.52378	7.93538	8.72777	10.0329	6.76662	9.03872	5.54825	4.43226	3.60811	3.92641	--	--	--	--	--	--	--	--	--	--	--	--	--	--	--	--	--	--	--	--	--			#N/A
TRINITY_DN10092_c0_g1_i2_5	13.9825	11.4276	25.1022	2.46698	4.02727	4.20481	3.58681	4.77432	4.40801	1.28803	5.31645	2.02466	0.423304	2.01184	0.150476	--	--	--	--	--	--	--	--	--	--	--	--	--	--	--	--	--	--	--	--	--			#N/A
TRINITY_DN10093_c0_g1_i1_1	4.19513	3.20105	4.71328	6.69418	2.69956	7.39599	0	0	0.524536	0	0	0	0	0	0	XP_023545969.1	ankycorbin-like [Cucurbita pepo subsp. pepo]	--	--	--	--	--	--	--	--	--	--	--	--	--	--	--	--	--	PF13637.6,PF12796.7,PF13857.6,PF00023.30,PF13606.6	Ankyrin repeats (many copies)|Ankyrin repeats (3 copies)|Ankyrin repeats (many copies)|Ankyrin repeat|Ankyrin repeat			#N/A
TRINITY_DN10096_c0_g1_i1_3	141.024	134.121	160.397	142.242	197.234	180.209	196.413	189.115	226.259	210.867	229.414	183.121	151.051	152.887	153.786	ONK62253.1	uncharacterized protein A4U43_C07F1940 [Asparagus officinalis]	Q9AYE4|LST8_ORYSJ	Target of rapamycin complex subunit LST8 OsJ_12123 OS=Oryza sativa subsp. japonica (Rice) GN=OsJ_12123 PE=1 SV=1	255/267(95.51)	K08266	MLST8, GBL	target of rapamycin complex subunit LST8	ko04136	Autophagy - other	--	--	--	--	--	--	--	--	Biological Process: multicellular organism development (GO:0007275);|Biological Process: TOR signaling (GO:0031929);|Cellular Component: TORC1 complex (GO:0031931);|Cellular Component: TORC2 complex (GO:0031932);|Biological Process: positive regulation of TOR signaling (GO:0032008);|Biological Process: regulation of actin cytoskeleton organization (GO:0032956);|Biological Process: regulation of g…	PF00400.32,PF12894.7,PF11715.8	WD domain, G-beta repeat|Anaphase-promoting complex subunit 4 WD40 domain|Nucleoporin Nup120/160			MLST8
TRINITY_DN10096_c1_g1_i1_1	1.38578	3.62872	0.672735	0.804799	0.590482	1.1871	1.50703	1.07111	1.00327	0.373782	0.656504	0.0154595	0.614725	0.454065	1.16615	--	--	--	--	--	--	--	--	--	--	--	--	--	--	--	--	--	--	--	--	--			#N/A
TRINITY_DN10097_c0_g1_i1_4	0	0	0	0	0	3.08679e-74	1.33583	0.911901	1.38155	1.40166	2.24782	0.747812	0.350456	0	0.362808	--	--	--	--	--	--	--	--	--	--	--	--	--	--	--	--	--	--	--	--	--			#N/A
TRINITY_DN10097_c0_g1_i1_5	15.0123	10.2904	23.1482	0	0	0	0	0	0.825369	0	0	0	0	0	0.693732	--	--	--	--	--	--	--	--	--	--	--	--	--	--	--	--	--	--	--	--	--			#N/A
TRINITY_DN10099_c0_g1_i1_5	0.867721	1.08435	1.03997	1.69654	1.38422	2.6972	16.4188	15.4771	16.1773	11.0774	9.89769	15.5801	16.24	10.7975	19.9372	XP_008804963.1	inactive receptor-like serine/threonine-protein kinase At2g40270 isoform X1 [Phoenix dactylifera]	C0LGQ4|MDIS2_ARATH	Protein MALE DISCOVERER 2 F28A21.50 OS=Arabidopsis thaliana (Mouse-ear cress) GN=F28A21.50 PE=1 SV=1	--	--	--	--	--	--	--	--	--	--	--	--	--	--	Molecular Function: protein serine/threonine kinase activity (GO:0004674);|Molecular Function: ATP binding (GO:0005524);|Cellular Component: endomembrane system (GO:0012505);|Cellular Component: integral component of membrane (GO:0016021);|Biological Process: root hair cell differentiation (GO:0048765);|Cellular Component: pollen tube (GO:0090406);	PF07714.17,PF00069.25,PF08263.12,PF13855.6	Protein tyrosine kinase|Protein kinase domain|Leucine rich repeat N-terminal domain|Leucine rich repeat			---
TRINITY_DN1009_c0_g1_i1_1	1.4688	3.84261	1.61162	3.19268	4.24865	3.55843	2.21637	1.137	2.10982	1.58192	1.33003	1.41768	1.62181	1.24279	1.25755	XP_008793017.1	dof zinc finger protein 5-like [Phoenix dactylifera]	O22967|CDF4_ARATH	Cyclic dof factor 4 T14G11.26 OS=Arabidopsis thaliana (Mouse-ear cress) GN=T14G11.26 PE=2 SV=1	--	--	--	--	--	--	--	--	--	--	--	--	--	--	Molecular Function: DNA binding (GO:0003677);|Molecular Function: DNA-binding transcription factor activity (GO:0003700);|Cellular Component: nucleus (GO:0005634);|Biological Process: flower development (GO:0009908);|Molecular Function: sequence-specific DNA binding (GO:0043565);|Biological Process: negative regulation of transcription, DNA-templated (GO:0045892);|Molecular Function: metal ion bi…	PF02701.15	Dof domain, zinc finger	2F	C2C2-Dof	---
TRINITY_DN100_c0_g1_i1_1	0	0.529613	0.647377	0.584803	0.896468	1.83364	0.240243	0	0.503642	0	0	0	0	0	0	--	--	--	--	--	--	--	--	--	--	--	--	--	--	--	--	--	--	--	--	--			#N/A
TRINITY_DN10100_c0_g1_i1_2	2.98276	1.59327	0.484128	1.16832	0.843891	1.3071	0.474635	0.207079	1.08914	0.214103	0.00104704	0.575204	1.11861	0.912886	0.57927	--	--	--	--	--	--	--	--	--	--	--	--	--	--	--	--	--	--	--	--	--			#N/A
TRINITY_DN10100_c0_g1_i1_3	0	0	0	0	0	0	0	2.25036	0	0	0	0.126373	0	0	6.28472	--	--	--	--	--	--	--	--	--	--	--	--	--	--	--	--	--	--	--	PF02987.16	Late embryogenesis abundant protein			#N/A
TRINITY_DN10101_c0_g1_i1_4	2.55403	0.990674	2.0422	2.22478	1.36371	1.98296	1.21202	1.37282	0.787217	1.03558	0.840236	1.07739	1.12086	0.797184	0.191304	XP_008787626.1	LOW QUALITY PROTEIN: DNA ligase 6-like [Phoenix dactylifera]	F4HPZ9|LIG6_ARATH	DNA ligase 6 F4N21.14 OS=Arabidopsis thaliana (Mouse-ear cress) GN=F4N21.14 PE=2 SV=1	462/578(79.93)	K10747	LIG1	DNA ligase 1 [EC:6.5.1.1 6.5.1.6 6.5.1.7]	ko03030|ko03410|ko03420|ko03430	DNA replication|Base excision repair|Nucleotide excision repair|Mismatch repair	--	--	--	--	--	--	--	--	Biological Process: response to molecule of bacterial origin (GO:0002237);|Molecular Function: DNA binding (GO:0003677);|Molecular Function: DNA ligase (ATP) activity (GO:0003910);|Molecular Function: ATP binding (GO:0005524);|Cellular Component: nucleus (GO:0005634);|Cellular Component: cytoplasm (GO:0005737);|Cellular Component: mitochondrion (GO:0005739);|Biological Process: lagging strand elo…	PF01068.21,PF04675.14,PF04679.15	ATP dependent DNA ligase domain|DNA ligase N terminus|ATP dependent DNA ligase C terminal region			LIG1
TRINITY_DN10102_c0_g1_i1_3	0.378796	0.191274	0.401237	0.737713	5.36496e-24	0.390768	0.476169	0.378102	0.556857	0.398464	0.0735223	0.649551	0.374071	0.151018	0.867093	--	--	--	--	--	--	--	--	--	--	--	--	--	--	--	--	--	--	--	--	--			#N/A
TRINITY_DN10105_c0_g1_i1_5	5.37101	4.28143	5.05528	0.330537	0.278216	0.54427	0.0979706	0.176358	0.131711	0.1809	0.199456	0.124285	0.091727	0.0233515	0.121896	XP_019701327.1	nitrate regulatory gene2 protein [Elaeis guineensis]	Q9AQW1|REL2_ORYSJ	Protein ROLLING AND ERECT LEAF 2 OsJ_32472 OS=Oryza sativa subsp. japonica (Rice) GN=OsJ_32472 PE=2 SV=1	--	--	--	--	--	--	--	--	--	--	--	--	--	--	--	PF04782.12	Protein of unknown function (DUF632)			---
TRINITY_DN10107_c0_g1_i1_1	10.1021	10.4768	7.59014	6.61985	5.99286	6.31884	1.69399	1.95646	1.75592	1.4138	0.955369	1.91527	1.57131	2.35778	2.17288	XP_009392970.1	PREDICTED: acidic leucine-rich nuclear phosphoprotein 32-related protein 1-like [Musa acuminata subsp. malaccensis]	Q6YSF3|AN321_ORYSJ	Acidic leucine-rich nuclear phosphoprotein 32-related protein 1 OsJ_25065 OS=Oryza sativa subsp. japonica (Rice) GN=OsJ_25065 PE=2 SV=1	--	--	--	--	--	--	--	--	--	--	--	--	--	--	Cellular Component: nucleus (GO:0005634);|Molecular Function: histone binding (GO:0042393);	PF14580.6,PF12799.7,PF13855.6	Leucine-rich repeat|Leucine Rich repeats (2 copies)|Leucine rich repeat			---
TRINITY_DN10108_c0_g1_i1_3	0	0.467154	0	0.471927	0	0.473075	3.91182	4.06887	1.0137	3.02792	2.76297	0.476474	2.15785	1.77311	4.12278	--	--	--	--	--	--	--	--	--	--	--	--	--	--	--	--	--	--	--	--	--			#N/A
TRINITY_DN10108_c0_g1_i1_5	1.68749	1.79545	2.55467	0.515554	0.579303	0.628196	1.08497	1.76777	0.880414	1.4468	1.47037	1.79754	0.893549	0.90235	0.663179	XP_010926919.1	metal transporter Nramp3 isoform X1 [Elaeis guineensis]	Q653V6|NRAM3_ORYSJ	Metal transporter Nramp3 B1153E06.4 OS=Oryza sativa subsp. japonica (Rice) GN=B1153E06.4 PE=2 SV=1	--	--	--	--	--	--	--	--	--	--	--	--	--	--	Molecular Function: manganese ion transmembrane transporter activity (GO:0005384);|Molecular Function: cadmium ion transmembrane transporter activity (GO:0015086);|Cellular Component: integral component of membrane (GO:0016021);|Biological Process: iron ion homeostasis (GO:0055072);	PF01566.18	Natural resistance-associated macrophage protein			SLC11A2
TRINITY_DN10110_c0_g1_i1_1	2.94301	2.50149	2.8135	2.98544	1.62581	1.96185	0.550526	0.372426	0.395557	0.307788	0.204461	0.228716	0.209927	0.180878	0.220408	XP_009384071.1	PREDICTED: uncharacterized protein LOC103971705 [Musa acuminata subsp. malaccensis]	--	--	--	--	--	--	--	--	--	--	--	--	--	--	--	--	--	PF04646.12,PF02434.16	Protein of unknown function, DUF604|Fringe-like			---
TRINITY_DN10110_c0_g1_i1_3	7.27214	7.58113	5.21521	6.56672	5.47493	9.84564	8.16891	8.41268	7.97177	7.01844	5.7123	8.41691	7.60538	9.65832	8.08219	XP_018673713.1	PREDICTED: uncharacterized protein At4g04980-like [Musa acuminata subsp. malaccensis]	--	--	--	--	--	--	--	--	--	--	--	--	--	--	--	--	--	--	--			---
TRINITY_DN10110_c0_g2_i1_1	0.425039	1.27264	0.551507	0.526426	0	3.82421	0.355948	0	0	0.813617	0.337267	0.287762	0.795643	0	0	--	--	--	--	--	--	--	--	--	--	--	--	--	--	--	--	--	--	--	--	--			#N/A
TRINITY_DN10111_c0_g1_i1_4	0	0	0	0	0	0	1.74531	2.68538	1.82935	0.891495	1.57398	2.31468	1.43213	0	1.46639	--	--	--	--	--	--	--	--	--	--	--	--	--	--	--	--	--	--	--	--	--			#N/A
TRINITY_DN10111_c0_g4_i1_3	2.1965	0.734347	0.890734	0.773884	2.50544	3.95385	0.862305	1.26132	4.48677	5.31967	3.19535	4.11282	5.3279	4.65435	0.788318	--	--	--	--	--	--	--	--	--	--	--	--	--	--	--	--	--	--	--	--	--			#N/A
TRINITY_DN10111_c0_g5_i1_3	0	0	0.618127	0.562652	0.584101	0.32323	1.64449	1.68489	2.02407	2.28028	0.775216	1.59189	0.495108	0.753067	0.519813	--	--	--	--	--	--	--	--	--	--	--	--	--	--	--	--	--	--	--	--	--			#N/A
TRINITY_DN10113_c0_g1_i1_1	4.4427	4.47619	3.01749	9.38619	5.62643	8.57465	6.95182	9.11806	8.68099	7.05893	7.28336	5.37378	4.3854	6.50838	4.17987	--	--	--	--	--	--	--	--	--	--	--	--	--	--	--	--	--	--	--	--	--			#N/A
TRINITY_DN10113_c0_g1_i1_3	0	0	0.453249	0.21057	0.432036	0.238011	45.8072	46.2289	40.9939	45.5601	52.2858	25.1505	9.89532	10.9716	8.72449	PKU59985.1	hypothetical protein MA16_Dca024474 [Dendrobium catenatum]	--	--	--	--	--	--	--	--	--	--	--	--	--	--	--	--	--	--	--			---
TRINITY_DN10114_c0_g1_i1_3	0	0.967555	1.75515	3.73576	1.13353	2.04715	0.50773	0.513935	1.58551	0.517418	1.32828	0.461223	6.9405e-09	0.877687	0.894601	XP_010934502.1	pentatricopeptide repeat-containing protein At4g14190, chloroplastic [Elaeis guineensis]	--	--	--	--	--	--	--	--	--	--	--	--	--	--	--	--	--	PF13041.6,PF01535.20,PF13812.6,PF12854.7	PPR repeat family|PPR repeat|Pentatricopeptide repeat domain|PPR repeat			---
TRINITY_DN10115_c0_g1_i1_3	0.314794	0.212265	0.77121	0.102141	0.104721	0.115058	15.986	14.3933	13.7319	16.8337	17.4157	12.5126	22.2035	19.5531	24.5486	GER46767.1	response to low sulfur 2 [Striga asiatica]	Q8L8S2|LSU4_ARATH	Protein RESPONSE TO LOW SULFUR 4 K18P6 OS=Arabidopsis thaliana (Mouse-ear cress) GN=K18P6 PE=2 SV=1	--	--	--	--	--	--	--	--	--	--	--	--	--	--	Biological Process: regulation of flower development (GO:0009909);|Biological Process: regulation of short-day photoperiodism, flowering (GO:0048587);|Biological Process: cellular oxidant detoxification (GO:0098869);	--	--			---
TRINITY_DN10116_c0_g1_i1_4	0.438356	0	0	0	0	0	1.54204	2.06717	0	0	2.34777	1.34915	0.31603	0.327303	0.995257	--	--	--	--	--	--	--	--	--	--	--	--	--	--	--	--	--	--	--	--	--			#N/A
TRINITY_DN10116_c0_g1_i2_1	6.79953	8.03217	6.14662	14.8296	14.0982	15.9714	20.923	20.0805	22.3614	17.5145	14.8966	17.49	21.7646	18.9814	20.0048	XP_010907523.1	probable RNA-binding protein ARP1 isoform X1 [Elaeis guineensis]	Q9M1S3|ARP1_ARATH	Probable RNA-binding protein ARP1 T5N23.130 OS=Arabidopsis thaliana (Mouse-ear cress) GN=T5N23.130 PE=2 SV=1	--	--	--	--	--	--	--	--	--	--	--	--	--	--	Molecular Function: mRNA binding (GO:0003729);|Cellular Component: nucleus (GO:0005634);|Biological Process: response to water deprivation (GO:0009414);|Biological Process: response to salt stress (GO:0009651);|Biological Process: response to abscisic acid (GO:0009737);|Biological Process: regulation of seed germination (GO:0010029);	PF00076.22,PF14605.6	RNA recognition motif. (a.k.a. RRM, RBD, or RNP domain)|Nup53/35/40-type RNA recognition motif			---
TRINITY_DN10116_c1_g1_i1_4	0	0	0	0.399896	0.281775	0.45051	1.97798	3.33706	1.17218	2.087	1.40874	1.44333	0.131693	1.47342	1.09288	--	--	--	--	--	--	--	--	--	--	--	--	--	--	--	--	--	--	--	--	--			#N/A
TRINITY_DN10117_c0_g1_i1_4	1.05562	1.05731	1.34008	0	0	0	2.24474	16.199	4.88546	7.18306	2.09698	8.64299	5.24718	1.83143	2.76704	--	--	--	--	--	--	--	--	--	--	--	--	--	--	--	--	--	--	--	--	--			#N/A
TRINITY_DN10117_c0_g1_i1_5	13.8811	13.7855	9.2076	14.9805	19.6705	9.83914	1.00231	1.07586	0.856815	0.115389	0.214955	0.502941	0.558732	0.747537	1.04039	XP_019702993.1	uncharacterized protein LOC105035766 isoform X2 [Elaeis guineensis]	--	--	--	--	--	--	--	--	--	--	--	--	--	--	--	--	--	--	--			---
TRINITY_DN10119_c0_g1_i1_5	7.03936	3.87458	4.37105	7.38711	4.63165	5.1032	4.61922	5.36609	4.25045	3.30256	2.53746	5.58727	5.43174	6.10564	5.90859	--	--	--	--	--	--	--	--	--	--	--	--	--	--	--	--	--	--	--	--	--			#N/A
TRINITY_DN10119_c0_g1_i2_3	2.89059	3.03809	2.17054	1.94716	1.15406	1.10269	0.306627	0	0.421169	0.705394	0.572266	0.202241	0.663527	0.192628	0.798533	--	--	--	--	--	--	--	--	--	--	--	--	--	--	--	--	--	--	--	--	--			#N/A
TRINITY_DN10119_c0_g1_i5_1	0.873625	2.40465	2.39048	0.0282942	0.521767	1.36626	0.286686	0.816963	0.718474	0	0.896595	0.194593	0.000580297	1.27091e-07	0.0566516	XP_008776874.1	uncharacterized protein LOC103696925 [Phoenix dactylifera]	--	--	--	--	--	--	--	--	--	--	--	--	--	--	--	--	--	--	--			---
TRINITY_DN10120_c0_g1_i1_4	13.6887	11.9026	16.1597	0.0754287	0	0	0.121243	0.124366	0.0639736	0.0641459	0	0	0.0548701	0	0.0581526	XP_026666068.1	uncharacterized protein LOC113460937 [Phoenix dactylifera]	--	--	--	--	--	--	--	--	--	--	--	--	--	--	--	--	--	--	--			---
TRINITY_DN10122_c0_g1_i1_1	8.16893	9.33515	8.0469	8.95729	8.76559	9.6533	1.51783	1.84825	1.61738	1.22394	1.10937	1.68694	2.06218	1.37638	1.72523	QEX51177.1	U4/U6 small nuclear ribonucleoprotein PRP4-like protein isoform X1 [Cymbidium ensifolium]	O22212|PRP4L_ARATH	U4/U6 small nuclear ribonucleoprotein PRP4-like protein T26J13.9 OS=Arabidopsis thaliana (Mouse-ear cress) GN=T26J13.9 PE=2 SV=1	359/465(77.20)	K12662	PRPF4, PRP4	U4/U6 small nuclear ribonucleoprotein PRP4	ko03040	Spliceosome	--	--	--	--	--	--	--	--	Biological Process: mRNA splicing, via spliceosome (GO:0000398);|Biological Process: cell fate determination (GO:0001709);|Cellular Component: spliceosomal complex (GO:0005681);|Biological Process: cell-cell signaling (GO:0007267);|Biological Process: embryo sac development (GO:0009553);|Biological Process: embryo sac egg cell differentiation (GO:0009560);|Cellular Component: nuclear speck (GO:00…	PF00400.32,PF12894.7,PF08799.11,PF16529.5	WD domain, G-beta repeat|Anaphase-promoting complex subunit 4 WD40 domain|pre-mRNA processing factor 4 (PRP4) like|WD40 region of Ge1, enhancer of mRNA-decapping protein			PRPF4
TRINITY_DN10122_c0_g1_i1_3	28.4749	44.6858	33.7508	54.1871	58.7032	75.8282	12.6029	16.8287	12.7123	12.2355	9.54201	11.7725	12.6418	12.695	12.904	XP_008791691.1	elongation factor G-2, chloroplastic-like [Phoenix dactylifera]	I1K0K6|EFGC2_SOYBN	Elongation factor G-2, chloroplastic fusA2 OS=Glycine max (Soybean) (Glycine hispida) GN=fusA2 PE=3 SV=1	--	--	--	--	--	--	--	--	--	--	--	--	--	--	Molecular Function: translation elongation factor activity (GO:0003746);|Molecular Function: GTPase activity (GO:0003924);|Molecular Function: GTP binding (GO:0005525);|Cellular Component: chloroplast (GO:0009507);|Biological Process: ribosome disassembly (GO:0032790);	PF00009.27,PF03764.18,PF14492.6,PF00679.24,PF03144.25,PF16658.5	Elongation factor Tu GTP binding domain|Elongation factor G, domain IV|Elongation Factor G, domain II|Elongation factor G C-terminus|Elongation factor Tu domain 2|Class II release factor RF3, C-terminal domain			fusA
TRINITY_DN10122_c0_g1_i1_4	4.84678	3.60441	0.288402	0.166657	0.176526	0.279409	0	0.0789519	0	0.15765	0.299772	0.0783337	0.0721702	0.0734884	0.153227	O65353.1	RecName: Full=60S ribosomal protein L5 [Helianthus annuus]	O65353|RL5_HELAN	60S ribosomal protein L5 RPL5A OS=Helianthus annuus (Common sunflower) GN=RPL5A PE=2 SV=1	166/260(63.85)	K02932	RP-L5e, RPL5	large subunit ribosomal protein L5e	ko03010	Ribosome	--	--	--	--	--	--	--	--	Molecular Function: structural constituent of ribosome (GO:0003735);|Cellular Component: nucleus (GO:0005634);|Cellular Component: ribosome (GO:0005840);|Biological Process: translation (GO:0006412);|Molecular Function: 5S rRNA binding (GO:0008097);	PF17144.4,PF14204.6	Ribosomal large subunit proteins 60S L5, and 50S L18|Ribosomal L18 C-terminal region			RP-L5e
TRINITY_DN10123_c0_g1_i1_3	0	0.453006	0.246803	0.212345	0.234608	0	5.3597	5.35433	6.32031	4.92976	3.87381	4.64701	7.90876	6.18265	8.40017	--	--	--	--	--	--	--	--	--	--	--	--	--	--	--	--	--	--	--	--	--			#N/A
TRINITY_DN10124_c0_g1_i1_1	597.365	596.288	606.662	562.02	650.675	606.045	412.291	417.789	436.351	387.928	398.419	368.929	380.535	378.612	383.293	XP_020277182.1	V-type proton ATPase subunit B 1-like [Asparagus officinalis]	Q9SZN1|VATB2_ARATH	V-type proton ATPase subunit B2 F20M13.70 OS=Arabidopsis thaliana (Mouse-ear cress) GN=F20M13.70 PE=1 SV=1	471/481(97.92)	K02147	ATPeV1B, ATP6B	V-type H+-transporting ATPase subunit B	ko00190|ko04145	Oxidative phosphorylation|Phagosome	--	--	--	--	--	--	--	--	Molecular Function: ATP binding (GO:0005524);|Cellular Component: vacuolar membrane (GO:0005774);|Biological Process: ATP hydrolysis coupled proton transport (GO:0015991);|Molecular Function: hydrolase activity (GO:0016787);|Cellular Component: proton-transporting V-type ATPase, V1 domain (GO:0033180);|Biological Process: ATP metabolic process (GO:0046034);	PF00006.25,PF02874.23	ATP synthase alpha/beta family, nucleotide-binding domain|ATP synthase alpha/beta family, beta-barrel domain			ATPeV1B
TRINITY_DN10124_c0_g3_i1_5	0.854555	1.40767	1.34879	1.40013	2.15843	2.55069	1.48913	1.16308	0.706625	1.43487	1.07898	2.17925	1.05429	1.10565	0.599699	XP_008786258.1	nucleobase-ascorbate transporter 11-like [Phoenix dactylifera]	--	--	--	--	--	--	--	--	--	--	--	--	--	--	--	--	--	--	--			---
TRINITY_DN10125_c0_g1_i1_1	2.48812	2.17736	0.188243	0.339543	0.115512	0.125103	0.0428716	0.176511	0	0.0899617	0	0.0856214	0.0392755	0.160339	0	3RDT_D	Chain D, 3K peptide, linker and MHC H-2 class II I-Ab beta chain [synthetic construct]	--	--	--	--	--	--	--	--	--	--	--	--	--	--	--	--	--	PF07654.15,PF00969.19,PF13927.6	Immunoglobulin C1-set domain|Class II histocompatibility antigen, beta domain|Immunoglobulin domain			#N/A
TRINITY_DN10128_c0_g1_i1_2	13.5386	13.298	15.8295	11.8836	13.6292	11.1359	1.006	0.975226	1.3326	1.07084	1.3354	0.71846	1.01429	0.971075	1.00849	XP_019705733.1	probable serine/threonine-protein kinase PBL21 [Elaeis guineensis]	Q0WRY5|PBL7_ARATH	Probable serine/threonine-protein kinase PBL7 F9G14.110 OS=Arabidopsis thaliana (Mouse-ear cress) GN=F9G14.110 PE=1 SV=1	--	--	--	--	--	--	--	--	--	--	--	--	--	--	Molecular Function: transmembrane receptor protein serine/threonine kinase activity (GO:0004675);|Molecular Function: ATP binding (GO:0005524);|Cellular Component: plasma membrane (GO:0005886);|Biological Process: protein phosphorylation (GO:0006468);|Biological Process: brassinosteroid mediated signaling pathway (GO:0009742);|Biological Process: positive regulation of brassinosteroid mediated si…	PF00069.25,PF07714.17	Protein kinase domain|Protein tyrosine kinase			---
TRINITY_DN10128_c0_g1_i1_3	68.2025	77.3087	60.8285	259.495	260.37	180.226	3.1857	4.40862	4.51528	4.21555	3.16285	3.26344	2.80776	1.63152	3.97404	XP_015068636.1	CASP-like protein 1E2 [Solanum pennellii]	C6SZP8|CSPL5_SOYBN	CASP-like protein 1E2 . OS=Glycine max (Soybean) (Glycine hispida) GN=. PE=2 SV=1	--	--	--	--	--	--	--	--	--	--	--	--	--	--	Cellular Component: plasma membrane (GO:0005886);|Cellular Component: integral component of membrane (GO:0016021);|Molecular Function: 4 iron, 4 sulfur cluster binding (GO:0051539);	PF04535.12	Domain of unknown function (DUF588)			---
TRINITY_DN10129_c0_g1_i1_1	1.49676	0.895701	0.674955	3.65709	2.69696	5.45227	0.277062	0.286092	0.291354	0.592613	0	0.263823	0.243549	0.729808	0.506384	--	--	--	--	--	--	--	--	--	--	--	--	--	--	--	--	--	--	--	--	--			#N/A
TRINITY_DN10129_c0_g1_i1_3	0	0	0	0	0	0	0.250682	1.25525	0.799017	2.37519	0	0.233182	0.650024	0.226372	1.62592	--	--	--	--	--	--	--	--	--	--	--	--	--	--	--	--	--	--	--	--	--			#N/A
TRINITY_DN1012_c0_g1_i1_1	3.00529	4.32496	3.80757	1.31785	1.34189	1.69905	0.485783	0.8281	0	0.516459	0.159066	0.152742	0.837523	0.584305	0	--	--	--	--	--	--	--	--	--	--	--	--	--	--	--	--	--	--	--	--	--			#N/A
TRINITY_DN1012_c0_g1_i1_3	0	0	0	0	0	0	1.09979	1.59166	2.57505	0.699042	0.210195	1.07645	1.19826	1.01325	1.66789	--	--	--	--	--	--	--	--	--	--	--	--	--	--	--	--	--	--	--	--	--			#N/A
TRINITY_DN1012_c0_g1_i1_4	0	0	0	0	0	0	2.18387	1.77794	0.461327	0.864431	1.47525	1.51971	0.721027	0	0.381808	--	--	--	--	--	--	--	--	--	--	--	--	--	--	--	--	--	--	--	--	--			#N/A
TRINITY_DN10130_c0_g1_i1_1	17.4077	15.0025	0.369828	0.184259	0.349326	0.334566	0.345987	0.225804	0.00947409	0	0.134005	0.0547088	0.150508	0.178015	0.160436	AKI72210.1	MERTK, partial [synthetic construct]	Q9ZQ31|STY13_ARATH	Serine/threonine-protein kinase STY13 T28I24.9 OS=Arabidopsis thaliana (Mouse-ear cress) GN=T28I24.9 PE=1 SV=2	--	--	--	--	--	--	--	--	--	--	--	--	--	--	Molecular Function: protein serine/threonine kinase activity (GO:0004674);|Molecular Function: protein serine/threonine/tyrosine kinase activity (GO:0004712);|Molecular Function: protein tyrosine kinase activity (GO:0004713);|Molecular Function: ATP binding (GO:0005524);|Cellular Component: plasma membrane (GO:0005886);|Biological Process: protein phosphorylation (GO:0006468);|Biological Process:…	PF07714.17,PF01403.19,PF01833.24,PF00069.25	Protein tyrosine kinase|Sema domain|IPT/TIG domain|Protein kinase domain			---
TRINITY_DN10130_c0_g1_i2_3	0.188647	0.855389	0.116531	5.14797	4.45059	4.46686	0.409395	0.254603	0.463717	0.387225	0.21591	0.444709	0.525743	0.419064	0.281198	XP_020107945.1	uncharacterized protein LOC109723868 [Ananas comosus]	--	--	--	--	--	--	--	--	--	--	--	--	--	--	--	--	--	--	--			---
TRINITY_DN10132_c0_g1_i1_4	127.004	128.796	120.063	201.359	169.841	172.621	90.8267	87.3078	90.2709	68.7031	74.9119	88.8521	115.671	137.504	120.137	RWR77189.1	Reversibly glycosylated polypeptide family [Cinnamomum micranthum f. kanehirae]	O04300|RGP1_PEA	Probable UDP-arabinopyranose mutase 1 RGP1 OS=Pisum sativum (Garden pea) GN=RGP1 PE=1 SV=1	326/393(82.95)	K13379	RGP, UTM	reversibly glycosylated polypeptide / UDP-arabinopyranose mutase [EC:2.4.1.- 5.4.99.30]	ko00520	Amino sugar and nucleotide sugar metabolism	--	--	--	--	--	--	--	--	Cellular Component: extracellular region (GO:0005576);|Cellular Component: cell wall (GO:0005618);|Cellular Component: Golgi apparatus (GO:0005794);|Biological Process: protein glycosylation (GO:0006486);|Cellular Component: plasmodesma (GO:0009506);|Biological Process: cellulose biosynthetic process (GO:0030244);|Molecular Function: UDP-arabinopyranose mutase activity (GO:0052691);|Biological Pr…	PF03214.13	Reversibly glycosylated polypeptide			RGP
TRINITY_DN10132_c0_g1_i4_1	48.1701	49.1694	46.4377	60.0144	59.4219	75.3398	66.8464	72.0972	64.1166	65.5989	57.7408	73.4559	70.8243	71.9858	70.2078	XP_010912986.1	protein NBR1 homolog [Elaeis guineensis]	M1BJF6|JOKA2_SOLTU	Protein JOKA2 JOKA2 OS=Solanum tuberosum (Potato) GN=JOKA2 PE=1 SV=1	--	--	--	--	--	--	--	--	--	--	--	--	--	--	--	PF16158.5,PF00569.17,PF00564.24	Ig-like domain from next to BRCA1 gene|Zinc finger, ZZ type|PB1 domain			NBR1
TRINITY_DN10133_c0_g1_i1_2	9.95535	10.7159	14.2306	11.9234	13.6622	11.7013	18.36	20.6866	26.6282	19.3211	28.6346	19.1984	10.8503	9.19626	10.0015	XP_010920099.1	protein preY, mitochondrial [Elaeis guineensis]	--	--	--	--	--	--	--	--	--	--	--	--	--	--	--	--	--	--	--			---
TRINITY_DN10134_c0_g1_i1_1	2.41533	2.36033	1.62222	1.25197	1.24191	1.7628	0	0.187486	0	0.192637	0	0	0	0	0.167757	PUZ42028.1	hypothetical protein GQ55_9G550900 [Panicum hallii var. hallii]	Q84WK5|GID8_ARATH	Protein GID8 homolog F11P17.12 OS=Arabidopsis thaliana (Mouse-ear cress) GN=F11P17.12 PE=1 SV=1	--	--	--	--	--	--	--	--	--	--	--	--	--	--	Cellular Component: cytoplasm (GO:0005737);	--	--			GID8
TRINITY_DN10134_c0_g1_i1_4	41.9494	30.9183	29.7398	30.3939	34.7394	25.8351	12.1611	13.2641	13.0386	21.6922	22.669	17.4256	7.83488	12.4731	8.67457	VAI08735.1	unnamed protein product [Triticum turgidum subsp. durum]	A2XDK8|U496A_ORYSI	UPF0496 protein 1 OsI_010151 OS=Oryza sativa subsp. indica (Rice) GN=OsI_010151 PE=2 SV=1	--	--	--	--	--	--	--	--	--	--	--	--	--	--	Cellular Component: integral component of membrane (GO:0016021);	--	--			---
TRINITY_DN10134_c0_g1_i2_2	1.78337	0.363769	1.62427	0.72427	2.7347	1.27349	1.22812	0.825946	1.28551	2.08496	2.29792	5.60733	2.26483	0.763861	0.392267	--	--	--	--	--	--	--	--	--	--	--	--	--	--	--	--	--	--	--	--	--			#N/A
TRINITY_DN10134_c0_g2_i1_1	3.52409	2.82007	3.28571	1.65976	1.62164	1.84887	0.101099	0	0.421904	0.204349	0.195732	0	0.0932084	0.0959653	0	XP_020103619.1	glucose-induced degradation protein 8 homolog [Ananas comosus]	Q84WK5|GID8_ARATH	Protein GID8 homolog F11P17.12 OS=Arabidopsis thaliana (Mouse-ear cress) GN=F11P17.12 PE=1 SV=1	--	--	--	--	--	--	--	--	--	--	--	--	--	--	Cellular Component: cytoplasm (GO:0005737);	--	--			GID8
TRINITY_DN10135_c0_g1_i2_3	3.96704	3.57294	3.39796	3.87572	5.09233	4.40209	7.67389	8.83306	8.65305	10.6156	10.9274	10.3338	11.1254	12.1315	12.4574	XP_008802928.1	PHD finger protein At1g33420-like [Phoenix dactylifera]	Q9C810|Y1342_ARATH	PHD finger protein At1g33420 F10C21.9 OS=Arabidopsis thaliana (Mouse-ear cress) GN=F10C21.9 PE=1 SV=1	--	--	--	--	--	--	--	--	--	--	--	--	--	--	Cellular Component: nucleus (GO:0005634);|Molecular Function: metal ion binding (GO:0046872);	--	--			---
TRINITY_DN10136_c0_g1_i1_5	0	0	0	0.301744	0.152648	0.317765	0.507269	0.389549	0.427922	0.136718	1.00286	0.489698	0.224539	1.96515	0.826486	--	--	--	--	--	--	--	--	--	--	--	--	--	--	--	--	--	--	--	--	--			#N/A
TRINITY_DN10136_c0_g2_i1_5	0	0.587964	0	0.592382	0.919071	0.333746	1.42205	0.290732	0.909302	0.598771	1.36812	0.811588	2.4829	3.17414	0.262656	--	--	--	--	--	--	--	--	--	--	--	--	--	--	--	--	--	--	--	--	--			#N/A
TRINITY_DN10136_c0_g3_i1_2	0	0	0	0	0.61881	0	2.59203	2.65417	1.34172	5.33404	0.589309	3.89693	1.82417	6.73035	7.0825	--	--	--	--	--	--	--	--	--	--	--	--	--	--	--	--	--	--	--	--	--			#N/A
TRINITY_DN10138_c0_g2_i1_3	2.59321	1.18598	2.7546	5.38015	3.04301	3.21206	0.342537	0.375155	0.578429	1.24501e-77	1.02295	0.307123	0.568085	0.733138	0	--	--	--	--	--	--	--	--	--	--	--	--	--	--	--	--	--	--	--	--	--			#N/A
TRINITY_DN10138_c1_g1_i1_1	83.9197	72.3076	82.5954	83.2418	80.559	88.9249	33.8408	35.2688	36.3793	30.3451	26.5687	31.6891	37.1607	35.8019	39.5166	PKU65609.1	Cell division cycle protein 48 like [Dendrobium catenatum]	P54774|CDC48_SOYBN	Cell division cycle protein 48 homolog CDC48 OS=Glycine max (Soybean) (Glycine hispida) GN=CDC48 PE=2 SV=1	730/772(94.56)	K13525	VCP, CDC48	transitional endoplasmic reticulum ATPase	ko04141	Protein processing in endoplasmic reticulum	--	--	--	--	--	--	--	--	Molecular Function: ATP binding (GO:0005524);|Cellular Component: nucleus (GO:0005634);|Cellular Component: cytoplasm (GO:0005737);|Cellular Component: cytosol (GO:0005829);|Cellular Component: plasma membrane (GO:0005886);|Biological Process: macroautophagy (GO:0016236);|Molecular Function: ATPase activity (GO:0016887);|Biological Process: ubiquitin-dependent ERAD pathway (GO:0030433);|Biologica…	PF00004.29,PF17862.1,PF02359.18,PF05496.12,PF02933.17,PF13191.6,PF07724.14,PF13671.6,PF07728.14,PF13401.6,PF06068.13,PF13238.6,PF13173.6,PF01078.21,PF00910.22,PF09336.10,PF01695.17,PF01637.18,PF00005.27	ATPase family associated with various cellular activities (AAA)|AAA+ lid domain|Cell division protein 48 (CDC48), N-terminal domain|Holliday junction DNA helicase RuvB P-loop domain|Cell division protein 48 (CDC48), domain 2|AAA ATPase domain|AAA domain (Cdc48 subfamily)|AAA domain|AAA domain (dynein-related subfamily)|AAA domain|TIP49 P-loop domain|AAA domain|AAA domain|Magnesium chelatase, subu…			VCP
TRINITY_DN10139_c0_g1_i1_1	3.58432	2.75793	1.6437	1.49728	2.05437	0	0	0	0	0	0	0	0	0	0	--	--	--	--	--	--	--	--	--	--	--	--	--	--	--	--	--	--	--	--	--			#N/A
TRINITY_DN10139_c0_g1_i1_3	0.774898	0.864395	0.911492	1.32145	1.5206	1.5541	0.252164	0.365235	0.442122	0.110036	0.0525896	0.0753545	0	0	1.38255	THU52869.1	hypothetical protein C4D60_Mb10t08460 [Musa balbisiana]	Q9FYG4|GLOX1_ARATH	Aldehyde oxidase GLOX1 F1N21.11 OS=Arabidopsis thaliana (Mouse-ear cress) GN=F1N21.11 PE=2 SV=1	--	--	--	--	--	--	--	--	--	--	--	--	--	--	Molecular Function: aldehyde oxidase activity (GO:0004031);|Cellular Component: extracellular region (GO:0005576);|Biological Process: multicellular organism development (GO:0007275);|Molecular Function: geranial:oxygen oxidoreductase activity (GO:0102797);|Molecular Function: heptaldehyde:oxygen oxidoreductase activity (GO:0102798);	PF07250.11	Glyoxal oxidase N-terminus			---
TRINITY_DN10140_c0_g1_i1_1	2.61903	1.56865	3.58412	1.10943	1.16578	1.28518	0.251402	0.127053	6.43511e-41	0.127898	0.116555	7.19764e-42	0.126297	8.846e-42	1.05071e-41	XP_008222258.1	PREDICTED: peptidyl-prolyl cis-trans isomerase FKBP19, chloroplastic isoform X1 [Prunus mume]	Q9LYR5|FKB19_ARATH	Peptidyl-prolyl cis-trans isomerase FKBP19, chloroplastic T22N19.60 OS=Arabidopsis thaliana (Mouse-ear cress) GN=T22N19.60 PE=1 SV=1	--	--	--	--	--	--	--	--	--	--	--	--	--	--	Molecular Function: peptidyl-prolyl cis-trans isomerase activity (GO:0003755);|Cellular Component: chloroplast (GO:0009507);|Cellular Component: chloroplast thylakoid membrane (GO:0009535);|Cellular Component: chloroplast thylakoid lumen (GO:0009543);|Cellular Component: thylakoid (GO:0009579);|Cellular Component: thylakoid lumen (GO:0031977);	PF00254.28	FKBP-type peptidyl-prolyl cis-trans isomerase			---
TRINITY_DN10140_c0_g1_i1_3	51.8902	54.0165	55.8488	49.5256	53.4182	48.2492	46.7885	42.1309	40.0496	41.455	39.3931	46.746	42.0464	45.6577	44.357	XP_009410882.1	PREDICTED: ubiquitin domain-containing protein 2-like [Musa acuminata subsp. malaccensis]	Q9HDW4|YFW7_SCHPO	Uncharacterized protein PB2B4.07 SPAPB2B4.07 OS=Schizosaccharomyces pombe (strain 972 / ATCC 24843) (Fission yeast) GN=SPAPB2B4.07 PE=1 SV=1	--	--	--	--	--	--	--	--	--	--	--	--	--	--	--	PF16455.5	Ubiquitin-binding domain			---
TRINITY_DN10141_c0_g1_i2_2	3.07327	3.07745	2.64785	2.54612	2.84369	2.7637	10.6022	11.4203	12.9212	11.2724	18.8398	11.7899	9.51058	10.3922	11.6416	--	--	--	--	--	--	--	--	--	--	--	--	--	--	--	--	--	--	--	--	--			#N/A
TRINITY_DN10142_c0_g1_i1_1	0	5.17124	3.52416	13.7208	8.34957	6.70057	2.6259	4.37125	0.896946	0	6.28866	0	3.88936	2.39813	3.25185	--	--	--	--	--	--	--	--	--	--	--	--	--	--	--	--	--	--	--	--	--			#N/A
TRINITY_DN10142_c0_g1_i1_2	571.345	454.365	643.223	390.24	476.056	363.487	64.1093	56.1024	84.8294	45.9074	62.4095	41.4788	34.8757	31.4424	34.905	XP_009408343.1	PREDICTED: glycine-rich RNA-binding protein 4, mitochondrial [Musa acuminata subsp. malaccensis]	Q9SVM8|RBG2_ARATH	Glycine-rich RNA-binding protein 2, mitochondrial F18A5.240 OS=Arabidopsis thaliana (Mouse-ear cress) GN=F18A5.240 PE=1 SV=1	--	--	--	--	--	--	--	--	--	--	--	--	--	--	Molecular Function: double-stranded DNA binding (GO:0003690);|Molecular Function: single-stranded DNA binding (GO:0003697);|Molecular Function: RNA binding (GO:0003723);|Molecular Function: copper ion binding (GO:0005507);|Molecular Function: ATP binding (GO:0005524);|Cellular Component: mitochondrion (GO:0005739);|Biological Process: response to osmotic stress (GO:0006970);|Biological Process: r…	PF00076.22	RNA recognition motif. (a.k.a. RRM, RBD, or RNP domain)			---
TRINITY_DN10143_c0_g1_i1_4	8.19653	7.03785	6.5021	17.4399	10.912	15.6767	3.10253	2.59678	3.52175	2.76358	2.83372	1.41572	1.15166	2.48492	1.77482	RWW04055.1	hypothetical protein GW17_00032742 [Ensete ventricosum]	Q8L9J9|CAES_ARATH	Probable carbohydrate esterase At4g34215 F10M10.12 OS=Arabidopsis thaliana (Mouse-ear cress) GN=F10M10.12 PE=1 SV=2	--	--	--	--	--	--	--	--	--	--	--	--	--	--	Molecular Function: hydrolase activity (GO:0016787);	PF03629.18	Carbohydrate esterase, sialic acid-specific acetylesterase			---
TRINITY_DN10144_c0_g1_i2_4	8.88607	6.12073	9.80052	10.48	8.63552	14.6939	6.43855	4.19212	3.82053	3.07626	4.58051	4.82948	5.85215	6.25976	10.7566	XP_008778864.1	uncharacterized protein LOC103698611 [Phoenix dactylifera]	--	--	--	--	--	--	--	--	--	--	--	--	--	--	--	--	--	--	--			---
TRINITY_DN10146_c0_g1_i1_5	7.24901	7.84365	9.28396	9.19274	9.45751	9.85856	4.9611	5.84966	5.57846	5.90799	5.46635	4.11669	4.26921	4.54929	4.46029	XP_008804789.1	metal tolerance protein C2 [Phoenix dactylifera]	Q6ICY4|MTPC2_ARATH	Metal tolerance protein C2 T21B14.8 OS=Arabidopsis thaliana (Mouse-ear cress) GN=T21B14.8 PE=2 SV=1	--	--	--	--	--	--	--	--	--	--	--	--	--	--	Cellular Component: vacuolar membrane (GO:0005774);|Cellular Component: Golgi apparatus (GO:0005794);|Molecular Function: cation transmembrane transporter activity (GO:0008324);|Biological Process: response to nematode (GO:0009624);|Cellular Component: integral component of membrane (GO:0016021);	PF01545.21	Cation efflux family			SLC30A5_7
TRINITY_DN10147_c0_g1_i1_1	8.83015	9.48301	9.893	9.40889	9.92184	10.2223	5.52993	6.29894	4.57905	5.1144	4.07906	5.25901	6.83457	6.25276	5.84291	XP_010932480.1	peptidyl-prolyl cis-trans isomerase CYP59 isoform X2 [Elaeis guineensis]	Q6Q151|CYP59_ARATH	Peptidyl-prolyl cis-trans isomerase CYP59 F22G10.24 OS=Arabidopsis thaliana (Mouse-ear cress) GN=F22G10.24 PE=1 SV=1	--	--	--	--	--	--	--	--	--	--	--	--	--	--	Molecular Function: RNA binding (GO:0003723);|Molecular Function: peptidyl-prolyl cis-trans isomerase activity (GO:0003755);|Cellular Component: nucleus (GO:0005634);|Cellular Component: cytosol (GO:0005829);|Molecular Function: zinc ion binding (GO:0008270);|Biological Process: regulation of phosphorylation of RNA polymerase II C-terminal domain (GO:1901407);	PF00160.21,PF00076.22	Cyclophilin type peptidyl-prolyl cis-trans isomerase/CLD|RNA recognition motif. (a.k.a. RRM, RBD, or RNP domain)			PPIL4
TRINITY_DN10147_c0_g1_i1_3	1195.43	1250.03	1320.91	1144.44	1198.43	1096.2	146.979	152.24	172.881	135.903	148.249	115.067	130.419	118.96	114.221	XP_010912766.1	60S ribosomal protein L5 [Elaeis guineensis]	A2WXX3|RL51_ORYSI	60S ribosomal protein L5-1 OsI_004666 OS=Oryza sativa subsp. indica (Rice) GN=OsI_004666 PE=3 SV=2	259/299(86.62)	K02932	RP-L5e, RPL5	large subunit ribosomal protein L5e	ko03010	Ribosome	--	--	--	--	--	--	--	--	Molecular Function: structural constituent of ribosome (GO:0003735);|Cellular Component: nucleus (GO:0005634);|Cellular Component: ribosome (GO:0005840);|Biological Process: translation (GO:0006412);|Molecular Function: 5S rRNA binding (GO:0008097);	PF17144.4,PF14204.6	Ribosomal large subunit proteins 60S L5, and 50S L18|Ribosomal L18 C-terminal region			RP-L5e
TRINITY_DN10147_c0_g1_i1_4	78.4557	80.0793	94.8603	116.436	113.425	105.556	101.712	93.2601	102.516	96.4968	107.602	81.5071	81.7063	75.4451	75.2458	MQL74812.1	hypothetical protein [Colocasia esculenta]	--	--	--	--	--	--	--	--	--	--	--	--	--	--	--	--	--	--	--			---
TRINITY_DN1014_c0_g1_i1_5	1.68047	0	0.984032	0.847829	1.37333	1.0105	0.934286	1.44349	0.50279	0.965052	2.59186	1.34619	2.08004	0.425292	0.435039	--	--	--	--	--	--	--	--	--	--	--	--	--	--	--	--	--	--	--	--	--			#N/A
TRINITY_DN10151_c0_g1_i1_1	13.5123	14.4019	13.3168	16.1856	13.8266	17.5837	8.63889	9.31813	7.65913	8.77606	6.89946	8.6326	8.999	9.5393	9.43541	XP_008775498.1	exocyst complex component EXO84B-like [Phoenix dactylifera]	Q9LTB0|EX84B_ARATH	Exocyst complex component EXO84B K21G20.4 OS=Arabidopsis thaliana (Mouse-ear cress) GN=K21G20.4 PE=1 SV=1	--	--	--	--	--	--	--	--	--	--	--	--	--	--	Cellular Component: exocyst (GO:0000145);|Biological Process: exocyst assembly (GO:0001927);|Cellular Component: extracellular region (GO:0005576);|Cellular Component: cell wall (GO:0005618);|Cellular Component: cytosol (GO:0005829);|Cellular Component: cytoskeleton (GO:0005856);|Cellular Component: phragmoplast (GO:0009524);|Cellular Component: perinuclear region of cytoplasm (GO:0048471);|Biolo…	PF16528.5,PF08700.11	Exocyst component 84 C-terminal|Vps51/Vps67			EXOC8
TRINITY_DN10152_c0_g1_i1_5	7.76816	6.7703	7.77875	5.06698	4.73106	4.21897	3.84248	4.44538	3.34027	5.88752	5.45059	4.14671	2.52907	2.10457	2.15183	XP_010922938.1	ABSCISIC ACID-INSENSITIVE 5-like protein 2 [Elaeis guineensis]	Q9LES3|AI5L2_ARATH	ABSCISIC ACID-INSENSITIVE 5-like protein 2 T8M16_180 OS=Arabidopsis thaliana (Mouse-ear cress) GN=T8M16_180 PE=1 SV=1	214/332(64.46)	K14432	ABF	ABA responsive element binding factor	ko04075	Plant hormone signal transduction	--	--	--	--	--	--	--	--	Molecular Function: DNA-binding transcription factor activity (GO:0003700);|Cellular Component: nucleus (GO:0005634);|Biological Process: response to abscisic acid (GO:0009737);|Biological Process: abscisic acid-activated signaling pathway (GO:0009738);|Molecular Function: sequence-specific DNA binding (GO:0043565);	PF00170.21,PF07716.15	bZIP transcription factor|Basic region leucine zipper	1F	bZIP	ABF
TRINITY_DN10153_c0_g1_i1_5	7.6066	4.34805	6.43956	23.7406	16.4692	13.1606	0	0	0	0.953624	0.824955	0.427826	0	0	0	XP_010915027.1	F-box/kelch-repeat protein At1g80440 [Elaeis guineensis]	--	--	--	--	--	--	--	--	--	--	--	--	--	--	--	--	--	--	--			---
TRINITY_DN10154_c0_g1_i1_3	38.1454	38.4368	48.7326	38.3698	41.6075	43.8449	22.0683	25.1161	25.9144	21.5531	22.9136	18.0954	17.5059	17.1253	16.4763	XP_010909555.2	cilia- and flagella-associated protein 20 isoform X2 [Elaeis guineensis]	A8IU92|CFA20_CHLRE	Cilia- and flagella-associated protein 20 CHLREDRAFT_189631 OS=Chlamydomonas reinhardtii (Chlamydomonas smithii) GN=CHLREDRAFT_189631 PE=1 SV=1	--	--	--	--	--	--	--	--	--	--	--	--	--	--	Cellular Component: microtubule associated complex (GO:0005875);|Cellular Component: axonemal microtubule (GO:0005879);|Cellular Component: motile cilium (GO:0031514);|Biological Process: axoneme assembly (GO:0035082);|Cellular Component: ciliary basal body (GO:0036064);|Biological Process: cilium assembly (GO:0060271);|Biological Process: regulation of cilium beat frequency involved in ciliary m…	PF05018.13	Protein of unknown function (DUF667)			---
TRINITY_DN10154_c0_g1_i1_4	0.284502	0.0948595	0.197383	0.349756	0.0937424	0.568633	3.28252	2.8496	1.86635	2.51989	1.39599	3.46018	3.37599	4.02517	2.85186	--	--	--	--	--	--	--	--	--	--	--	--	--	--	--	--	--	--	--	--	--			#N/A
TRINITY_DN10155_c0_g1_i1_4	23.7476	23.1016	23.1129	15.6559	10.4965	14.5097	4.53165	3.59729	2.55262	2.58979	2.7138	2.79616	3.69512	5.28376	4.30636	XP_010927455.2	LOW QUALITY PROTEIN: SKP1-interacting partner 15-like [Elaeis guineensis]	O49279|SKI15_ARATH	SKP1-interacting partner 15 F22K20.2 OS=Arabidopsis thaliana (Mouse-ear cress) GN=F22K20.2 PE=1 SV=1	--	--	--	--	--	--	--	--	--	--	--	--	--	--	Cellular Component: nucleus (GO:0005634);|Biological Process: protein ubiquitination (GO:0016567);	--	--			---
TRINITY_DN10156_c0_g1_i1_4	0	0.524666	0	0	0	0	4.24416	2.46411	3.10795	1.24769	2.14711	0	1.05752	0	0	--	--	--	--	--	--	--	--	--	--	--	--	--	--	--	--	--	--	--	--	--			#N/A
TRINITY_DN10157_c0_g1_i1_1	43.0848	41.0483	42.4295	57.1099	69.8505	55.921	33.491	34.4515	38.3762	37.0725	35.6718	31.6087	32.4892	31.3204	33.1376	XP_010916676.1	SEC12-like protein 2 [Elaeis guineensis]	Q39221|STLP2_ARATH	SEC12-like protein 2 F2I9.9 OS=Arabidopsis thaliana (Mouse-ear cress) GN=F2I9.9 PE=1 SV=4	244/403(60.55)	K14003	PREB, SEC12	prolactin regulatory element-binding protein	ko04141	Protein processing in endoplasmic reticulum	--	--	--	--	--	--	--	--	Biological Process: regulation of COPII vesicle coating (GO:0003400);|Molecular Function: Sar guanyl-nucleotide exchange factor activity (GO:0005090);|Molecular Function: GTPase activator activity (GO:0005096);|Cellular Component: vacuolar membrane (GO:0005774);|Cellular Component: endoplasmic reticulum (GO:0005783);|Cellular Component: Golgi apparatus (GO:0005794);|Cellular Component: plasma mem…	PF00400.32,PF12894.7,PF17005.5	WD domain, G-beta repeat|Anaphase-promoting complex subunit 4 WD40 domain|WD40-like domain			PREB
TRINITY_DN10157_c0_g1_i1_3	0	0	0	0	0	0	0.622231	0.543225	0.734176	1.20387	0.675064	0.802487	1.23871	0.419983	1.56117	--	--	--	--	--	--	--	--	--	--	--	--	--	--	--	--	--	--	--	--	--			#N/A
TRINITY_DN10157_c1_g1_i1_3	0	0	0	0.406834	0	1.4769	1.30306	2.1484	1.33687	4.04237	1.61712	2.084	1.16473	1.58467	0.401183	--	--	--	--	--	--	--	--	--	--	--	--	--	--	--	--	--	--	--	--	--			#N/A
TRINITY_DN10157_c1_g2_i1_3	0	0	0	0	0	0	0.545646	0.157784	0.584701	1.20736	0.553042	1.1085	1.1659	0.663093	1.23649	XP_021686975.1	uncharacterized protein LOC110669571 [Hevea brasiliensis]	--	--	--	--	--	--	--	--	--	--	--	--	--	--	--	--	--	--	--			#N/A
TRINITY_DN10158_c0_g1_i2_5	184.986	176.22	204.791	137.256	158.012	141.542	177.66	187.502	231.917	180.083	212.336	149.527	111.168	105.201	107.978	MQL76150.1	hypothetical protein [Colocasia esculenta]	Q5NA06|COPZ3_ORYSJ	Coatomer subunit zeta-3 P0031D11.22-1 OS=Oryza sativa subsp. japonica (Rice) GN=P0031D11.22-1 PE=2 SV=1	--	--	--	--	--	--	--	--	--	--	--	--	--	--	Cellular Component: Golgi membrane (GO:0000139);|Biological Process: intracellular protein transport (GO:0006886);|Biological Process: retrograde vesicle-mediated transport, Golgi to ER (GO:0006890);|Biological Process: intra-Golgi vesicle-mediated transport (GO:0006891);|Cellular Component: COPI vesicle coat (GO:0030126);	PF01217.20	Clathrin adaptor complex small chain			---
TRINITY_DN10159_c0_g1_i1_5	372.005	362.185	377.943	306.231	274.674	310.3	262.409	225.959	251.659	235.427	254.952	230.892	231.161	255.022	259.478	--	--	--	--	--	--	--	--	--	--	--	--	--	--	--	--	--	--	--	--	--			#N/A
TRINITY_DN10161_c0_g1_i1_3	0.356579	1.43692e-20	0.57176	1.82221	1.06578	0.930176	2.16461	2.60747	1.15507	3.3771	1.28283	3.85483	3.7436	2.94836	3.61212	THU56834.1	hypothetical protein C4D60_Mb11t21380 [Musa balbisiana]	Q9FYB7|RSZ32_ARATH	Serine/arginine-rich splicing factor RS2Z32 F4P12.200 OS=Arabidopsis thaliana (Mouse-ear cress) GN=F4P12.200 PE=1 SV=1	28/33(84.85)	K12896	SFRS7	splicing factor, arginine/serine-rich 7	ko03040	Spliceosome	--	--	--	--	--	--	--	--	Biological Process: regulation of alternative mRNA splicing, via spliceosome (GO:0000381);|Biological Process: mRNA splicing, via spliceosome (GO:0000398);|Molecular Function: RNA binding (GO:0003723);|Molecular Function: mRNA binding (GO:0003729);|Cellular Component: spliceosomal complex (GO:0005681);|Molecular Function: zinc ion binding (GO:0008270);|Biological Process: RNA splicing (GO:0008380…	--	--			SRSF7
TRINITY_DN10162_c0_g1_i1_3	67.8261	74.8988	50.6215	47.7538	43.9288	25.9241	55.0929	55.9678	83.7649	46.8702	74.778	47.9173	29.0921	35.9379	24.9213	KAB5556053.1	hypothetical protein DKX38_006962 [Salix brachista]	A2Y075|LTI6B_ORYSI	Hydrophobic protein LTI6B OsI_017718 OS=Oryza sativa subsp. indica (Rice) GN=OsI_017718 PE=3 SV=2	--	--	--	--	--	--	--	--	--	--	--	--	--	--	Cellular Component: integral component of membrane (GO:0016021);	PF01679.17	Proteolipid membrane potential modulator			---
TRINITY_DN10162_c0_g2_i1_1	11.2931	10.6686	12.2786	14.5446	10.5626	12.6865	4.97333	5.32914	6.12119	4.94549	4.09312	4.63254	6.03226	6.80738	6.23608	XP_009385731.1	PREDICTED: stomatin-like protein 2, mitochondrial [Musa acuminata subsp. malaccensis]	O60121|YH77_SCHPO	Uncharacterized protein C16G5.07c SPBC16G5.07c OS=Schizosaccharomyces pombe (strain 972 / ATCC 24843) (Fission yeast) GN=SPBC16G5.07c PE=3 SV=1	--	--	--	--	--	--	--	--	--	--	--	--	--	--	Cellular Component: mitochondrion (GO:0005739);|Biological Process: mitochondrial membrane organization (GO:0007006);|Cellular Component: membrane (GO:0016020);	PF01145.25,PF16200.5	SPFH domain / Band 7 family|C-terminal region of band_7			---
TRINITY_DN10165_c0_g1_i2_3	0	0	0	5.00466	3.24614	0	3.81813	7.84934	10.2065	6.99783	7.32698	6.54404	9.0643	9.45989	18.2266	--	--	--	--	--	--	--	--	--	--	--	--	--	--	--	--	--	--	--	--	--			#N/A
TRINITY_DN10166_c0_g1_i1_1	4.00113	3.59307	4.94649	6.08667	6.96402	6.81144	0.729887	0.545206	0.564717	0.740034	0.628867	0.512501	0.568039	0.491041	0.749942	--	--	--	--	--	--	--	--	--	--	--	--	--	--	--	--	--	--	--	--	--			#N/A
TRINITY_DN10166_c0_g1_i1_3	7.46594	7.05558	7.05301	39.6835	31.8418	30.2039	4.70848	4.43909	3.10505	1.62776	1.75609	2.92043	4.44103	3.92721	4.35054	XP_020245993.1	probable inactive receptor kinase At4g23740 isoform X1 [Asparagus officinalis]	Q9SUQ3|Y4374_ARATH	Probable inactive receptor kinase At4g23740 F9D16.210 OS=Arabidopsis thaliana (Mouse-ear cress) GN=F9D16.210 PE=1 SV=1	--	--	--	--	--	--	--	--	--	--	--	--	--	--	--	PF00069.25,PF07714.17	Protein kinase domain|Protein tyrosine kinase			---
TRINITY_DN10166_c0_g1_i1_5	1.84486	2.93445	1.10831	3.43631	4.19054e-26	1.20605	0.869807	1.34963	0.473843	2.08409e-24	0.419242	1.19443	0.727878	1.52113	1.53158	--	--	--	--	--	--	--	--	--	--	--	--	--	--	--	--	--	--	--	--	--			#N/A
TRINITY_DN10166_c1_g1_i1_5	0.570001	2.30679	3.71583	0	0	0.822991	0	0	0	0	0	0	0.823798	0.862454	0.430331	--	--	--	--	--	--	--	--	--	--	--	--	--	--	--	--	--	--	--	--	--			#N/A
TRINITY_DN10167_c0_g1_i1_4	0	0.0471255	0.049376	0.213968	0.0449913	0.0923717	1.32591	1.6131	0.54684	0.859239	0.619548	1.18812	1.54136	1.21401	1.15374	PNX69125.1	putative copia-type protein, partial [Trifolium pratense]	--	--	--	--	--	--	--	--	--	--	--	--	--	--	--	--	--	--	--			---
TRINITY_DN10168_c0_g1_i1_2	9.48039	8.94255	10.5398	6.20222	7.40132	4.78434	4.89158	5.80309	5.46626	6.51941	8.08371	5.10729	3.97894	3.55187	4.30258	XP_010919617.1	cell number regulator 6 [Elaeis guineensis]	B6SGC5|CNR6_MAIZE	Cell number regulator 6 CNR6 OS=Zea mays (Maize) GN=CNR6 PE=2 SV=1	--	--	--	--	--	--	--	--	--	--	--	--	--	--	Cellular Component: integral component of membrane (GO:0016021);	PF04749.17	PLAC8 family			---
TRINITY_DN10168_c0_g1_i1_4	0.0265645	0	0.0273756	0	0	0	3.00827	2.25502	2.7884	1.12557	1.23571	1.48338	1.40978	2.04308	1.84055	--	--	--	--	--	--	--	--	--	--	--	--	--	--	--	--	--	--	--	--	--			#N/A
TRINITY_DN10169_c0_g1_i1_1	0.110516	0.0683698	0.0582916	0.216206	0.0279798	0	1.20785	0.884249	0.935247	1.60477	0.142031	0.836302	2.11924	1.7517	1.20199	XP_010933023.1	rop guanine nucleotide exchange factor 14 [Elaeis guineensis]	Q56WM6|ROGFE_ARATH	Rop guanine nucleotide exchange factor 14 F27M3.15 OS=Arabidopsis thaliana (Mouse-ear cress) GN=F27M3.15 PE=1 SV=1	--	--	--	--	--	--	--	--	--	--	--	--	--	--	Molecular Function: Rho guanyl-nucleotide exchange factor activity (GO:0005089);|Cellular Component: plasma membrane (GO:0005886);|Biological Process: regulation of pollen tube growth (GO:0080092);	PF03759.13	PRONE (Plant-specific Rop nucleotide exchanger)			#N/A
TRINITY_DN10169_c0_g1_i1_2	0.0188895	0.076981	0.0194385	0.136351	0.0182332	0.0806479	2.2987	5.48725	4.17134	1.16756	1.16448	3.96661	2.21317	1.78052	3.30857	XP_020241117.1	inactive receptor-like serine/threonine-protein kinase At2g40270 [Asparagus officinalis]	C0LGQ4|MDIS2_ARATH	Protein MALE DISCOVERER 2 F28A21.50 OS=Arabidopsis thaliana (Mouse-ear cress) GN=F28A21.50 PE=1 SV=1	--	--	--	--	--	--	--	--	--	--	--	--	--	--	Molecular Function: protein serine/threonine kinase activity (GO:0004674);|Molecular Function: ATP binding (GO:0005524);|Cellular Component: endomembrane system (GO:0012505);|Cellular Component: integral component of membrane (GO:0016021);|Biological Process: root hair cell differentiation (GO:0048765);|Cellular Component: pollen tube (GO:0090406);	--	--			---
TRINITY_DN10169_c0_g1_i1_4	11.0772	10.5866	12.6407	9.00481	7.03826	10.031	2.56084	2.55847	2.86288	2.82024	2.05332	2.43459	2.42896	2.96319	2.72647	XP_010929587.1	uncharacterized protein LOC105051024 [Elaeis guineensis]	Q92342|YDI4_SCHPO	Uncharacterized protein C1F8.04c SPAC1F8.04c OS=Schizosaccharomyces pombe (strain 972 / ATCC 24843) (Fission yeast) GN=SPAC1F8.04c PE=3 SV=1	--	--	--	--	--	--	--	--	--	--	--	--	--	--	Molecular Function: adenosine deaminase activity (GO:0004000);|Cellular Component: nucleus (GO:0005634);|Cellular Component: cytosol (GO:0005829);|Molecular Function: metal ion binding (GO:0046872);|Molecular Function: S-adenosylhomocysteine deaminase activity (GO:0050270);	PF01979.20,PF07969.11	Amidohydrolase family|Amidohydrolase family			---
TRINITY_DN1016_c0_g1_i1_3	0	0	0	0	0	0	0.287891	1.75933	0.311519	0.912247	0.276638	0.535463	1.48951	1.02801	1.81902	XP_020267947.1	uncharacterized protein LOC109843420, partial [Asparagus officinalis]	--	--	--	--	--	--	--	--	--	--	--	--	--	--	--	--	--	--	--			#N/A
TRINITY_DN10170_c0_g1_i2_2	6.64174	6.36238	4.65655	8.47585	7.10347	6.85162	2.46618	2.46664	2.59243	1.76694	2.10731	2.33161	1.88013	2.1391	2.22258	--	--	--	--	--	--	--	--	--	--	--	--	--	--	--	--	--	--	--	--	--			#N/A
TRINITY_DN10170_c1_g1_i2_5	4.09066	2.34012	3.74445	0.0637666	0.0664145	0	0	0	0	0	0	0	0	0	0	XP_020091773.1	uncharacterized protein LOC109712560 [Ananas comosus]	--	--	--	--	--	--	--	--	--	--	--	--	--	--	--	--	--	--	--			---
TRINITY_DN10171_c0_g1_i1_4	0.833483	0.550247	2.59221	0	0	0	0	0	0	0	0	0	0	0	0	XP_010262062.1	PREDICTED: protein IQ-DOMAIN 1-like [Nelumbo nucifera]	Q9SF32|IQD1_ARATH	Protein IQ-DOMAIN 1 F11F8.30 OS=Arabidopsis thaliana (Mouse-ear cress) GN=F11F8.30 PE=1 SV=1	--	--	--	--	--	--	--	--	--	--	--	--	--	--	Molecular Function: calmodulin binding (GO:0005516);|Cellular Component: nucleus (GO:0005634);|Cellular Component: cytoplasm (GO:0005737);|Cellular Component: microtubule (GO:0005874);|Molecular Function: microtubule binding (GO:0008017);	PF00612.27	IQ calmodulin-binding motif			---
TRINITY_DN10171_c0_g1_i1_5	27.2819	30.2343	27.0215	39.893	36.1168	43.8554	13.7722	14.7943	14.0236	12.4021	11.4757	12.911	13.4487	12.9936	13.2578	XP_008800824.1	kinesin-like protein KIN-13A [Phoenix dactylifera]	B9FMJ3|KN13A_ORYSJ	Kinesin-like protein KIN-13A OsJ_17169 OS=Oryza sativa subsp. japonica (Rice) GN=OsJ_17169 PE=1 SV=1	--	--	--	--	--	--	--	--	--	--	--	--	--	--	Molecular Function: microtubule motor activity (GO:0003777);|Molecular Function: ATP binding (GO:0005524);|Cellular Component: endoplasmic reticulum (GO:0005783);|Cellular Component: Golgi stack (GO:0005795);|Cellular Component: kinesin complex (GO:0005871);|Cellular Component: microtubule (GO:0005874);|Cellular Component: plasma membrane (GO:0005886);|Biological Process: microtubule-based moveme…	PF00225.23,PF16796.5	Kinesin motor domain|Microtubule binding			KIF2_24
TRINITY_DN10172_c0_g1_i2_2	0	0	0.134175	0.0802179	0.0841784	0	8.07156	8.33045	8.50234	15.1274	14.8931	10.1227	7.20116	5.2855	4.72028	RWR75576.1	Zinc finger, CCCH-type [Cinnamomum micranthum f. kanehirae]	Q94HW2|POLR1_ARATH	Endonuclease RE1 T4M14.18 OS=Arabidopsis thaliana (Mouse-ear cress) GN=T4M14.18 PE=2 SV=1	--	--	--	--	--	--	--	--	--	--	--	--	--	--	Cellular Component: retrotransposon nucleocapsid (GO:0000943);|Molecular Function: nucleic acid binding (GO:0003676);|Molecular Function: RNA-directed DNA polymerase activity (GO:0003964);|Molecular Function: aspartic-type endopeptidase activity (GO:0004190);|Molecular Function: endonuclease activity (GO:0004519);|Biological Process: DNA recombination (GO:0006310);|Biological Process: DNA integra…	--	--			#N/A
TRINITY_DN10173_c0_g1_i1_5	4.88246	3.59706	6.02137	0	0	0.185353	0	0	0	0	0	0	0	0	0	XP_020091773.1	uncharacterized protein LOC109712560 [Ananas comosus]	--	--	--	--	--	--	--	--	--	--	--	--	--	--	--	--	--	--	--			---
TRINITY_DN10174_c0_g1_i1_1	18.8991	17.5348	18.588	12.4446	12.7133	15.5013	10.5254	11.327	9.80515	7.51397	6.5736	9.84895	11.2932	11.0246	11.5298	XP_008806976.1	phospholipase SGR2 isoform X3 [Phoenix dactylifera]	Q8W5R2|SHGR2_ARATH	Phospholipase SGR2 F27M3.29 OS=Arabidopsis thaliana (Mouse-ear cress) GN=F27M3.29 PE=1 SV=1	--	--	--	--	--	--	--	--	--	--	--	--	--	--	Molecular Function: phospholipase activity (GO:0004620);|Cellular Component: vacuole (GO:0005773);|Molecular Function: phospholipase A1 activity (GO:0008970);|Cellular Component: plasmodesma (GO:0009506);|Biological Process: detection of gravity (GO:0009590);|Biological Process: amyloplast organization (GO:0009660);|Cellular Component: plant-type vacuole membrane (GO:0009705);|Biological Process:…	PF02862.17	DDHD domain			---
TRINITY_DN10174_c0_g1_i1_3	50.0622	53.5973	66.5467	48.6288	57.8751	62.328	61.6019	59.7483	61.796	72.0545	69.9841	59.2905	54.2285	51.055	51.1774	XP_002520136.1	hypersensitive-induced response protein 2 [Ricinus communis]	Q9CAR7|HIR2_ARATH	Hypersensitive-induced response protein 2 T17F3.13 OS=Arabidopsis thaliana (Mouse-ear cress) GN=T17F3.13 PE=1 SV=1	--	--	--	--	--	--	--	--	--	--	--	--	--	--	Cellular Component: vacuole (GO:0005773);|Cellular Component: vacuolar membrane (GO:0005774);|Cellular Component: plasma membrane (GO:0005886);|Cellular Component: plasmodesma (GO:0009506);|Cellular Component: chloroplast (GO:0009507);|Molecular Function: protein histidine kinase binding (GO:0043424);	PF01145.25	SPFH domain / Band 7 family			---
TRINITY_DN10174_c0_g1_i1_4	4.19917	1.39507	3.20626	1.1603	0.614793	0.350886	0.267555	0.815952	0.279019	0.540072	0	0	0	0.475274	0.242757	XP_028547976.1	protein CHROMOSOME TRANSMISSION FIDELITY 7 isoform X2 [Dendrobium catenatum]	A7UL74|CTF7_ARATH	Protein CHROMOSOME TRANSMISSION FIDELITY 7 F3L17.7 OS=Arabidopsis thaliana (Mouse-ear cress) GN=F3L17.7 PE=1 SV=1	--	--	--	--	--	--	--	--	--	--	--	--	--	--	Biological Process: mitotic sister chromatid segregation (GO:0000070);|Biological Process: double-strand break repair via homologous recombination (GO:0000724);|Cellular Component: nucleus (GO:0005634);|Cellular Component: cytoplasm (GO:0005737);|Biological Process: regulation of DNA replication (GO:0006275);|Biological Process: sister chromatid cohesion (GO:0007062);|Biological Process: embryo s…	PF13880.6	ESCO1/2 acetyl-transferase			ESCO
TRINITY_DN10174_c0_g2_i1_4	2.80033	2.24266	2.30933	0.591019	0.614668	0	0.53523	0	0	0.27293	0	0.251076	0	0.237485	0.239894	XP_029122563.1	protein CHROMOSOME TRANSMISSION FIDELITY 7 isoform X2 [Elaeis guineensis]	A7UL74|CTF7_ARATH	Protein CHROMOSOME TRANSMISSION FIDELITY 7 F3L17.7 OS=Arabidopsis thaliana (Mouse-ear cress) GN=F3L17.7 PE=1 SV=1	--	--	--	--	--	--	--	--	--	--	--	--	--	--	Biological Process: mitotic sister chromatid segregation (GO:0000070);|Biological Process: double-strand break repair via homologous recombination (GO:0000724);|Cellular Component: nucleus (GO:0005634);|Cellular Component: cytoplasm (GO:0005737);|Biological Process: regulation of DNA replication (GO:0006275);|Biological Process: sister chromatid cohesion (GO:0007062);|Biological Process: embryo s…	PF13878.6	zinc-finger of acetyl-transferase ESCO			ESCO
TRINITY_DN10175_c0_g1_i1_1	5.43455	4.94427	6.9848	3.12406	1.92496	4.03396	0.212666	0.446255	0.319539	0.326136	0.370208	0.409354	0.187046	0.322741	0.258456	XP_008777036.1	scopoletin glucosyltransferase-like [Phoenix dactylifera]	Q8H0F2|ANGT_GENTR	Anthocyanin 3'-O-beta-glucosyltransferase . OS=Gentiana triflora (Clustered gentian) GN=. PE=1 SV=1	126/246(51.22)	K23260	TOGT1	scopoletin glucosyltransferase [EC:2.4.1.128]	ko00940	Phenylpropanoid biosynthesis	--	--	--	--	--	--	--	--	Molecular Function: anthocyanin 3'-O-beta-glucosyltransferase activity (GO:0033837);	--	--			TOGT1
TRINITY_DN10176_c0_g1_i1_1	7.72324	8.58468	7.57477	10.7543	11.1993	7.7262	13.4077	10.7873	14.2107	12.2247	13.6006	9.52316	6.78546	6.39566	6.76994	OAY65496.1	hypothetical protein ACMD2_03002 [Ananas comosus]	--	--	--	--	--	--	--	--	--	--	--	--	--	--	--	--	--	--	--			---
TRINITY_DN10176_c0_g1_i1_2	1.4606	2.31991	2.28252	0.885982	1.29987	3.65762	1.7202	2.01739	1.88051	3.0233	3.3807	2.01547	2.7623	1.43726	2.67104	--	--	--	--	--	--	--	--	--	--	--	--	--	--	--	--	--	--	--	--	--			#N/A
TRINITY_DN10177_c0_g1_i1_4	0	0	0	0	0	0	4.60916	3.71663	0.560509	1.11696	0.497219	0	2.22714	2.288	2.75983	--	--	--	--	--	--	--	--	--	--	--	--	--	--	--	--	--	--	--	--	--			#N/A
TRINITY_DN10179_c0_g1_i1_1	19.7025	21.5495	21.027	24.9925	19.0945	14.9435	1.23483	1.05423	1.51608	1.11068	1.41464	0.905051	0.486383	0.287577	0.0727391	XP_008781662.2	uncharacterized protein LOC103701404 [Phoenix dactylifera]	--	--	--	--	--	--	--	--	--	--	--	--	--	--	--	--	--	--	--			---
TRINITY_DN10179_c0_g1_i1_2	3.69966	2.59555	3.00514	1.65504	1.61575	1.3137	3.32257	4.4921	4.66989	4.98684	4.63684	4.3199	2.82498	2.06232	2.88442	XP_010907637.1	uncharacterized protein LOC105034259 isoform X1 [Elaeis guineensis]	--	--	--	--	--	--	--	--	--	--	--	--	--	--	--	--	--	--	--			---
TRINITY_DN10180_c0_g1_i1_3	5.20852	0.864797	3.43042	0	2.0956	2.75309	3.08404	0	4.18593	2.64649e-34	2.47382	0.891327	0.834779	1.70603	0	--	--	--	--	--	--	--	--	--	--	--	--	--	--	--	--	--	--	--	--	--			#N/A
TRINITY_DN10181_c0_g1_i1_4	11.3177	10.6966	12.7452	12.1124	11.663	12.2825	23.1721	24.5192	22.1806	23.5573	19.0043	23.5231	24.3131	26.2852	27.1394	XP_008790050.1	uncharacterized protein LOC103707375 [Phoenix dactylifera]	P32793|YSC84_YEAST	Protein YSC84 YHR016C OS=Saccharomyces cerevisiae (strain ATCC 204508 / S288c) (Baker's yeast) GN=YHR016C PE=1 SV=2	--	--	--	--	--	--	--	--	--	--	--	--	--	--	Biological Process: endocytosis (GO:0006897);|Biological Process: actin filament organization (GO:0007015);|Biological Process: actin cytoskeleton organization (GO:0030036);|Cellular Component: actin cortical patch (GO:0030479);|Cellular Component: ruffle membrane (GO:0032587);|Molecular Function: phosphatidylinositol binding (GO:0035091);|Molecular Function: actin filament binding (GO:0051015);|…	PF04366.12,PF01363.21	Las17-binding protein actin regulator|FYVE zinc finger			SH3YL1
TRINITY_DN10182_c0_g1_i1_3	8.63039	9.54868	9.33286	14.0578	14.0755	16.2784	7.78758	6.68818	6.93597	6.10728	6.73146	6.47495	6.99875	7.45339	7.34716	XP_008775853.1	probable 6-phosphogluconolactonase 2 [Phoenix dactylifera]	A2YNH4|6PGL2_ORYSI	Probable 6-phosphogluconolactonase 2 OsI_025867 OS=Oryza sativa subsp. indica (Rice) GN=OsI_025867 PE=3 SV=1	199/268(74.25)	K01057	PGLS, pgl, devB	6-phosphogluconolactonase [EC:3.1.1.31]	ko00030	Pentose phosphate pathway	--	--	--	--	--	--	--	--	Biological Process: carbohydrate metabolic process (GO:0005975);|Biological Process: pentose-phosphate shunt (GO:0006098);|Molecular Function: 6-phosphogluconolactonase activity (GO:0017057);	PF01182.20	Glucosamine-6-phosphate isomerases/6-phosphogluconolactonase			PGLS
TRINITY_DN10185_c0_g1_i1_4	6.43731	6.8468	4.34136	0.287547	0.234036	0.318327	0.751614	1.60347	0.604028	0.0853246	0.748796	0.442103	0.244695	0.48809	0.340482	--	--	--	--	--	--	--	--	--	--	--	--	--	--	--	--	--	--	--	--	--			#N/A
TRINITY_DN10187_c0_g1_i1_3	0	0	0.416881	0	0	0	1.42949	1.95251	1.35393	2.40417	1.63703	2.25422	2.56683	1.35474	3.56584	--	--	--	--	--	--	--	--	--	--	--	--	--	--	--	--	--	--	--	--	--			#N/A
TRINITY_DN10187_c0_g1_i1_4	1.79023	1.30328	0	0	0	1.846	2.60049	2.04505	0.909525	1.77833	0.543609	1.99258	1.86741	0.268296	1.38991	--	--	--	--	--	--	--	--	--	--	--	--	--	--	--	--	--	--	--	--	--			#N/A
TRINITY_DN10188_c0_g1_i1_5	42.6966	38.8128	42.2066	27.706	27.4678	26.0162	14.8879	13.5341	15.0964	15.5249	15.7677	12.644	11.8211	12.2774	12.7141	XP_031402953.1	L10-interacting MYB domain-containing protein-like isoform X1 [Punica granatum]	--	--	--	--	--	--	--	--	--	--	--	--	--	--	--	--	--	PF12776.7	Myb/SANT-like DNA-binding domain			---
TRINITY_DN10189_c0_g1_i1_2	50.8478	49.4788	52.2742	51.7937	44.625	39.6125	24.3146	19.5002	24.2893	20.9267	24.119	16.1573	19.2144	17.0409	20.2165	XP_010913628.1	ADP-ribosylation factor 1 isoform X2 [Elaeis guineensis]	Q96361|ARF1_BRARP	ADP-ribosylation factor 1 ARF1 OS=Brassica rapa subsp. pekinensis (Chinese cabbage) (Brassica pekinensis) GN=ARF1 PE=2 SV=3	--	--	--	--	--	--	--	--	--	--	--	--	--	--	Molecular Function: GTP binding (GO:0005525);|Cellular Component: Golgi apparatus (GO:0005794);|Biological Process: protein transport (GO:0015031);|Biological Process: vesicle-mediated transport (GO:0016192);	PF00025.21,PF08477.13,PF09439.10,PF00071.22,PF00503.20,PF04670.12,PF01926.23	ADP-ribosylation factor family|Ras of Complex, Roc, domain of DAPkinase|Signal recognition particle receptor beta subunit|Ras family|G-protein alpha subunit|Gtr1/RagA G protein conserved region|50S ribosome-binding GTPase			ARL1
TRINITY_DN10189_c0_g1_i1_4	13.8441	13.1105	16.6641	13.2577	14.2149	16.5899	10.6465	15.2304	10.3011	14.6665	13.9815	12.2678	15.4044	17.6243	11.799	XP_026663152.1	two-component response regulator-like APRR3 isoform X1 [Phoenix dactylifera]	Q689G6|PRR95_ORYSJ	Two-component response regulator-like PRR95 OJ1254_E07.28 OS=Oryza sativa subsp. japonica (Rice) GN=OJ1254_E07.28 PE=2 SV=1	385/730(52.74)	K12130	PRR5	pseudo-response regulator 5	ko04712	Circadian rhythm - plant	--	--	--	--	--	--	--	--	Biological Process: phosphorelay signal transduction system (GO:0000160);|Cellular Component: nucleus (GO:0005634);|Biological Process: rhythmic process (GO:0048511);	PF00072.24,PF06203.14	Response regulator receiver domain|CCT motif			PRR5
TRINITY_DN10189_c0_g1_i1_5	0.147802	0	0	0.139434	0	0.156266	2.54343	2.71855	3.39393	3.23956	3.22279	4.98157	3.47356	3.47218	4.01433	--	--	--	--	--	--	--	--	--	--	--	--	--	--	--	--	--	--	--	--	--			#N/A
TRINITY_DN10190_c0_g1_i1_1	24.443	23.6192	22.7184	31.9844	28.9696	26.2053	10.3337	10.8824	10.324	10.5392	8.36513	10.5642	13.4807	12.4796	14.4106	XP_010921005.1	serine/threonine-protein kinase STY46 [Elaeis guineensis]	F4JTP5|STY46_ARATH	Serine/threonine-protein kinase STY46 F20M13.30 OS=Arabidopsis thaliana (Mouse-ear cress) GN=F20M13.30 PE=1 SV=1	--	--	--	--	--	--	--	--	--	--	--	--	--	--	Molecular Function: protein serine/threonine kinase activity (GO:0004674);|Molecular Function: protein serine/threonine/tyrosine kinase activity (GO:0004712);|Molecular Function: ATP binding (GO:0005524);|Cellular Component: cytosol (GO:0005829);|Biological Process: chloroplast organization (GO:0009658);	PF07714.17,PF00069.25	Protein tyrosine kinase|Protein kinase domain			---
TRINITY_DN10190_c0_g1_i1_5	12.2615	11.1565	15.9251	15.3337	13.4217	13.7706	3.54615	3.57067	3.44972	3.63495	3.71902	2.86748	3.11583	4.00169	2.75191	XP_010905985.1	uncharacterized protein LOC105033039 [Elaeis guineensis]	--	--	--	--	--	--	--	--	--	--	--	--	--	--	--	--	--	PF12906.7	RING-variant domain			---
TRINITY_DN10190_c0_g2_i1_4	1.20886	0.759529	0.974733	0.734109	1.06843	1.3182	1.28042	1.82837	0.595347	1.74447	0.819941	1.72247	1.59135	1.6289	1.83421	XP_017697271.1	uncharacterized protein ycf45 isoform X3 [Phoenix dactylifera]	F4J3R7|SPD1_ARATH	Protein SEEDLING PLASTID DEVELOPMENT 1 F13M14.30 OS=Arabidopsis thaliana (Mouse-ear cress) GN=F13M14.30 PE=2 SV=1	--	--	--	--	--	--	--	--	--	--	--	--	--	--	--	--	--			---
TRINITY_DN10191_c0_g2_i1_4	2.748	1.10587	3.09263	1.31275	1.17704	1.1913	0	0	0	0	0.106088	0	0	0	0	XP_008777881.1	la-related protein CG11505-like [Phoenix dactylifera]	--	--	--	--	--	--	--	--	--	--	--	--	--	--	--	--	--	--	--			---
TRINITY_DN10192_c0_g1_i1_1	0.418018	1.3839	0.439638	1.91542	2.55736	2.61927	0	0.0600611	0.24757	0.184479	0.353142	0.0594679	0.164669	0.276981	0.229763	--	--	--	--	--	--	--	--	--	--	--	--	--	--	--	--	--	--	--	--	--			#N/A
TRINITY_DN10193_c0_g1_i1_1	5.35539	4.03043	3.93967	7.40222	5.0459	8.12167	2.13001	0.552673	0.849508	1.12561	0.493472	0.23876	0.220128	0.463978	0.692442	--	--	--	--	--	--	--	--	--	--	--	--	--	--	--	--	--	--	--	--	--			#N/A
TRINITY_DN10194_c0_g1_i1_1	54.5652	45.1157	65.0168	0.434688	1.77608	1.94188	0.625037	1.03663	0.567648	1.08489	0.533708	0.479158	0	0.0741801	0.456889	XP_019703187.2	uncharacterized protein LOC105036460 [Elaeis guineensis]	--	--	--	--	--	--	--	--	--	--	--	--	--	--	--	--	--	--	--			---
TRINITY_DN10194_c0_g1_i1_4	4.89288	4.9491	6.38745	1.40923	1.03084	1.50157	0.0476528	0.148488	0	0.0521754	0.0475613	0	0.0428282	0	0	XP_008797444.1	uncharacterized protein LOC103712646 [Phoenix dactylifera]	--	--	--	--	--	--	--	--	--	--	--	--	--	--	--	--	--	--	--			---
TRINITY_DN10195_c0_g1_i1_4	5.95348	7.97954	7.31345	6.3281	4.25781	4.6608	2.03211	3.1372	3.24412	2.78497	2.56746	2.0314	1.45544	2.82168	1.75559	XP_010926556.1	LOW QUALITY PROTEIN: uncharacterized protein LOC105048802 [Elaeis guineensis]	P82195|RK18_SPIOL	50S ribosomal protein L18, chloroplastic SOVF_159210 OS=Spinacia oleracea (Spinach) GN=SOVF_159210 PE=1 SV=3	--	--	--	--	--	--	--	--	--	--	--	--	--	--	Molecular Function: structural constituent of ribosome (GO:0003735);|Cellular Component: ribosome (GO:0005840);|Biological Process: translation (GO:0006412);|Cellular Component: chloroplast (GO:0009507);|Molecular Function: rRNA binding (GO:0019843);	PF00861.22	Ribosomal L18 of archaea, bacteria, mitoch. and chloroplast			---
TRINITY_DN10196_c0_g1_i1_1	1.91097	1.34845	1.93524	2.59104	1.92585	1.97201	0.467848	0.732815	0.563029	1.05772	0.755495	0.662332	0.581971	0.641334	0.559875	XP_027346524.1	uncharacterized protein LOC113858205 [Abrus precatorius]	--	--	--	--	--	--	--	--	--	--	--	--	--	--	--	--	--	PF03080.15,PF14365.6	Neprosin|Neprosin activation peptide			---
TRINITY_DN10196_c0_g1_i1_2	516.702	462.547	534.268	548.317	632.48	501.967	101.91	116.8	135.784	71.3713	88.2198	64.3511	46.3171	46.2225	46.158	KMZ56792.1	60S ribosomal protein L34 [Zostera marina]	P41098|RL34_TOBAC	60S ribosomal protein L34 RPL34 OS=Nicotiana tabacum (Common tobacco) GN=RPL34 PE=2 SV=1	110/115(95.65)	K02915	RP-L34e, RPL34	large subunit ribosomal protein L34e	ko03010	Ribosome	--	--	--	--	--	--	--	--	Molecular Function: structural constituent of ribosome (GO:0003735);|Cellular Component: ribosome (GO:0005840);|Biological Process: translation (GO:0006412);	PF01199.18	Ribosomal protein L34e			RP-L34e
TRINITY_DN10197_c0_g1_i1_5	15.218	14.7112	15.8864	12.7094	13.833	14.3598	9.12626	8.68465	9.32298	9.56728	9.904	8.59091	8.12443	7.32528	7.65536	XP_028097583.1	putative F-box protein At1g49610 [Camellia sinensis]	Q9LYZ2|FBL80_ARATH	Putative F-box/LRR-repeat protein At5g02930 F9G14.240 OS=Arabidopsis thaliana (Mouse-ear cress) GN=F9G14.240 PE=4 SV=1	--	--	--	--	--	--	--	--	--	--	--	--	--	--	--	PF00646.33	F-box domain			---
TRINITY_DN10198_c0_g1_i1_2	0.691279	2.09092	0	1.47012	1.60129	2.74408	0.888419	1.80813	3.61632	4.53852	1.56067	5.04378	1.54891	0	0	--	--	--	--	--	--	--	--	--	--	--	--	--	--	--	--	--	--	--	--	--			#N/A
TRINITY_DN10198_c0_g1_i2_1	2.76131	3.81995	2.6025	1.77505	0.705154	0.871975	0	0	0	0	0	0	0	0	0	XP_008796143.1	phosphatidylinositol/phosphatidylcholine transfer protein SFH11 [Phoenix dactylifera]	F4JYJ3|SFH11_ARATH	Phosphatidylinositol/phosphatidylcholine transfer protein SFH11 MNJ7.10 OS=Arabidopsis thaliana (Mouse-ear cress) GN=MNJ7.10 PE=3 SV=1	--	--	--	--	--	--	--	--	--	--	--	--	--	--	Cellular Component: Golgi membrane (GO:0000139);|Cellular Component: plasma membrane (GO:0005886);|Biological Process: protein transport (GO:0015031);	PF00650.20,PF03765.15	CRAL/TRIO domain|CRAL/TRIO, N-terminal domain			---
TRINITY_DN10199_c0_g1_i1_3	1.11865	1.11963	0	0.274952	0.858766	0	1.76328	0	0.241337	1.42844	1.06473	0.40834	0.747093	0.783342	1.19912	--	--	--	--	--	--	--	--	--	--	--	--	--	--	--	--	--	--	--	--	--			#N/A
TRINITY_DN10199_c0_g1_i1_5	52.3353	50.7583	54.0776	76.755	79.4241	81.3466	122.371	107.959	117.076	124.264	128.101	122.823	157.559	152.777	148.957	XP_010933396.1	D-xylose-proton symporter-like 2 isoform X2 [Elaeis guineensis]	Q6AWX0|XYLL2_ARATH	D-xylose-proton symporter-like 2 F2K13.160 OS=Arabidopsis thaliana (Mouse-ear cress) GN=F2K13.160 PE=1 SV=1	--	--	--	--	--	--	--	--	--	--	--	--	--	--	Molecular Function: carbohydrate:proton symporter activity (GO:0005351);|Molecular Function: glucose transmembrane transporter activity (GO:0005355);|Cellular Component: vacuolar membrane (GO:0005774);|Cellular Component: integral component of plasma membrane (GO:0005887);|Biological Process: hexose transmembrane transport (GO:0008645);	PF00083.24,PF07690.16	Sugar (and other) transporter|Major Facilitator Superfamily			---
TRINITY_DN1019_c0_g1_i2_3	9.63182	10.175	10.2272	15.1058	15.6052	16.6131	11.4369	11.0817	10.2536	12.3912	9.97366	11.1976	11.0018	11.2639	11.3046	XP_008797057.1	uncharacterized protein LOC103712341 [Phoenix dactylifera]	--	--	--	--	--	--	--	--	--	--	--	--	--	--	--	--	--	PF12146.8,PF00561.20	Serine aminopeptidase, S33|alpha/beta hydrolase fold			---
TRINITY_DN101_c0_g1_i1_3	0	0	0	0.602793	0	0	2.06066	1.41467	4.41816	5.6195	1.89305	1.29005	3.54417	0	0	--	--	--	--	--	--	--	--	--	--	--	--	--	--	--	--	--	--	--	--	--			#N/A
TRINITY_DN101_c0_g1_i1_4	4.8187	3.64671	0	0	0	0.209375	0	0.0887334	0	0	0	0.0871205	0	0	0	AIC61908.1	hypothetical protein, partial [synthetic construct]	--	--	--	--	--	--	--	--	--	--	--	--	--	--	--	--	--	--	--			#N/A
TRINITY_DN10200_c0_g1_i1_1	23.614	16.3136	21.9159	6.30623	6.46664	5.69353	13.7648	12.5325	12.8763	15.0417	23.7261	8.95446	14.8287	24.3964	12.4174	XP_029118865.1	uncharacterized protein LOC105040141 [Elaeis guineensis]	--	--	--	--	--	--	--	--	--	--	--	--	--	--	--	--	--	--	--			---
TRINITY_DN10200_c0_g2_i1_3	0.602197	1.20942	2.13048	1.31265	0.449929	1.50535	1.33427	1.1198	0.925025	3.7994	0.424746	0.909454	0.831228	0.209196	1.39194	--	--	--	--	--	--	--	--	--	--	--	--	--	--	--	--	--	--	--	--	--			#N/A
TRINITY_DN10202_c1_g1_i1_5	4.69975	4.99331	6.33205	1.72512	2.47279	1.96065	0.0547588	0.224256	0.0575282	0.0759787	0.208041	0.109663	0.100706	0.157991	0.0544111	XP_010909844.1	uncharacterized protein LOC105035833 isoform X2 [Elaeis guineensis]	--	--	--	--	--	--	--	--	--	--	--	--	--	--	--	--	--	--	--			---
TRINITY_DN10204_c0_g1_i1_1	6.78608	7.11991	8.17045	8.17693	8.89268	8.7921	8.27715	8.21929	7.82501	8.75199	7.03644	8.29041	8.44693	7.98325	8.39763	XP_029117226.1	LOW QUALITY PROTEIN: probable E3 ubiquitin-protein ligase ARI2 [Elaeis guineensis]	Q84RR2|ARI2_ARATH	Probable E3 ubiquitin-protein ligase ARI2 F7H1.11 OS=Arabidopsis thaliana (Mouse-ear cress) GN=F7H1.11 PE=2 SV=1	--	--	--	--	--	--	--	--	--	--	--	--	--	--	Cellular Component: ubiquitin ligase complex (GO:0000151);|Biological Process: protein polyubiquitination (GO:0000209);|Cellular Component: cytoplasm (GO:0005737);|Biological Process: ubiquitin-dependent protein catabolic process (GO:0006511);|Molecular Function: ubiquitin conjugating enzyme binding (GO:0031624);|Biological Process: positive regulation of proteasomal ubiquitin-dependent protein c…	PF01485.21	IBR domain, a half RING-finger domain			ARIH1
TRINITY_DN10204_c0_g1_i1_4	21.202	12.0132	14.9944	3.33339	1.74469	3.24373	0.174976	0.18039	0.187161	0	0.17665	0.174241	0	0	0	--	--	--	--	--	--	--	--	--	--	--	--	--	--	--	--	--	--	--	--	--			#N/A
TRINITY_DN10204_c0_g1_i4_3	33.4462	33.0755	31.3387	20.67	21.4884	23.7202	17.4055	15.4259	17.1904	19.4489	17.8288	15.0339	16.3703	15.9567	16.2511	XP_020113934.1	serine/threonine-protein kinase AFC1-like isoform X1 [Ananas comosus]	P51566|AFC1_ARATH	Serine/threonine-protein kinase AFC1 F4P12_270 OS=Arabidopsis thaliana (Mouse-ear cress) GN=F4P12_270 PE=2 SV=2	--	--	--	--	--	--	--	--	--	--	--	--	--	--	Molecular Function: protein serine/threonine kinase activity (GO:0004674);|Molecular Function: protein serine/threonine/tyrosine kinase activity (GO:0004712);|Molecular Function: ATP binding (GO:0005524);|Biological Process: regulation of transcription, DNA-templated (GO:0006355);	PF00069.25,PF07714.17	Protein kinase domain|Protein tyrosine kinase			E2.7.12.1
TRINITY_DN10205_c0_g1_i1_1	20.3645	20.6141	23.1039	28.2696	24.5427	27.269	17.0379	17.5512	18.0339	17.8534	17.7856	19.8579	17.0701	18.6014	18.7529	XP_009402092.1	PREDICTED: probable F-box protein At4g22060 [Musa acuminata subsp. malaccensis]	Q6DR20|FB110_ARATH	F-box protein At2g17036 F6P23.19 OS=Arabidopsis thaliana (Mouse-ear cress) GN=F6P23.19 PE=2 SV=1	--	--	--	--	--	--	--	--	--	--	--	--	--	--	--	PF03478.18,PF12937.7	Protein of unknown function (DUF295)|F-box-like			---
TRINITY_DN10205_c0_g1_i1_2	0.899246	1.37003	0	5.69542	4.26321	4.98334	4.80939	10.1333	6.07973	4.9305	4.66107	7.93538	2.49063	3.98561	3.59706	--	--	--	--	--	--	--	--	--	--	--	--	--	--	--	--	--	--	--	--	--			#N/A
TRINITY_DN10205_c0_g1_i2_4	49.7006	38.4865	2.18635	0.981989	0.517134	0.648225	1.52696	1.55984	0.819321	1.15767	1.29967	0.957742	0.587928	1.23265	0.623178	AAX29006.1	ribosomal protein S27, partial [synthetic construct]	Q7RVN2|RS27_NEUCR	40S ribosomal protein S27 NCU00618 OS=FGSC 987) GN=NCU00618 PE=3 SV=1	69/82(84.15)	K02978	RP-S27e, RPS27	small subunit ribosomal protein S27e	ko03010	Ribosome	--	--	--	--	--	--	--	--	Biological Process: ribosomal small subunit assembly (GO:0000028);|Molecular Function: structural constituent of ribosome (GO:0003735);|Biological Process: translation (GO:0006412);|Cellular Component: cytosolic small ribosomal subunit (GO:0022627);|Molecular Function: metal ion binding (GO:0046872);	--	--			RP-S27e
TRINITY_DN10206_c0_g1_i1_3	0	0	0.778269	0	0	0	1.28633	0.656314	0	1.32601	0	1.05324	0.998923	0	1.55864	--	--	--	--	--	--	--	--	--	--	--	--	--	--	--	--	--	--	--	--	--			#N/A
TRINITY_DN10206_c0_g1_i1_5	13.0568	13.6408	11.7249	11.7227	7.82206	11.8282	1.5273	1.69601	0.432781	1.5548	2.41868	0.972116	0.128368	0.395159	0.826101	THU48663.1	hypothetical protein C4D60_Mb06t01360 [Musa balbisiana]	Q682S6|OTU4_ARATH	OVARIAN TUMOR DOMAIN-containing deubiquitinating enzyme 4 T10K17.20 OS=Arabidopsis thaliana (Mouse-ear cress) GN=T10K17.20 PE=1 SV=1	--	--	--	--	--	--	--	--	--	--	--	--	--	--	--	PF02338.19	OTU-like cysteine protease			OTUD6
TRINITY_DN10207_c0_g1_i1_4	2.59467	1.21456e-05	3.3542	1.19873	1.89283	2.26917	0	1.05791	0.558198	0	0.463083	0	0	0	0	--	--	--	--	--	--	--	--	--	--	--	--	--	--	--	--	--	--	--	--	--			#N/A
TRINITY_DN10208_c0_g1_i1_5	0	0	0	0	0	0	74.2724	97.2679	52.8932	37.8424	45.678	55.9216	40.5794	53.1601	66.1074	--	--	--	--	--	--	--	--	--	--	--	--	--	--	--	--	--	--	--	--	--			#N/A
TRINITY_DN10209_c0_g1_i1_4	0.274265	0.688615	0.590272	0.202157	0.0307793	1.00266	0.654693	0.880548	0.137289	0.135095	0.127891	1.05846	0.12192	0.123455	0.277684	THU50897.1	hypothetical protein C4D60_Mb06t25200 [Musa balbisiana]	P52780|SYQ_LUPLU	Glutamine--tRNA ligase . OS=Lupinus luteus (European yellow lupine) GN=. PE=2 SV=2	88/163(53.99)	K01886	QARS, glnS	glutaminyl-tRNA synthetase [EC:6.1.1.18]	ko00970	Aminoacyl-tRNA biosynthesis	--	--	--	--	--	--	--	--	Molecular Function: glutamine-tRNA ligase activity (GO:0004819);|Molecular Function: ATP binding (GO:0005524);|Cellular Component: cytoplasm (GO:0005737);|Biological Process: glutaminyl-tRNA aminoacylation (GO:0006425);	--	--			QARS
TRINITY_DN10209_c1_g1_i1_3	2.63604	1.69127	2.20596	1.50005	1.77477	1.71007	1.871	2.00096	2.08124	1.77449	2.39755	1.93731	1.70832	1.4822	1.26516	YP_009242019.1	cytochrome c oxidase subunit 2 [Oryza minuta]	P00412|COX2_MAIZE	Cytochrome c oxidase subunit 2 COXII OS=Zea mays (Maize) GN=COXII PE=2 SV=4	130/146(89.04)	K02261	COX2	cytochrome c oxidase subunit 2	ko00190	Oxidative phosphorylation	--	--	--	--	--	--	--	--	Molecular Function: cytochrome-c oxidase activity (GO:0004129);|Molecular Function: copper ion binding (GO:0005507);|Cellular Component: mitochondrial inner membrane (GO:0005743);|Cellular Component: integral component of membrane (GO:0016021);|Cellular Component: respiratory chain (GO:0070469);	PF00116.20	Cytochrome C oxidase subunit II, periplasmic domain			COX2
TRINITY_DN10211_c0_g1_i1_3	1.67255	0	0	0.947378	0	1.20666	1.00068	5.08549	2.12238	7.23273	3.63284	3.6091	3.29926	1.68993	6.0482	--	--	--	--	--	--	--	--	--	--	--	--	--	--	--	--	--	--	--	--	--			#N/A
TRINITY_DN10211_c0_g1_i1_5	3.27987	3.70697	4.50604	3.44322	3.24518	2.89784	6.70863	4.79825	6.13712	7.98954	7.352	4.31382	6.92217	7.3012	7.93704	XP_010915453.1	urease accessory protein F isoform X1 [Elaeis guineensis]	E0ZS46|UREF_ORYSI	Urease accessory protein F UREF OS=Oryza sativa subsp. indica (Rice) GN=UREF PE=2 SV=1	--	--	--	--	--	--	--	--	--	--	--	--	--	--	Biological Process: nitrogen compound metabolic process (GO:0006807);|Molecular Function: nickel cation binding (GO:0016151);|Biological Process: positive regulation of catalytic activity (GO:0043085);	PF01730.16	UreF			ureF
TRINITY_DN10212_c0_g1_i1_1	111.132	116.455	121.784	131.5	117.956	108.952	70.2692	57.0321	78.3454	63.7006	74.8399	52.5235	48.726	43.5686	48.1063	--	--	--	--	--	--	--	--	--	--	--	--	--	--	--	--	--	--	--	--	--			#N/A
TRINITY_DN10212_c0_g1_i1_3	7.96226	9.15047	9.56816	29.6771	30.1058	26.1404	8.42508	7.71109	8.11748	7.31193	7.79002	6.74794	13.0205	14.1355	13.9938	CBI21285.3	unnamed protein product, partial [Vitis vinifera]	Q9LSE2|ICE1_ARATH	Transcription factor ICE1 MDJ14.1 OS=Arabidopsis thaliana (Mouse-ear cress) GN=MDJ14.1 PE=1 SV=1	--	--	--	--	--	--	--	--	--	--	--	--	--	--	Molecular Function: DNA binding (GO:0003677);|Molecular Function: DNA-binding transcription factor activity (GO:0003700);|Cellular Component: nucleus (GO:0005634);|Biological Process: response to cold (GO:0009409);|Biological Process: stomatal lineage progression (GO:0010440);|Biological Process: positive regulation of transcription, DNA-templated (GO:0045893);|Molecular Function: protein dimeriz…	PF00010.26	Helix-loop-helix DNA-binding domain	0F	bHLH	---
TRINITY_DN10213_c0_g1_i1_1	2.36679	2.34558	0.681252	3.4893	2.57114	8.87274	0	3.27274	0	2.55448	1.61638	3.14571	2.17698	0.735359	0.759551	--	--	--	--	--	--	--	--	--	--	--	--	--	--	--	--	--	--	--	--	--			#N/A
TRINITY_DN10213_c0_g1_i1_4	1.49492	0.870128	0.927655	1.15187	1.22455	2.47738	0.683725	1.26365	0.708137	1.0376	0	0.68791	0.106015	0.213519	0.33322	XP_029116540.1	protein PHYLLO, chloroplastic isoform X1 [Elaeis guineensis]	Q15KI9|PHYLO_ARATH	2-succinyl-6-hydroxy-2,4-cyclohexadiene-1-carboxylate synthase T6L1.7/T6L1.8 OS=Arabidopsis thaliana (Mouse-ear cress) GN=T6L1.7/T6L1.8 PE=2 SV=2	167/255(65.49)	K14759	PHYLLO	isochorismate synthase / 2-succinyl-5-enolpyruvyl-6-hydroxy-3-cyclohexene-1-carboxylate synthase / 2-succinyl-6-hydroxy-2,4-cyclohexadiene-1-carboxylate synthase / O-succinylbenzoate synthase [EC:5.4.4.2 2.2.1.9 4.2.99.20 4.2.1.113]	ko00130	Ubiquinone and other terpenoid-quinone biosynthesis	--	--	--	--	--	--	--	--	Biological Process: cellular amino acid catabolic process (GO:0009063);|Biological Process: menaquinone biosynthetic process (GO:0009234);|Cellular Component: integral component of membrane (GO:0016021);|Molecular Function: thiamine pyrophosphate binding (GO:0030976);|Cellular Component: chloroplast membrane (GO:0031969);|Biological Process: phylloquinone biosynthetic process (GO:0042372);|Biolog…	PF16582.5	Middle domain of thiamine pyrophosphate			PHYLLO
TRINITY_DN10213_c0_g1_i2_5	1.13589	0.456786	0.742165	0	0.23297	0	4.04156	4.6825	6.79842	6.48852	6.73617	9.33742	5.28365	10.5499	5.65583	--	--	--	--	--	--	--	--	--	--	--	--	--	--	--	--	--	--	--	--	--			#N/A
TRINITY_DN10214_c0_g1_i1_2	109.15	109.865	110.881	141.528	149.941	131.05	87.2357	79.7427	93.7742	71.1453	75.7651	62.957	45.6116	40.6017	40.6059	RXH98039.1	hypothetical protein DVH24_010364 [Malus domestica]	Q09020|PR4_PHAVU	Wound-induced basic protein PR4 OS=Phaseolus vulgaris (Kidney bean) (French bean) GN=PR4 PE=2 SV=1	--	--	--	--	--	--	--	--	--	--	--	--	--	--	--	--	--			---
TRINITY_DN10216_c0_g1_i1_2	1.52638e-20	0	0.205174	0.547617	0.578465	1.22244	3.35604	3.62222	4.01904	2.0707	0.582717	3.16441	1.62882	3.79329	1.14991	--	--	--	--	--	--	--	--	--	--	--	--	--	--	--	--	--	--	--	--	--			#N/A
TRINITY_DN10216_c0_g1_i1_4	15.422	10.8794	17.8823	0.418607	0.790589	0.662406	1.61198	1.05554	1.46354	2.40128	1.87692	1.26788	1.21811	1.34448	1.17955	XP_009402692.1	PREDICTED: uncharacterized protein LOC103986405 isoform X2 [Musa acuminata subsp. malaccensis]	--	--	--	--	--	--	--	--	--	--	--	--	--	--	--	--	--	--	--			---
TRINITY_DN10216_c0_g1_i1_5	72.1242	67.7417	75.4065	57.5867	56.6327	68.4961	17.7474	18.7138	16.817	15.552	12.8454	13.5772	10.7423	14.4456	9.91496	XP_020275215.1	homeobox-leucine zipper protein HOX21-like [Asparagus officinalis]	Q8LC03|ATB13_ARATH	Homeobox-leucine zipper protein ATHB-13 T6C23.2 OS=Arabidopsis thaliana (Mouse-ear cress) GN=T6C23.2 PE=2 SV=2	--	--	--	--	--	--	--	--	--	--	--	--	--	--	Molecular Function: DNA-binding transcription factor activity (GO:0003700);|Cellular Component: nucleus (GO:0005634);|Biological Process: response to sucrose (GO:0009744);|Biological Process: leaf morphogenesis (GO:0009965);|Molecular Function: sequence-specific DNA binding (GO:0043565);|Biological Process: cotyledon morphogenesis (GO:0048826);|Biological Process: primary root development (GO:008…	PF00046.29,PF02183.18	Homeodomain|Homeobox associated leucine zipper	0F	HB-HD-ZIP	HD-ZIP
TRINITY_DN10217_c0_g1_i1_1	5.80155	6.60834	7.62677	9.84762	6.24184	8.55873	0.581507	0.850795	0.98164	0.931043	0.600734	0.577349	0.932848	0.789044	0.939626	XP_009384845.1	PREDICTED: fasciclin-like arabinogalactan protein 4 [Musa acuminata subsp. malaccensis]	Q9SNC3|FLA4_ARATH	Fasciclin-like arabinogalactan protein 4 F12A12.70 OS=Arabidopsis thaliana (Mouse-ear cress) GN=F12A12.70 PE=1 SV=1	--	--	--	--	--	--	--	--	--	--	--	--	--	--	Cellular Component: plasma membrane (GO:0005886);|Biological Process: cell adhesion (GO:0007155);|Biological Process: response to salt stress (GO:0009651);|Biological Process: abscisic acid-activated signaling pathway (GO:0009738);|Biological Process: multidimensional cell growth (GO:0009825);|Cellular Component: external side of plasma membrane (GO:0009897);|Biological Process: mucilage biosynth…	PF02469.22	Fasciclin domain			---
TRINITY_DN10220_c0_g1_i1_3	0	0	0	0.101864	0	0.110964	2.08701	3.9589	2.04329	2.98879	2.64362	4.38683	3.03102	1.25938	4.74605	--	--	--	--	--	--	--	--	--	--	--	--	--	--	--	--	--	--	--	--	--			#N/A
TRINITY_DN10221_c0_g1_i2_1	20.531	21.698	19.1266	17.6998	18.2419	21.2991	8.10076	9.58449	8.4089	9.29497	7.75479	8.65717	9.32961	8.45288	9.87232	XP_008803814.1	E3 ubiquitin-protein ligase BRE1-like 1 isoform X1 [Phoenix dactylifera]	Q7XU27|BRE1A_ORYSJ	E3 ubiquitin-protein ligase BRE1-like 1 OsJ_15692 OS=Oryza sativa subsp. japonica (Rice) GN=OsJ_15692 PE=1 SV=3	--	--	--	--	--	--	--	--	--	--	--	--	--	--	Molecular Function: ubiquitin-protein transferase activity (GO:0004842);|Cellular Component: nucleus (GO:0005634);|Cellular Component: mitochondrion (GO:0005739);|Biological Process: defense response to fungus, incompatible interaction (GO:0009817);|Biological Process: flower development (GO:0009908);|Biological Process: leaf morphogenesis (GO:0009965);|Biological Process: seed dormancy process (…	PF13920.6,PF13923.6,PF00097.25,PF14447.6,PF14634.6	Zinc finger, C3HC4 type (RING finger)|Zinc finger, C3HC4 type (RING finger)|Zinc finger, C3HC4 type (RING finger)|Prokaryotic RING finger family 4|zinc-RING finger domain			BRE1
TRINITY_DN10222_c0_g1_i1_3	0	0	0	0	0	0	0	0.423617	0	0	0	0.0814029	0	0.0767667	4.19918	RWR83263.1	phospholipase A2-alpha isoform X2 [Cinnamomum micranthum f. kanehirae]	Q8S8N6|PLA2A_ARATH	Phospholipase A2-alpha T4E14.19 OS=Arabidopsis thaliana (Mouse-ear cress) GN=T4E14.19 PE=1 SV=1	88/159(55.35)	K01047	PLA2G, SPLA2	secretory phospholipase A2 [EC:3.1.1.4]	ko00564|ko00565|ko00590|ko00591|ko00592	Glycerophospholipid metabolism|Ether lipid metabolism|Arachidonic acid metabolism|Linoleic acid metabolism|alpha-Linolenic acid metabolism	--	--	--	--	--	--	--	--	Molecular Function: phospholipase A2 activity (GO:0004623);|Molecular Function: calcium ion binding (GO:0005509);|Cellular Component: extracellular region (GO:0005576);|Cellular Component: nucleus (GO:0005634);|Cellular Component: vacuole (GO:0005773);|Cellular Component: Golgi apparatus (GO:0005794);|Biological Process: phospholipid metabolic process (GO:0006644);|Molecular Function: lipid bindi…	--	--			PLA2G
TRINITY_DN10223_c0_g1_i1_1	3.94249	4.12935	3.06851	6.5265	5.37261	6.29656	1.80049	1.57634	0.934925	0.951292	0.967645	1.05949	1.59965	1.38559	2.00352	XP_020704459.1	U-box domain-containing protein 10 [Dendrobium catenatum]	Q9C9A6|PUB10_ARATH	U-box domain-containing protein 10 F15H11.22 OS=Arabidopsis thaliana (Mouse-ear cress) GN=F15H11.22 PE=2 SV=1	--	--	--	--	--	--	--	--	--	--	--	--	--	--	Molecular Function: ubiquitin-protein transferase activity (GO:0004842);|Cellular Component: nucleus (GO:0005634);|Cellular Component: cytoplasm (GO:0005737);|Biological Process: protein ubiquitination (GO:0016567);|Biological Process: protein destabilization (GO:0031648);|Molecular Function: protein self-association (GO:0043621);|Biological Process: protein autoubiquitination (GO:0051865);|Biolo…	PF00514.23,PF04564.15,PF13646.6	Armadillo/beta-catenin-like repeat|U-box domain|HEAT repeats			---
TRINITY_DN10224_c0_g1_i1_1	3.38032	3.46153	4.44616	3.09077	2.2946	3.46193	0.294917	0.299021	0.495555	0.401068	0.32508	0.27068	0.164554	0.222106	0.0868952	XP_017700701.1	probable glucan 1,3-beta-glucosidase A isoform X1 [Phoenix dactylifera]	Q7Z9L3|EXGA_ASPOR	Glucan 1,3-beta-glucosidase A AO090003000990 OS=Aspergillus oryzae (strain ATCC 42149 / RIB 40) (Yellow koji mold) GN=AO090003000990 PE=1 SV=1	--	--	--	--	--	--	--	--	--	--	--	--	--	--	Biological Process: polysaccharide catabolic process (GO:0000272);|Molecular Function: glucan exo-1,3-beta-glucosidase activity (GO:0004338);|Cellular Component: extracellular region (GO:0005576);|Molecular Function: metal ion binding (GO:0046872);|Biological Process: cell wall organization (GO:0071555);	PF00150.18	Cellulase (glycosyl hydrolase family 5)			---
TRINITY_DN10224_c0_g1_i1_3	1.17423	1.18785	0.469583	0	0	0	2.66831	4.49333	1.39064	2.21066	1.93993	1.22931	1.53341	0.782073	1.59312	--	--	--	--	--	--	--	--	--	--	--	--	--	--	--	--	--	--	--	--	--			#N/A
TRINITY_DN10226_c0_g1_i1_4	654.743	574.644	717.069	559.93	597.536	452.695	188.993	170.347	202.762	168.223	179.925	136.826	113.206	94.828	96.5545	PVH64677.1	hypothetical protein PAHAL_2G331900, partial [Panicum hallii]	O22860|RL38_ARATH	60S ribosomal protein L38 T16L24.90 OS=Arabidopsis thaliana (Mouse-ear cress) GN=T16L24.90 PE=3 SV=1	63/69(91.30)	K02923	RP-L38e, RPL38	large subunit ribosomal protein L38e	ko03010	Ribosome	--	--	--	--	--	--	--	--	Molecular Function: structural constituent of ribosome (GO:0003735);|Biological Process: translation (GO:0006412);|Cellular Component: cytosolic large ribosomal subunit (GO:0022625);|Cellular Component: cytosolic ribosome (GO:0022626);	--	--			RP-L38e
TRINITY_DN10226_c0_g1_i2_2	0.0755576	0.154041	0.081983	0.226821	0	0.166437	1.03105	1.13783	1.38567	2.84319	2.74105	4.27143	2.25459	3.64422	2.30203	--	--	--	--	--	--	--	--	--	--	--	--	--	--	--	--	--	--	--	--	--			#N/A
TRINITY_DN10228_c0_g1_i2_5	222.056	233.324	258.3	241.403	269.259	225.266	147.756	142.89	135.037	155.052	156.471	117.371	138.346	125.874	135.076	--	--	--	--	--	--	--	--	--	--	--	--	--	--	--	--	--	--	--	--	--			#N/A
TRINITY_DN10229_c0_g1_i1_1	29.8835	30.3637	27.3469	24.4107	20.7818	30.7667	13.4851	15.1578	16.1072	11.0976	10.8396	16.4642	12.221	14.5313	14.1609	XP_008790498.1	uncharacterized protein LOC103707687 [Phoenix dactylifera]	--	--	--	--	--	--	--	--	--	--	--	--	--	--	--	--	--	PF01936.18,PF14418.6	NYN domain|OST-HTH Associated domain			---
TRINITY_DN10229_c0_g1_i1_3	20.7024	20.3254	19.989	24.8241	30.6097	22.5295	12.2829	12.3867	11.1215	8.15016	12.4004	6.75535	5.79696	4.95984	4.87706	VAH54527.1	unnamed protein product [Triticum turgidum subsp. durum]	F4I171|MD15A_ARATH	Mediator of RNA polymerase II transcription subunit 15a F7H2.12 OS=Arabidopsis thaliana (Mouse-ear cress) GN=F7H2.12 PE=1 SV=1	--	--	--	--	--	--	--	--	--	--	--	--	--	--	Molecular Function: transcription coactivator activity (GO:0003713);|Cellular Component: nucleus (GO:0005634);|Biological Process: response to salicylic acid (GO:0009751);|Cellular Component: mediator complex (GO:0016592);|Molecular Function: chromatin DNA binding (GO:0031490);|Biological Process: positive regulation of fatty acid biosynthetic process (GO:0045723);	PF16987.5	KIX domain			PAXIP1
TRINITY_DN10229_c0_g1_i1_4	0	0	0	0.258812	0	0	2.58048	3.86163	4.26184	2.42107	6.17691	4.74155	1.25079	2.57798	1.31126	XP_021625067.1	auxin-responsive protein SAUR67-like [Manihot esculenta]	Q0V7Z5|SAU64_ARATH	Auxin-responsive protein SAUR64 F15D2.4 OS=Arabidopsis thaliana (Mouse-ear cress) GN=F15D2.4 PE=2 SV=1	--	--	--	--	--	--	--	--	--	--	--	--	--	--	Cellular Component: plasma membrane (GO:0005886);|Biological Process: multicellular organism development (GO:0007275);|Biological Process: auxin-activated signaling pathway (GO:0009734);|Biological Process: auxin polar transport (GO:0009926);|Biological Process: regulation of growth (GO:0040008);	--	--			---
TRINITY_DN1022_c0_g1_i1_2	1.8238	1.70992	1.99673	2.4221	2.05795	3.12955	1.83848	1.69374	1.86196	2.96325	1.5547	1.61598	1.40121	1.5785	1.42795	TYH62502.1	hypothetical protein ES332_D07G124400v1 [Gossypium tomentosum]	--	--	--	--	--	--	--	--	--	--	--	--	--	--	--	--	--	--	--			#N/A
TRINITY_DN1022_c0_g1_i1_3	0	0.0576788	0	0	0	0.0562259	0.733456	0.525724	0.453016	1.63929	0.665097	1.05773	1.20616	1.23952	1.58928	--	--	--	--	--	--	--	--	--	--	--	--	--	--	--	--	--	--	--	--	--			#N/A
TRINITY_DN1022_c0_g2_i1_1	3.55489	3.87563	3.4611	0.704657	0	0	0	0	0	0.310203	0	0	0	0	0.273898	XP_020249881.1	DNA mismatch repair protein MSH7 isoform X1 [Asparagus officinalis]	Q9SMV7|MSH7_ARATH	DNA mismatch repair protein MSH7 MOB24.2 OS=Arabidopsis thaliana (Mouse-ear cress) GN=MOB24.2 PE=1 SV=1	70/103(67.96)	K08737	MSH6	DNA mismatch repair protein MSH6	ko03430	Mismatch repair	--	--	--	--	--	--	--	--	Molecular Function: four-way junction DNA binding (GO:0000400);|Biological Process: meiotic mismatch repair (GO:0000710);|Molecular Function: damaged DNA binding (GO:0003684);|Molecular Function: ATP binding (GO:0005524);|Biological Process: pyrimidine dimer repair (GO:0006290);|Biological Process: mismatch repair (GO:0006298);|Biological Process: mitotic G2 DNA damage checkpoint (GO:0007095);|Mo…	PF00488.21	MutS domain V			MSH6
TRINITY_DN10230_c0_g1_i2_3	0.40768	0.162072	0.603578	4.84326e-90	0.394929	0.247746	4.1153	6.00623	4.40707	7.42338	7.23479	4.18359	3.20817	1.90543	2.4509	XP_022738614.1	probable auxin efflux carrier component 1c isoform X1 [Durio zibethinus]	Q67UL3|PIN1C_ORYSJ	Probable auxin efflux carrier component 1c P0479H10.14 OS=Oryza sativa subsp. japonica (Rice) GN=P0479H10.14 PE=2 SV=1	--	--	--	--	--	--	--	--	--	--	--	--	--	--	Cellular Component: endoplasmic reticulum (GO:0005783);|Cellular Component: plasma membrane (GO:0005886);|Biological Process: auxin-activated signaling pathway (GO:0009734);|Biological Process: auxin polar transport (GO:0009926);|Biological Process: auxin homeostasis (GO:0010252);|Biological Process: auxin efflux (GO:0010315);|Molecular Function: auxin efflux transmembrane transporter activity (G…	PF03547.18	Membrane transport protein			PIN
TRINITY_DN10231_c0_g1_i1_4	0	0	0	0	1.54545e-22	0	1.14812	1.49101	0.379579	0.104702	0.0993148	0.635961	1.52161	1.46795	0.478246	--	--	--	--	--	--	--	--	--	--	--	--	--	--	--	--	--	--	--	--	--			#N/A
TRINITY_DN10233_c0_g1_i1_2	0	0.168227	0	0	0.174358	0	1.44401	0.778599	0.821709	2.62676	1.54615	2.85735	1.50181	1.12582	1.16073	--	--	--	--	--	--	--	--	--	--	--	--	--	--	--	--	--	--	--	--	--			#N/A
TRINITY_DN10234_c0_g2_i2_2	0	0.0124941	9.41237e-22	0.264376	4.46314e-05	3.63036e-21	17.7694	16.8411	14.146	15.5421	12.6419	16.9314	9.89336	8.14063	10.1592	XP_008794749.1	subtilisin-like protease SBT5.3 [Phoenix dactylifera]	F4JXC5|SBT54_ARATH	Subtilisin-like protease SBT5.4 MMN10.6 OS=Arabidopsis thaliana (Mouse-ear cress) GN=MMN10.6 PE=1 SV=1	--	--	--	--	--	--	--	--	--	--	--	--	--	--	Molecular Function: serine-type endopeptidase activity (GO:0004252);|Cellular Component: endoplasmic reticulum (GO:0005783);|Cellular Component: plasma membrane (GO:0005886);|Biological Process: maintenance of meristem identity (GO:0010074);|Biological Process: regulation of growth (GO:0040008);	PF17766.1,PF00082.22	Fibronectin type-III domain|Subtilase family			---
TRINITY_DN10235_c0_g2_i2_2	8.48776	10.1527	9.2019	10.1564	11.7904	11.4398	4.89646	4.72032	4.82442	4.43966	4.44594	4.90208	3.58306	4.3982	3.2792	XP_020274516.1	uncharacterized protein LOC109849122 isoform X1 [Asparagus officinalis]	Q9LK88|NQR_ARATH	NADPH:quinone oxidoreductase K16N12.13 OS=Arabidopsis thaliana (Mouse-ear cress) GN=K16N12.13 PE=1 SV=1	--	--	--	--	--	--	--	--	--	--	--	--	--	--	Molecular Function: NAD(P)H dehydrogenase (quinone) activity (GO:0003955);|Cellular Component: cytosol (GO:0005829);|Cellular Component: plasma membrane (GO:0005886);|Cellular Component: chloroplast (GO:0009507);|Cellular Component: chloroplast stroma (GO:0009570);|Biological Process: response to salt stress (GO:0009651);|Biological Process: response to cytokinin (GO:0009735);|Molecular Function:…	PF13369.6	Transglutaminase-like superfamily			---
TRINITY_DN10236_c0_g1_i2_2	4.64022	5.11722	4.66197	3.98518	4.7513	3.95965	1.30154	1.52433	1.07266	1.29003	0.695946	1.15872	0.784132	0.750886	0.602896	XP_010930614.1	zinc finger CCCH domain-containing protein 28 isoform X1 [Elaeis guineensis]	Q0JD07|C3H28_ORYSJ	Zinc finger CCCH domain-containing protein 28 OJ000114_01.2 OS=Oryza sativa subsp. japonica (Rice) GN=OJ000114_01.2 PE=2 SV=1	--	--	--	--	--	--	--	--	--	--	--	--	--	--	Biological Process: regulation of alternative mRNA splicing, via spliceosome (GO:0000381);|Molecular Function: DNA binding (GO:0003677);|Molecular Function: RNA binding (GO:0003723);|Cellular Component: nucleus (GO:0005634);|Cellular Component: nucleoplasm (GO:0005654);|Cellular Component: cytoplasm (GO:0005737);|Molecular Function: metal ion binding (GO:0046872);	PF00642.24,PF14608.6,PF15663.5	Zinc finger C-x8-C-x5-C-x3-H type (and similar)|RNA-binding, Nab2-type zinc finger|Zinc-finger containing family	1F	C3H	MBNL
TRINITY_DN10237_c0_g1_i1_4	1.38743	0.279221	0	0	0.85655	1.20898	2.43364	3.37922	0.643924	2.78004	3.23376	2.08964	1.37786	2.21909	1.17586	--	--	--	--	--	--	--	--	--	--	--	--	--	--	--	--	--	--	--	--	--			#N/A
TRINITY_DN10238_c0_g1_i1_1	11.3824	10.0821	9.46762	10.7564	9.33249	9.12969	3.81558	4.68291	3.18831	3.79553	2.96814	4.09804	4.4253	5.07151	4.60946	XP_010904927.1	uncharacterized protein LOC105032242 isoform X1 [Elaeis guineensis]	--	--	--	--	--	--	--	--	--	--	--	--	--	--	--	--	--	--	--			---
TRINITY_DN10238_c0_g1_i1_2	18.3174	17.0619	30.849	33.2713	35.0497	36.3343	1037.08	973.02	1288.94	1145.69	1425.14	972.977	432.604	396.698	409.735	XP_008775970.1	chaperone protein dnaJ 11, chloroplastic [Phoenix dactylifera]	Q9FYB5|DNJ11_ARATH	Chaperone protein dnaJ 11, chloroplastic T19K4.170 OS=Arabidopsis thaliana (Mouse-ear cress) GN=T19K4.170 PE=1 SV=2	--	--	--	--	--	--	--	--	--	--	--	--	--	--	Cellular Component: nucleus (GO:0005634);|Cellular Component: chloroplast (GO:0009507);|Cellular Component: plastid (GO:0009536);|Cellular Component: chloroplast stroma (GO:0009570);	PF00226.31	DnaJ domain			---
TRINITY_DN10238_c0_g1_i1_3	0	0	0.135323	0	0	0	1.09597	1.69609	0.468792	1.97496	1.46641	1.64602	0.899478	0.606633	1.9129	XP_022895273.1	uncharacterized protein LOC111409459 [Olea europaea var. sylvestris]	--	--	--	--	--	--	--	--	--	--	--	--	--	--	--	--	--	--	--			---
TRINITY_DN10238_c0_g1_i1_4	126.805	137.074	152.24	187.624	177.211	197.849	166.957	159.554	170.854	152.126	144.787	124.204	150.314	135.118	145.397	XP_010110958.1	outer envelope membrane protein 7 [Morus notabilis]	--	--	--	--	--	--	--	--	--	--	--	--	--	--	--	--	--	--	--			---
TRINITY_DN10239_c0_g1_i1_1	7.70334	8.46227	7.84164	5.77765	6.50242	7.44879	3.00786	2.96684	3.03539	2.87544	3.01336	3.33841	2.46307	2.42899	2.50765	XP_010906736.1	protein RRNAD1 isoform X1 [Elaeis guineensis]	--	--	--	--	--	--	--	--	--	--	--	--	--	--	--	--	--	PF13679.6	Methyltransferase domain			---
TRINITY_DN10240_c0_g1_i1_1	4.01639	1.74537	3.20507	2.34252	1.98303	2.97605	0.548977	0.18618	0.195053	0.754853	1.45663	0.55364	0.509262	0.690853	0.361474	MQL85408.1	hypothetical protein [Colocasia esculenta]	--	--	--	--	--	--	--	--	--	--	--	--	--	--	--	--	--	--	--			---
TRINITY_DN10240_c0_g2_i1_1	1.30086	2.78068	1.59517	1.03541	1.27787	1.40223	0.717113	0.544374	0	0	0.164612	0.554567	0.336556	0.168642	0.176407	VAH16390.1	unnamed protein product [Triticum turgidum subsp. durum]	--	--	--	--	--	--	--	--	--	--	--	--	--	--	--	--	--	PF13041.6,PF12854.7,PF01535.20,PF13812.6	PPR repeat family|PPR repeat|PPR repeat|Pentatricopeptide repeat domain			---
TRINITY_DN10240_c0_g3_i1_1	1.33096	1.80887	2.26032	1.28829	2.43138	1.74204	0	3.90707e-19	0	1.51816e-15	0.0984018	0	0.718937	0	0.249545	--	--	--	--	--	--	--	--	--	--	--	--	--	--	--	--	--	--	--	PF13041.6,PF12854.7,PF01535.20,PF13812.6,PF17177.4	PPR repeat family|PPR repeat|PPR repeat|Pentatricopeptide repeat domain|Pentacotripeptide-repeat region of PRORP			#N/A
TRINITY_DN10241_c0_g1_i1_1	2.12969	1.83193	2.12526	1.12123	1.1318	1.29928	0	0.418477	0.143039	0	0	0	0.125531	0.129251	0.297833	XP_021811597.1	pentatricopeptide repeat-containing protein At1g63130, mitochondrial-like [Prunus avium]	--	--	--	--	--	--	--	--	--	--	--	--	--	--	--	--	--	PF12854.7,PF13041.6,PF01535.20,PF13812.6,PF17177.4	PPR repeat|PPR repeat family|PPR repeat|Pentatricopeptide repeat domain|Pentacotripeptide-repeat region of PRORP			#N/A
TRINITY_DN10241_c0_g1_i2_5	1.26389	0.76799	2.93581	2.8307	2.34801	2.81118	187.855	175.126	160.429	207.212	134.996	184.807	175.673	154.829	187.762	XP_010942037.1	glycosyltransferase BC10 [Elaeis guineensis]	Q65XS5|BC10_ORYSJ	Glycosyltransferase BC10 OsJ_17281 OS=Oryza sativa subsp. japonica (Rice) GN=OsJ_17281 PE=1 SV=1	--	--	--	--	--	--	--	--	--	--	--	--	--	--	--	PF02485.21	Core-2/I-Branching enzyme			---
TRINITY_DN10241_c0_g2_i1_1	1.19904	2.38064	1.36219	1.47142	1.25611	1.16226	0	0	0.200878	0.195013	0.172683	0.368355	0	0.176477	0	KMZ57265.1	Pentatricopeptide repeat-containing protein [Zostera marina]	Q9M2C8|PP291_ARATH	Pentatricopeptide repeat-containing protein At3g61360 T20K12.260 OS=Arabidopsis thaliana (Mouse-ear cress) GN=T20K12.260 PE=2 SV=1	--	--	--	--	--	--	--	--	--	--	--	--	--	--	--	PF13041.6,PF12854.7,PF01535.20,PF13812.6	PPR repeat family|PPR repeat|PPR repeat|Pentatricopeptide repeat domain			---
TRINITY_DN10241_c0_g3_i1_1	0.40576	3.22822	1.53951	1.43024	0.994251	3.59096	0	0	0.828499	0	0	0.645147	0.296337	0	0.93188	PIA47101.1	hypothetical protein AQUCO_01400063v1 [Aquilegia coerulea]	Q9M3A8|PP273_ARATH	Pentatricopeptide repeat-containing protein At3g49240, mitochondrial F2K15.100 OS=Arabidopsis thaliana (Mouse-ear cress) GN=F2K15.100 PE=1 SV=1	--	--	--	--	--	--	--	--	--	--	--	--	--	--	--	PF01535.20,PF13041.6,PF12854.7	PPR repeat|PPR repeat family|PPR repeat			---
TRINITY_DN10241_c0_g4_i1_1	1.57315	1.97607	0.849427	0.754791	1.05198	1.91515	0	0.233272	0.11838	0	0.106236	0.114853	0	0.108619	0.111229	VAH38151.1	unnamed protein product [Triticum turgidum subsp. durum]	Q9ZU67|PP162_ARATH	Pentatricopeptide repeat-containing protein At2g18520, mitochondrial F24H14.13 OS=Arabidopsis thaliana (Mouse-ear cress) GN=F24H14.13 PE=1 SV=1	--	--	--	--	--	--	--	--	--	--	--	--	--	--	--	PF12854.7,PF13041.6,PF01535.20,PF13812.6	PPR repeat|PPR repeat family|PPR repeat|Pentatricopeptide repeat domain			---
TRINITY_DN10241_c0_g5_i1_1	2.92632	2.30923	1.9777	1.7777	1.29645	2.28483	0.0765545	0.150993	0.308361	0	0	0	0.554712	0.140095	0	--	--	Q9SAB4|PPR33_ARATH	Pentatricopeptide repeat-containing protein At1g11630, mitochondrial F25C20.22 OS=Arabidopsis thaliana (Mouse-ear cress) GN=F25C20.22 PE=1 SV=1	--	--	--	--	--	--	--	--	--	--	--	--	--	--	--	PF13041.6,PF12854.7,PF01535.20,PF13812.6,PF17177.4	PPR repeat family|PPR repeat|PPR repeat|Pentatricopeptide repeat domain|Pentacotripeptide-repeat region of PRORP			#N/A
TRINITY_DN10242_c0_g1_i1_1	23.0444	22.5634	22.0404	13.089	8.93681	14.8146	3.49265	3.37579	3.58336	2.8607	1.84729	3.53661	3.90071	2.69065	3.68163	RWW18396.1	hypothetical protein GW17_00017621 [Ensete ventricosum]	Q94AH8|TPS6_ARATH	Alpha,alpha-trehalose-phosphate synthase [UDP-forming] 6 T23K23.13 OS=Arabidopsis thaliana (Mouse-ear cress) GN=T23K23.13 PE=1 SV=2	698/859(81.26)	K16055	TPS	trehalose 6-phosphate synthase/phosphatase [EC:2.4.1.15 3.1.3.12]	ko00500	Starch and sucrose metabolism	--	--	--	--	--	--	--	--	Molecular Function: alpha,alpha-trehalose-phosphate synthase (UDP-forming) activity (GO:0003825);|Molecular Function: trehalose-phosphatase activity (GO:0004805);|Cellular Component: cytoplasm (GO:0005737);|Biological Process: trehalose biosynthetic process (GO:0005992);|Biological Process: trehalose metabolism in response to stress (GO:0070413);	PF00982.21,PF02358.16,PF08282.12	Glycosyltransferase family 20|Trehalose-phosphatase|haloacid dehalogenase-like hydrolase			TPS
TRINITY_DN10242_c0_g1_i1_5	153.307	159.095	178.05	190.587	192.586	181.537	236.378	221.639	251.371	239.751	267.305	198.954	157.117	159.487	157.03	XP_009396150.1	PREDICTED: putative 4-hydroxy-4-methyl-2-oxoglutarate aldolase 2 [Musa acuminata subsp. malaccensis]	Q9FFE0|RRAA2_ARATH	Putative 4-hydroxy-4-methyl-2-oxoglutarate aldolase 2 MQK4.18 OS=Arabidopsis thaliana (Mouse-ear cress) GN=MQK4.18 PE=1 SV=1	--	--	--	--	--	--	--	--	--	--	--	--	--	--	Molecular Function: ribonuclease inhibitor activity (GO:0008428);|Molecular Function: oxaloacetate decarboxylase activity (GO:0008948);|Molecular Function: metal ion binding (GO:0046872);|Molecular Function: 4-hydroxy-4-methyl-2-oxoglutarate aldolase activity (GO:0047443);|Biological Process: regulation of RNA metabolic process (GO:0051252);	PF03737.15	Aldolase/RraA			---
TRINITY_DN10243_c0_g1_i1_2	25.1404	24.9691	26.0259	23.6661	22.6403	27.6686	13.7073	15.1627	14.2653	11.5185	8.52097	12.9958	12.7083	12.8579	12.801	XP_010929755.1	beta-galactosidase 15 isoform X1 [Elaeis guineensis]	Q0INM3|BGA15_ORYSJ	Beta-galactosidase 15 Os12g0429200 OS=Oryza sativa subsp. japonica (Rice) GN=Os12g0429200 PE=2 SV=1	--	--	--	--	--	--	--	--	--	--	--	--	--	--	Molecular Function: beta-galactosidase activity (GO:0004565);|Cellular Component: cell wall (GO:0005618);|Cellular Component: vacuole (GO:0005773);|Cellular Component: vacuolar membrane (GO:0005774);|Biological Process: carbohydrate metabolic process (GO:0005975);|Cellular Component: plant-type cell wall (GO:0009505);|Molecular Function: carbohydrate binding (GO:0030246);|Cellular Component: apop…	PF01301.19,PF02140.18,PF17834.1,PF02449.15	Glycosyl hydrolases family 35|Galactose binding lectin domain|Beta-sandwich domain in beta galactosidase|Beta-galactosidase			---
TRINITY_DN10246_c0_g1_i1_2	6.03585	7.29422	7.93432	5.30831	5.26131	5.45037	4.05269	4.56868	3.84812	3.36086	3.66972	3.64478	3.63636	3.90183	4.47009	XP_018676361.1	PREDICTED: rhodanese-like domain-containing protein 8, chloroplastic isoform X1 [Musa acuminata subsp. malaccensis]	F4I933|STR8_ARATH	Rhodanese-like domain-containing protein 8, chloroplastic F2H15.8 OS=Arabidopsis thaliana (Mouse-ear cress) GN=F2H15.8 PE=4 SV=1	--	--	--	--	--	--	--	--	--	--	--	--	--	--	Cellular Component: chloroplast (GO:0009507);	PF17773.1,PF12368.8,PF00581.20	UPF0176 acylphosphatase like domain|Rhodanase C-terminal|Rhodanese-like domain			---
TRINITY_DN10246_c0_g1_i1_5	16.663	10.8441	13.5189	5.007	4.12902	4.97427	0.175439	0.144435	0.189445	0.111702	0.142707	0.0354558	0.097692	0.166271	0.240878	XP_009414849.1	PREDICTED: PI-PLC X domain-containing protein At5g67130-like [Musa acuminata subsp. malaccensis]	Q93XX5|Y5713_ARATH	PI-PLC X domain-containing protein At5g67130 K21H1.9 OS=Arabidopsis thaliana (Mouse-ear cress) GN=K21H1.9 PE=1 SV=1	--	--	--	--	--	--	--	--	--	--	--	--	--	--	Cellular Component: plasma membrane (GO:0005886);|Biological Process: lipid metabolic process (GO:0006629);|Molecular Function: phosphoric diester hydrolase activity (GO:0008081);|Cellular Component: anchored component of plasma membrane (GO:0046658);	--	--			---
TRINITY_DN10246_c0_g1_i2_3	0	0.213694	0	1.55341	0.425512	0.893935	2.78301	2.87032	0.822567	2.59249	2.6671	2.66498	5.12117	3.61207	2.34713	--	--	--	--	--	--	--	--	--	--	--	--	--	--	--	--	--	--	--	--	--			#N/A
TRINITY_DN10246_c0_g2_i1_5	51.4	50.0937	54.1552	14.1331	12.2708	10.9591	0.14681	0.149937	0.273698	0.0776022	0	0.112103	0.0342294	0.0349402	0.214798	XP_020111392.1	PI-PLC X domain-containing protein At5g67130-like [Ananas comosus]	Q93XX5|Y5713_ARATH	PI-PLC X domain-containing protein At5g67130 K21H1.9 OS=Arabidopsis thaliana (Mouse-ear cress) GN=K21H1.9 PE=1 SV=1	--	--	--	--	--	--	--	--	--	--	--	--	--	--	Cellular Component: plasma membrane (GO:0005886);|Biological Process: lipid metabolic process (GO:0006629);|Molecular Function: phosphoric diester hydrolase activity (GO:0008081);|Cellular Component: anchored component of plasma membrane (GO:0046658);	--	--			---
TRINITY_DN10247_c0_g1_i1_1	58.2765	68.7261	62.9536	116.934	111.361	101.427	25.0928	26.2	26.345	20.8326	15.3605	15.285	24.4216	23.5184	22.0724	XP_020241182.1	aldehyde dehydrogenase family 2 member C4-like [Asparagus officinalis]	Q56YU0|AL2C4_ARATH	Aldehyde dehydrogenase family 2 member C4 MOB24.3 OS=Arabidopsis thaliana (Mouse-ear cress) GN=MOB24.3 PE=1 SV=2	419/499(83.97)	K12355	REF1	coniferyl-aldehyde dehydrogenase [EC:1.2.1.68]	ko00940	Phenylpropanoid biosynthesis	--	--	--	--	--	--	--	--	Molecular Function: aldehyde dehydrogenase (NAD) activity (GO:0004029);|Cellular Component: cytosol (GO:0005829);|Biological Process: phenylpropanoid biosynthetic process (GO:0009699);|Molecular Function: glyceraldehyde-3-phosphate dehydrogenase (NAD+) (non-phosphorylating) activity (GO:0043878);|Molecular Function: coniferyl-aldehyde dehydrogenase activity (GO:0050269);	PF00171.22	Aldehyde dehydrogenase family			REF1
TRINITY_DN10248_c0_g1_i1_5	10.5229	3.93935	5.87021	0.432065	0	0	2.03411	0.932501	1.36764	2.37787	2.39851	1.74127	6.13282	12.3319	8.63514	PKA48568.1	Aspartic proteinase PCS1 [Apostasia shenzhenica]	Q9LZL3|PCS1L_ARATH	Aspartic proteinase PCS1 T7H20.240 OS=Arabidopsis thaliana (Mouse-ear cress) GN=T7H20.240 PE=2 SV=1	--	--	--	--	--	--	--	--	--	--	--	--	--	--	Molecular Function: aspartic-type endopeptidase activity (GO:0004190);|Cellular Component: endoplasmic reticulum (GO:0005783);|Biological Process: proteolysis (GO:0006508);|Molecular Function: peptidase activity (GO:0008233);|Biological Process: programmed cell death (GO:0012501);|Biological Process: protein catabolic process (GO:0030163);	PF14543.6	Xylanase inhibitor N-terminal			---
TRINITY_DN10249_c0_g1_i1_1	1.07905	1.35836	1.14062	0.817714	0.669922	1.30236	1.03697	0.449429	0.276228	1.06761	1.04405	0.716333	1.30493	1.22859	1.20136	--	--	--	--	--	--	--	--	--	--	--	--	--	--	--	--	--	--	--	--	--			#N/A
TRINITY_DN1024_c0_g1_i1_4	14.787	18.2574	17.1075	4.28608	8.06275	6.50981	0.44713	1.33063e-84	0.553782	0.230382	0.170313	3.65272e-82	0.0812796	0.248967	0.257501	XP_009380121.1	PREDICTED: protein TIFY 9-like [Musa acuminata subsp. malaccensis]	Q93ZM9|TIF9_ARATH	Protein TIFY 9 T31B5.40 OS=Arabidopsis thaliana (Mouse-ear cress) GN=T31B5.40 PE=1 SV=1	54/112(48.21)	K13464	JAZ	jasmonate ZIM domain-containing protein	ko04075	Plant hormone signal transduction	--	--	--	--	--	--	--	--	Cellular Component: nucleus (GO:0005634);|Biological Process: defense response (GO:0006952);|Biological Process: response to wounding (GO:0009611);|Biological Process: response to jasmonic acid (GO:0009753);|Biological Process: regulation of systemic acquired resistance (GO:0010112);|Biological Process: regulation of defense response (GO:0031347);|Molecular Function: protein homodimerization acti…	PF06200.14,PF09425.10	tify domain|Divergent CCT motif	2F	Tify	JAZ
TRINITY_DN1024_c0_g1_i1_5	20.4418	21.0886	21.3865	17.33	15.4085	17.0827	6.70669	6.92895	6.34766	6.25857	4.01108	5.96276	5.72692	4.84193	6.40217	OAY79257.1	putative inactive poly (ADP-ribose) polymerase SRO1 [Ananas comosus]	Q8RY59|RCD1_ARATH	Inactive poly [ADP-ribose] polymerase RCD1 F3C3.1 OS=Arabidopsis thaliana (Mouse-ear cress) GN=F3C3.1 PE=1 SV=1	--	--	--	--	--	--	--	--	--	--	--	--	--	--	Biological Process: response to superoxide (GO:0000303);|Molecular Function: NAD+ ADP-ribosyltransferase activity (GO:0003950);|Cellular Component: nucleus (GO:0005634);|Cellular Component: cytoplasm (GO:0005737);|Biological Process: nitric oxide biosynthetic process (GO:0006809);|Biological Process: response to osmotic stress (GO:0006970);|Biological Process: response to water deprivation (GO:00…	PF12174.8,PF00644.20	RCD1-SRO-TAF4 (RST) plant domain|Poly(ADP-ribose) polymerase catalytic domain			---
TRINITY_DN10251_c0_g1_i1_2	0.108288	0.875579	0.920574	1.97539	3.22448	3.14056	0.638402	0.214675	0.67874	0.909027	0.766891	0.420191	0.289039	0.863736	0.0991939	--	--	--	--	--	--	--	--	--	--	--	--	--	--	--	--	--	--	--	--	--			#N/A
TRINITY_DN10251_c0_g1_i1_4	13.6626	13.6955	12.5696	11.8402	10.0117	9.87652	11.3704	11.3364	12.3577	10.1433	10.8783	11.2871	11.3277	15.6334	11.403	XP_008778194.1	uncharacterized protein LOC103698015 [Phoenix dactylifera]	--	--	--	--	--	--	--	--	--	--	--	--	--	--	--	--	--	PF05623.12	Protein of unknown function (DUF789)			---
TRINITY_DN10252_c0_g1_i1_2	14.1316	17.4833	15.5028	14.3411	13.0642	14.0492	0.486478	0.404376	0.744416	0.324524	0.306574	0.411332	0.562975	0.466745	0.414896	XP_020585817.1	nucleobase-ascorbate transporter 12 [Phalaenopsis equestris]	Q3E7D0|NAT12_ARATH	Nucleobase-ascorbate transporter 12 F15K20.9 OS=Arabidopsis thaliana (Mouse-ear cress) GN=F15K20.9 PE=1 SV=3	--	--	--	--	--	--	--	--	--	--	--	--	--	--	Cellular Component: plasma membrane (GO:0005886);|Molecular Function: adenine transmembrane transporter activity (GO:0015207);|Molecular Function: guanine transmembrane transporter activity (GO:0015208);|Molecular Function: uracil transmembrane transporter activity (GO:0015210);|Molecular Function: solute:cation symporter activity (GO:0015294);|Cellular Component: integral component of membrane (…	PF00860.20	Permease family			---
TRINITY_DN10252_c0_g1_i1_4	1.15558	0.714192	1.33623	0	0	0.146072	5.17507	5.23642	4.04297	6.49866	6.04367	8.37634	3.45878	4.00085	3.49699	OVA06542.1	hypothetical protein BVC80_1739g26 [Macleaya cordata]	--	--	--	--	--	--	--	--	--	--	--	--	--	--	--	--	--	--	--			---
TRINITY_DN10253_c0_g1_i1_1	1.05351	3.26054	1.32274	2.36215	0	7.51359	0	0	0	1.64562	0	0	1.34948	1.79263e-71	0	--	--	--	--	--	--	--	--	--	--	--	--	--	--	--	--	--	--	--	--	--			#N/A
TRINITY_DN10254_c0_g1_i1_5	0	0	0	0	0	0	1.37938	0.919725	0.254054	0.480403	0.906071	1.86507	0.951772	0.199237	2.02993	--	--	--	--	--	--	--	--	--	--	--	--	--	--	--	--	--	--	--	--	--			#N/A
TRINITY_DN10255_c0_g1_i1_4	22.3934	28.1745	25.3256	18.5043	19.5324	19.092	7.08523	7.22894	6.87202	6.9566	7.77595	6.37402	5.45969	5.48231	4.46183	XP_009397800.2	PREDICTED: protein PAM68, chloroplastic [Musa acuminata subsp. malaccensis]	O49668|PAM68_ARATH	Protein PAM68, chloroplastic T18B16.70 OS=Arabidopsis thaliana (Mouse-ear cress) GN=T18B16.70 PE=1 SV=1	--	--	--	--	--	--	--	--	--	--	--	--	--	--	Cellular Component: chloroplast (GO:0009507);|Cellular Component: photosystem II (GO:0009523);|Cellular Component: chloroplast thylakoid membrane (GO:0009535);|Biological Process: photosynthesis (GO:0015979);|Cellular Component: integral component of membrane (GO:0016021);	PF11947.8	Photosynthesis affected mutant 68			---
TRINITY_DN10256_c0_g1_i1_1	2.14005	2.73399	4.56577	5.18531	1.85669	10.3135	0.616209	0	0	3.08771	3.30211	0	0	0	1.09862	--	--	--	--	--	--	--	--	--	--	--	--	--	--	--	--	--	--	--	--	--			#N/A
TRINITY_DN10256_c0_g1_i2_3	2.22207	1.52477	2.88416	2.92854	3.5607	6.53061	3.03395	1.95732	3.14753	1.03039	1.24887	1.628	1.36102	1.00043	0.98764	OAY75123.1	1,4-dihydroxy-2-naphthoyl-CoA thioesterase 1 [Ananas comosus]	Q9SX65|DNAT1_ARATH	1,4-dihydroxy-2-naphthoyl-CoA thioesterase 1 F11A17.13 OS=Arabidopsis thaliana (Mouse-ear cress) GN=F11A17.13 PE=1 SV=1	77/103(74.76)	K19222	menI, DHNAT	1,4-dihydroxy-2-naphthoyl-CoA hydrolase [EC:3.1.2.28]	ko00130	Ubiquinone and other terpenoid-quinone biosynthesis	--	--	--	--	--	--	--	--	Cellular Component: peroxisome (GO:0005777);|Molecular Function: CoA hydrolase activity (GO:0016289);|Biological Process: phylloquinone biosynthetic process (GO:0042372);|Biological Process: protein homotetramerization (GO:0051289);|Molecular Function: 1,4-dihydroxy-2-naphthoyl-CoA thioesterase activity (GO:0061522);	PF03061.22	Thioesterase superfamily			menI
TRINITY_DN10257_c0_g1_i1_3	1.38941	0	1.10575	3.92448	3.74956	3.72816	1.53374	1.04782	1.07492	0.521581	0	0.951503	0.878353	0	1.38065	KDO78641.1	hypothetical protein CISIN_1g005035mg [Citrus sinensis]	Q93ZX7|GAUT4_ARATH	Probable galacturonosyltransferase 4 MCA23.10 OS=Arabidopsis thaliana (Mouse-ear cress) GN=MCA23.10 PE=2 SV=1	85/157(54.14)	K13648	GAUT	alpha-1,4-galacturonosyltransferase [EC:2.4.1.43]	ko00520	Amino sugar and nucleotide sugar metabolism	--	--	--	--	--	--	--	--	Cellular Component: Golgi membrane (GO:0000139);|Cellular Component: Golgi apparatus (GO:0005794);|Cellular Component: integral component of membrane (GO:0016021);|Biological Process: pectin biosynthetic process (GO:0045489);|Molecular Function: polygalacturonate 4-alpha-galacturonosyltransferase activity (GO:0047262);|Biological Process: cell wall organization (GO:0071555);	--	--			#N/A
TRINITY_DN10259_c0_g1_i1_1	0.760737	0.379945	0.714774	0.670532	0.584139	0.940705	4.67872	4.31726	4.40083	5.55436	4.23764	4.00248	5.11716	4.20356	5.60287	XP_008801471.1	probable aquaporin TIP4-3 [Phoenix dactylifera]	Q9LWR2|TIP43_ORYSJ	Probable aquaporin TIP4-3 P0431F01.24 OS=Oryza sativa subsp. japonica (Rice) GN=P0431F01.24 PE=2 SV=1	--	--	--	--	--	--	--	--	--	--	--	--	--	--	Cellular Component: vacuolar membrane (GO:0005774);|Molecular Function: water channel activity (GO:0015250);|Cellular Component: integral component of membrane (GO:0016021);	PF00230.20	Major intrinsic protein			#N/A
TRINITY_DN1025_c0_g1_i1_1	10.5438	9.13285	0.39173	0.0873628	0	0.290495	0.230022	0.154986	0	0	0	0	0	0.0699136	0.0738788	XP_030542116.1	40S ribosomal protein S3a-like [Rhodamnia argentea]	A8HS48|RS3A_CHLRE	40S ribosomal protein S3a CHLREDRAFT_168484 OS=Chlamydomonas reinhardtii (Chlamydomonas smithii) GN=CHLREDRAFT_168484 PE=3 SV=1	178/259(68.73)	K02984	RP-S3Ae, RPS3A	small subunit ribosomal protein S3Ae	ko03010	Ribosome	--	--	--	--	--	--	--	--	Molecular Function: structural constituent of ribosome (GO:0003735);|Cellular Component: cytosol (GO:0005829);|Biological Process: translation (GO:0006412);|Cellular Component: cytosolic small ribosomal subunit (GO:0022627);	PF01015.18	Ribosomal S3Ae family			RP-S3Ae
TRINITY_DN1025_c0_g1_i1_4	2.03473	0.403619	1.04768	1.50469	1.00845	0.626001	0.356512	1.49138	0.40405	0	0.975568	0.883723	0.54645	0.5727	0.287901	XP_009382482.1	PREDICTED: DUF724 domain-containing protein 3-like [Musa acuminata subsp. malaccensis]	--	--	--	--	--	--	--	--	--	--	--	--	--	--	--	--	--	--	--			---
TRINITY_DN10260_c0_g1_i1_1	54.5163	54.742	60.4886	61.7953	65.637	56.7666	99.6801	89.631	101.429	109.76	106.542	88.5914	98.1786	93.4165	94.0772	XP_010932730.1	probable ubiquitin-conjugating enzyme E2 16 [Elaeis guineensis]	Q9FWT2|UBC16_ARATH	Probable ubiquitin-conjugating enzyme E2 16 F1B16.3 OS=Arabidopsis thaliana (Mouse-ear cress) GN=F1B16.3 PE=2 SV=1	140/154(90.91)	K10688	UBE2W, UBC16	ubiquitin-conjugating enzyme E2 W [EC:2.3.2.25]	ko04120	Ubiquitin mediated proteolysis	--	--	--	--	--	--	--	--	Molecular Function: ATP binding (GO:0005524);|Cellular Component: nucleus (GO:0005634);|Biological Process: proteasome-mediated ubiquitin-dependent protein catabolic process (GO:0043161);|Molecular Function: ubiquitin conjugating enzyme activity (GO:0061631);	PF00179.26	Ubiquitin-conjugating enzyme			UBE2W
TRINITY_DN10260_c0_g1_i1_4	0.0838909	0	0.0884067	0	0.0810322	0	1.23067	2.16692	1.41754	2.66365	1.61266	1.74654	1.1677	1.40289	1.42834	--	--	--	--	--	--	--	--	--	--	--	--	--	--	--	--	--	--	--	--	--			#N/A
TRINITY_DN10261_c0_g1_i1_1	2.95257	3.09931	3.06832	3.07978	2.14633	2.38472	0.432771	0.443137	0.370206	0.603657	0.430734	0.412193	0.946936	0.414445	0.487384	XP_010910082.1	pentatricopeptide repeat-containing protein At4g21705, mitochondrial [Elaeis guineensis]	Q84JR3|PP334_ARATH	Pentatricopeptide repeat-containing protein At4g21705, mitochondrial F17L22.2 OS=Arabidopsis thaliana (Mouse-ear cress) GN=F17L22.2 PE=2 SV=1	--	--	--	--	--	--	--	--	--	--	--	--	--	--	--	PF01535.20,PF13041.6,PF13812.6,PF12854.7	PPR repeat|PPR repeat family|Pentatricopeptide repeat domain|PPR repeat			---
TRINITY_DN10261_c0_g1_i1_3	19.6819	20.1575	21.4397	16.444	19.7807	18.6878	37.0209	31.3621	39.9672	30.1853	29.9677	22.1856	27.1198	40.5378	23.7121	XP_010937875.1	cytochrome b5 [Elaeis guineensis]	Q9FDW8|CYB5A_ARATH	Cytochrome b5 isoform A F28B23.1 OS=Arabidopsis thaliana (Mouse-ear cress) GN=F28B23.1 PE=1 SV=1	--	--	--	--	--	--	--	--	--	--	--	--	--	--	Cellular Component: chloroplast outer membrane (GO:0009707);|Cellular Component: stromule (GO:0010319);|Cellular Component: integral component of membrane (GO:0016021);|Molecular Function: heme binding (GO:0020037);|Cellular Component: mitochondrial membrane (GO:0031966);|Molecular Function: metal ion binding (GO:0046872);	PF00173.28	Cytochrome b5-like Heme/Steroid binding domain			CYB5
TRINITY_DN10262_c0_g1_i1_3	6.73949	7.96365	6.94128	9.62213	10.2619	8.31587	3.82372	4.13096	3.86431	4.54054	3.96056	3.6864	2.60267	2.55782	2.53418	XP_010935630.1	probable polyol transporter 4 [Elaeis guineensis]	Q0WUU6|PLT4_ARATH	Probable polyol transporter 4 F5H14.25 OS=Arabidopsis thaliana (Mouse-ear cress) GN=F5H14.25 PE=2 SV=1	--	--	--	--	--	--	--	--	--	--	--	--	--	--	Molecular Function: carbohydrate:proton symporter activity (GO:0005351);|Molecular Function: glucose transmembrane transporter activity (GO:0005355);|Cellular Component: integral component of plasma membrane (GO:0005887);|Biological Process: hexose transmembrane transport (GO:0008645);	PF00083.24,PF07690.16	Sugar (and other) transporter|Major Facilitator Superfamily			---
TRINITY_DN10262_c0_g1_i1_5	38.2443	43.8706	41.8383	36.3501	33.4451	31.8994	30.4817	29.217	34.3971	32.818	32.3718	26.3017	29.2744	28.5837	26.5905	XP_002274272.1	PREDICTED: outer envelope pore protein 21, chloroplastic [Vitis vinifera]	Q9SM57|OEP21_PEA	Outer envelope pore protein 21, chloroplastic OEP21 OS=Pisum sativum (Garden pea) GN=OEP21 PE=1 SV=1	--	--	--	--	--	--	--	--	--	--	--	--	--	--	Molecular Function: voltage-gated anion channel activity (GO:0008308);|Molecular Function: porin activity (GO:0015288);|Cellular Component: integral component of chloroplast outer membrane (GO:0031359);|Cellular Component: etioplast membrane (GO:0034426);|Biological Process: regulation of anion transport (GO:0044070);|Cellular Component: pore complex (GO:0046930);	--	--			---
TRINITY_DN10265_c0_g1_i1_2	58.6455	55.2706	68.5624	54.4497	73.5176	51.9198	21.7542	25.6021	30.3782	22.4933	31.3019	20.6422	17.7425	17.2621	16.1199	XP_008781757.1	30S ribosomal protein S16-2, chloroplastic/mitochondrial-like [Phoenix dactylifera]	Q9LTS6|RS16B_ARATH	30S ribosomal protein S16-2, chloroplastic/mitochondrial MHM17.5 OS=Arabidopsis thaliana (Mouse-ear cress) GN=MHM17.5 PE=1 SV=1	76/127(59.84)	K02959	RP-S16, MRPS16, rpsP	small subunit ribosomal protein S16	ko03010	Ribosome	--	--	--	--	--	--	--	--	Molecular Function: structural constituent of ribosome (GO:0003735);|Cellular Component: mitochondrion (GO:0005739);|Cellular Component: ribosome (GO:0005840);|Biological Process: translation (GO:0006412);|Cellular Component: chloroplast (GO:0009507);|Cellular Component: plastid (GO:0009536);	PF00886.19	Ribosomal protein S16			RP-S16
TRINITY_DN10266_c0_g1_i1_1	0.71197	0	0	0	0.834237	4.68607e-31	0.887482	2.72828	0.940505	4.62993	0.814717	0.825792	5.33346	1.56161	0.777314	TXG72378.1	hypothetical protein EZV62_000957 [Acer yangbiense]	--	--	--	--	--	--	--	--	--	--	--	--	--	--	--	--	--	--	--			#N/A
TRINITY_DN10266_c0_g1_i1_2	0.454522	0.370661	0.447799	0.814018	0.538728	1.13092	0.673206	1.04438	1.37343	1.25336	1.13897	0.769288	1.0085	1.85045	1.18961	--	--	--	--	--	--	--	--	--	--	--	--	--	--	--	--	--	--	--	--	--			#N/A
TRINITY_DN10266_c0_g1_i1_3	0.870359	0.652245	0.469531	2.60921	1.30689	1.14108	1.13907	1.85883	0.484632	1.90628	1.13444	2.3197	0.849008	1.28676	2.23421	--	--	--	--	--	--	--	--	--	--	--	--	--	--	--	--	--	--	--	--	--			#N/A
TRINITY_DN10266_c0_g1_i1_4	1.3038	0.322733	1.27885	1.5605	1.03423	0.970245	0.91365	0.801529	0.285679	0.279076	0.124394	0.370012	0.336931	0.117253	0.832419	KAE8678994.1	hypothetical protein F3Y22_tig00111402pilonHSYRG00615 [Hibiscus syriacus]	--	--	--	--	--	--	--	--	--	--	--	--	--	--	--	--	--	PF13041.6,PF12854.7,PF01535.20,PF13812.6,PF17177.4	PPR repeat family|PPR repeat|PPR repeat|Pentatricopeptide repeat domain|Pentacotripeptide-repeat region of PRORP			---
TRINITY_DN10267_c0_g1_i1_2	14.481	11.9705	13.3367	1.48002	1.61966	1.52662	0.689797	1.74662	0.532793	0.270667	2.72137	0.476764	0.0997324	6.57138	3.18622e-12	AYU71100.1	transcription factor WRKY46 [Lilium regale]	Q9SUP6|WRK53_ARATH	Probable WRKY transcription factor 53 F9D16.280 OS=Arabidopsis thaliana (Mouse-ear cress) GN=F9D16.280 PE=1 SV=1	--	--	--	--	--	--	--	--	--	--	--	--	--	--	Molecular Function: DNA binding (GO:0003677);|Molecular Function: DNA-binding transcription factor activity (GO:0003700);|Cellular Component: nucleus (GO:0005634);|Cellular Component: chloroplast (GO:0009507);|Biological Process: response to bacterium (GO:0009617);|Biological Process: response to salicylic acid (GO:0009751);|Biological Process: defense response to bacterium, incompatible interact…	PF03106.15	WRKY DNA -binding domain	2F	WRKY	---
TRINITY_DN10268_c0_g1_i1_3	0	0	0.120107	0.105819	0.111296	0.112091	1.15434	1.98114	0.959395	2.36616	1.03037	2.91264	2.40167	2.52097	2.95469	--	--	--	--	--	--	--	--	--	--	--	--	--	--	--	--	--	--	--	--	--			#N/A
TRINITY_DN10268_c0_g1_i1_5	11.2725	9.86039	11.2584	6.70873	4.99955	5.82965	10.1311	10.4543	10.4511	11.0192	9.67113	7.20473	5.11121	4.99355	4.29663	XP_008781740.1	uncharacterized protein LOC103701466 [Phoenix dactylifera]	--	--	--	--	--	--	--	--	--	--	--	--	--	--	--	--	--	PF07891.12	Protein of unknown function (DUF1666)			---
TRINITY_DN10269_c0_g1_i1_1	222.462	167.47	154.219	41.9142	34.7303	27.304	1.60525	2.70467	2.2079	1.79112	1.35225	0.780238	0.839199	0.803677	0.414173	XP_009413997.1	PREDICTED: 18.6 kDa class III heat shock protein [Musa acuminata subsp. malaccensis]	P24632|HSP22_MAIZE	17.8 kDa class II heat shock protein . OS=Zea mays (Maize) GN=. PE=2 SV=1	44/93(47.31)	K13993	HSP20	HSP20 family protein	ko04141	Protein processing in endoplasmic reticulum	--	--	--	--	--	--	--	--	Biological Process: response to reactive oxygen species (GO:0000302);|Cellular Component: cytoplasm (GO:0005737);|Biological Process: protein folding (GO:0006457);|Biological Process: response to heat (GO:0009408);|Biological Process: response to salt stress (GO:0009651);|Biological Process: response to hydrogen peroxide (GO:0042542);|Molecular Function: protein self-association (GO:0043621);|Mol…	--	--			HSP20
TRINITY_DN10272_c0_g1_i1_5	0.558879	0.557301	2.17684	1.95706	0	0	2.34231	0.597305	1.22077	1.21553	4.85435	2.49296	0	0.944071	0.477948	--	--	--	--	--	--	--	--	--	--	--	--	--	--	--	--	--	--	--	--	--			#N/A
TRINITY_DN10275_c0_g1_i1_1	1.13314	2.43525	0.895642	0.489357	0.834807	1.08144	0.129272	0.534351	0.282317	0.27686	0.257222	0.248395	0.453152	0.234165	0.358184	XP_010937577.1	pentatricopeptide repeat-containing protein At1g11290, chloroplastic [Elaeis guineensis]	Q3E6Q1|PPR32_ARATH	Pentatricopeptide repeat-containing protein At1g11290, chloroplastic T28P6.20 OS=Arabidopsis thaliana (Mouse-ear cress) GN=T28P6.20 PE=2 SV=1	--	--	--	--	--	--	--	--	--	--	--	--	--	--	--	PF01535.20,PF13041.6,PF12854.7,PF13812.6	PPR repeat|PPR repeat family|PPR repeat|Pentatricopeptide repeat domain			---
TRINITY_DN10275_c0_g2_i1_1	0.765999	2.07535	2.09253	0.552229	0.427014	1.48956	0.40317	1.50404	0.432179	0.302802	0.0933312	0.101972	0.744904	0.345959	0.781517	XP_010937577.1	pentatricopeptide repeat-containing protein At1g11290, chloroplastic [Elaeis guineensis]	Q3E6Q1|PPR32_ARATH	Pentatricopeptide repeat-containing protein At1g11290, chloroplastic T28P6.20 OS=Arabidopsis thaliana (Mouse-ear cress) GN=T28P6.20 PE=2 SV=1	--	--	--	--	--	--	--	--	--	--	--	--	--	--	--	PF01535.20,PF13041.6,PF12854.7,PF13812.6	PPR repeat|PPR repeat family|PPR repeat|Pentatricopeptide repeat domain			---
TRINITY_DN10275_c0_g2_i1_5	0.585272	0.933469	1.1754	0.385042	0.840453	1.39744	0.372958	0.686528	0.490098	0.174772	0.513684	0.543551	0.347671	0.755042	0.587982	XP_008789451.1	exocyst complex component EXO84A-like [Phoenix dactylifera]	Q9LTB0|EX84B_ARATH	Exocyst complex component EXO84B K21G20.4 OS=Arabidopsis thaliana (Mouse-ear cress) GN=K21G20.4 PE=1 SV=1	--	--	--	--	--	--	--	--	--	--	--	--	--	--	Cellular Component: exocyst (GO:0000145);|Biological Process: exocyst assembly (GO:0001927);|Cellular Component: extracellular region (GO:0005576);|Cellular Component: cell wall (GO:0005618);|Cellular Component: cytosol (GO:0005829);|Cellular Component: cytoskeleton (GO:0005856);|Cellular Component: phragmoplast (GO:0009524);|Cellular Component: perinuclear region of cytoplasm (GO:0048471);|Biolo…	PF16528.5	Exocyst component 84 C-terminal			EXOC8
TRINITY_DN10277_c0_g1_i1_1	14.8488	15.3147	16.4251	19.9215	19.4131	20.0083	10.4417	9.69216	10.7683	11.8972	10.8626	11.0261	13.6566	14.0047	13.2013	XP_010937612.1	uncharacterized protein LOC105056932 isoform X1 [Elaeis guineensis]	--	--	--	--	--	--	--	--	--	--	--	--	--	--	--	--	--	PF04055.21	Radical SAM superfamily			rlmN
TRINITY_DN10277_c0_g2_i1_5	10.5474	5.35879	14.8362	5.76019	0	3.04657	7.15627	8.51272	4.92902	4.28116	5.08578	6.30642	4.08719	7.10394	9.0544	--	--	--	--	--	--	--	--	--	--	--	--	--	--	--	--	--	--	--	--	--			#N/A
TRINITY_DN10278_c0_g1_i1_3	0.301754	0.304994	0	2.3177	0.629085	1.65392	3.4042	3.24506	4.95127	2.25183	1.20703	2.06228	1.89393	1.18623	3.64921	--	--	--	--	--	--	--	--	--	--	--	--	--	--	--	--	--	--	--	--	--			#N/A
TRINITY_DN10278_c0_g1_i1_4	0	0	0	0	0	0	2.67548	1.35263	1.38168	0.688832	0	2.22227	0.5933	1.20144	0.311996	--	--	--	--	--	--	--	--	--	--	--	--	--	--	--	--	--	--	--	--	--			#N/A
TRINITY_DN10278_c0_g1_i1_5	0	0	0	0.721472	0	0.893444	0.852942	1.68328	0	5.10053	5.59368	0.788493	5.06437	5.32339	2.30367	--	--	--	--	--	--	--	--	--	--	--	--	--	--	--	--	--	--	--	--	--			#N/A
TRINITY_DN10279_c0_g1_i1_2	165.628	164.853	179.814	141.595	137.502	132.154	10.5413	11.0037	10.7019	9.1301	8.81536	7.522	12.6623	11.3633	12.7606	PKU73850.1	Uncharacterized protein MA16_Dca011997 [Dendrobium catenatum]	Q7Y030|OFT31_ARATH	O-fucosyltransferase 31 F22K18.270 OS=Arabidopsis thaliana (Mouse-ear cress) GN=F22K18.270 PE=2 SV=1	--	--	--	--	--	--	--	--	--	--	--	--	--	--	--	PF10250.9	GDP-fucose protein O-fucosyltransferase			---
TRINITY_DN10279_c0_g1_i1_5	1.22381	0.530912	1.54669	2.41168	1.64879	2.95323	166.115	174.266	181.677	141.611	165.779	145.836	146.326	140.284	123.163	XP_009391747.1	PREDICTED: probable xyloglucan endotransglucosylase/hydrolase protein 33 [Musa acuminata subsp. malaccensis]	Q8LC45|XTH33_ARATH	Probable xyloglucan endotransglucosylase/hydrolase protein 33 T10O24.17 OS=Arabidopsis thaliana (Mouse-ear cress) GN=T10O24.17 PE=1 SV=2	--	--	--	--	--	--	--	--	--	--	--	--	--	--	Molecular Function: hydrolase activity, hydrolyzing O-glycosyl compounds (GO:0004553);|Cellular Component: cell wall (GO:0005618);|Cellular Component: integral component of plasma membrane (GO:0005887);|Biological Process: plant-type cell wall modification involved in multidimensional cell growth (GO:0009831);|Biological Process: xyloglucan metabolic process (GO:0010411);|Molecular Function: xylo…	PF00722.21,PF06955.12	Glycosyl hydrolases family 16|Xyloglucan endo-transglycosylase (XET) C-terminus			E2.4.1.207
TRINITY_DN10281_c0_g1_i3_4	47.7703	55.1113	49.7736	43.3311	43.3112	50.565	18.6263	20.6356	20.0586	18.6573	18.4778	16.0663	12.2926	12.5449	11.4758	XP_008797799.1	AMSH-like ubiquitin thioesterase 1 [Phoenix dactylifera]	Q8VYB5|AMSH1_ARATH	AMSH-like ubiquitin thioesterase 1 F11I4.4 OS=Arabidopsis thaliana (Mouse-ear cress) GN=F11I4.4 PE=2 SV=1	305/489(62.37)	K11866	STAMBP, AMSH	STAM-binding protein [EC:3.4.19.12]	ko04144	Endocytosis	--	--	--	--	--	--	--	--	Molecular Function: thiol-dependent ubiquitin-specific protease activity (GO:0004843);|Cellular Component: endosome (GO:0005768);|Molecular Function: metallopeptidase activity (GO:0008237);|Cellular Component: membrane (GO:0016020);|Biological Process: protein deubiquitination (GO:0016579);|Molecular Function: metal ion binding (GO:0046872);|Biological Process: protein K63-linked deubiquitination…	PF01398.21,PF08969.11	JAB1/Mov34/MPN/PAD-1 ubiquitin protease|USP8 dimerisation domain			STAMBP
TRINITY_DN10282_c0_g1_i1_3	0.128378	0.269174	0	0.501952	1.09664	0.28681	3.21402	4.21215	3.90925	4.94532	3.11391	7.07797	2.19284	3.44042	6.14278	--	--	--	--	--	--	--	--	--	--	--	--	--	--	--	--	--	--	--	--	--			#N/A
TRINITY_DN10283_c0_g1_i1_1	1.8214	2.26288	1.53951	2.60756	2.34615	2.52005	0.548446	0.478119	0.326754	0.403633	0.310658	0.379889	0.32391	0.276601	0.393402	XP_008775894.1	uncharacterized protein LOC103696137 isoform X2 [Phoenix dactylifera]	C8KI33|SUV2_ARATH	Protein SENSITIVE TO UV 2 MRA19.1 OS=Arabidopsis thaliana (Mouse-ear cress) GN=MRA19.1 PE=1 SV=1	--	--	--	--	--	--	--	--	--	--	--	--	--	--	--	--	--			---
TRINITY_DN10283_c0_g1_i1_3	0	0	0	0	0	0	0.858399	1.19013	0.616221	2.23682	2.14023	2.14464	1.04384	1.91337	1.81139	XP_020267947.1	uncharacterized protein LOC109843420, partial [Asparagus officinalis]	Q94HW2|POLR1_ARATH	Endonuclease RE1 T4M14.18 OS=Arabidopsis thaliana (Mouse-ear cress) GN=T4M14.18 PE=2 SV=1	--	--	--	--	--	--	--	--	--	--	--	--	--	--	Cellular Component: retrotransposon nucleocapsid (GO:0000943);|Molecular Function: nucleic acid binding (GO:0003676);|Molecular Function: RNA-directed DNA polymerase activity (GO:0003964);|Molecular Function: aspartic-type endopeptidase activity (GO:0004190);|Molecular Function: endonuclease activity (GO:0004519);|Biological Process: DNA recombination (GO:0006310);|Biological Process: DNA integra…	--	--			---
TRINITY_DN10284_c0_g1_i1_2	0.685013	0.11564	1.24682	1.33007	2.11703	1.75524	29.6131	23.9837	26.4889	32.6136	42.65	33.1705	23.1971	27.2862	27.015	--	--	--	--	--	--	--	--	--	--	--	--	--	--	--	--	--	--	--	--	--			#N/A
TRINITY_DN10285_c0_g2_i1_2	0.134195	0.803356	0.993127	0.599586	0.387565	0.389202	0.897011	2.24016	2.08679	1.09501	1.64137	1.80319	2.39615	1.32176	2.50823	--	--	--	--	--	--	--	--	--	--	--	--	--	--	--	--	--	--	--	--	--			#N/A
TRINITY_DN10287_c0_g1_i1_1	6.87845	6.35817	5.38908	2.65152	2.46204	2.92429	0.268218	0.362795	0.281974	0.275466	0.309634	0.458881	0.357529	0.407797	0.470596	XP_020242093.1	protein starmaker [Asparagus officinalis]	O81004|Y2287_ARATH	GTP-binding protein At2g22870 T20K9.8 OS=Arabidopsis thaliana (Mouse-ear cress) GN=T20K9.8 PE=2 SV=2	--	--	--	--	--	--	--	--	--	--	--	--	--	--	Molecular Function: GTP binding (GO:0005525);|Molecular Function: metal ion binding (GO:0046872);	PF01926.23,PF03193.16,PF02421.18	50S ribosome-binding GTPase|RsgA GTPase|Ferrous iron transport protein B			---
TRINITY_DN10288_c0_g1_i1_3	7.8804	5.4968	3.4593	11.4215	6.21863	7.90788	1.49623	2.74818	1.19561	1.8143	1.33199	2.37929	0.807561	0	1.69114	--	--	--	--	--	--	--	--	--	--	--	--	--	--	--	--	--	--	--	--	--			#N/A
TRINITY_DN10288_c0_g1_i1_4	0	0	0.155986	0.143001	0	0	2.74828	3.75175	3.6503	3.87871	2.60535	2.62084	4.01366	3.62905	3.21968	XP_010909510.1	uncharacterized protein LOC105035606 isoform X1 [Elaeis guineensis]	--	--	--	--	--	--	--	--	--	--	--	--	--	--	--	--	--	--	--			#N/A
TRINITY_DN10289_c0_g1_i1_3	0.218492	0.438338	0	0.422534	0	0.947134	0.391981	1.79978	1.24558	3.50946	1.52575	0.395826	2.17751	0.747864	2.85262	--	--	--	--	--	--	--	--	--	--	--	--	--	--	--	--	--	--	--	--	--			#N/A
TRINITY_DN10289_c0_g1_i1_5	5.64564	6.21589	5.97278	0.706268	0.613138	0.820284	0	0	0	0	0	0	0	0	0	XP_008801956.1	uncharacterized protein LOC103715936 [Phoenix dactylifera]	--	--	--	--	--	--	--	--	--	--	--	--	--	--	--	--	--	--	--			---
TRINITY_DN10290_c0_g2_i1_3	0.53133	0.368816	0.8762	0.251517	0.562502	0.429536	1.12502	1.08729	1.88857	1.23747	1.5501	1.40189	1.21861	0.618424	1.59806	MQL84719.1	hypothetical protein [Colocasia esculenta]	Q76LB1|ALMT1_WHEAT	Aluminum-activated malate transporter 1 ALMT1-1 OS=Triticum aestivum (Wheat) GN=ALMT1-1 PE=1 SV=1	--	--	--	--	--	--	--	--	--	--	--	--	--	--	Cellular Component: plasma membrane (GO:0005886);|Biological Process: malate transport (GO:0015743);|Cellular Component: integral component of membrane (GO:0016021);	PF11744.8,PF13515.6	Aluminium activated malate transporter|Fusaric acid resistance protein-like			---
TRINITY_DN10292_c0_g1_i1_2	5.66454	5.59098	6.09537	8.31238	7.00829	8.26781	13.619	12.6833	13.6477	11.9916	9.91499	14.0153	14.821	13.5192	13.5323	XP_020594736.1	peroxisomal membrane protein 11-3-like [Phalaenopsis equestris]	Q9FZF1|PX11A_ARATH	Peroxisomal membrane protein 11A T2E6.18 OS=Arabidopsis thaliana (Mouse-ear cress) GN=T2E6.18 PE=1 SV=1	--	--	--	--	--	--	--	--	--	--	--	--	--	--	Cellular Component: peroxisome (GO:0005777);|Cellular Component: peroxisomal membrane (GO:0005778);|Cellular Component: integral component of peroxisomal membrane (GO:0005779);|Biological Process: peroxisome organization (GO:0007031);|Biological Process: peroxisome fission (GO:0016559);|Molecular Function: identical protein binding (GO:0042802);|Biological Process: regulation of peroxisome size (…	PF05648.14	Peroxisomal biogenesis factor 11 (PEX11)			---
TRINITY_DN10292_c1_g1_i1_4	0	0	1.79662	2.50523	2.60163	1.03753	2.03391	4.14555	0	0.73107	1.83211	0	0	0.546008	1.10354	--	--	--	--	--	--	--	--	--	--	--	--	--	--	--	--	--	--	--	--	--			#N/A
TRINITY_DN10293_c0_g1_i2_2	2.02512	0.952729	1.86421	0.871429	0.65669	1.43546	1.7073	1.09699	1.69344	0.371865	0.823875	1.78076	0.541667	1.4347	0.47249	--	--	--	--	--	--	--	--	--	--	--	--	--	--	--	--	--	--	--	--	--			#N/A
TRINITY_DN10294_c0_g1_i2_2	6.077	6.88184	7.96028	7.3578	8.4477	8.74519	4.34185	5.41177	3.96189	5.07213	4.51375	4.13599	4.81363	4.14616	3.99914	XP_008781540.1	protein EI24 homolog isoform X1 [Phoenix dactylifera]	Q5BPL5|EI24_ARATH	Protein EI24 homolog T2N12.19 OS=Arabidopsis thaliana (Mouse-ear cress) GN=T2N12.19 PE=2 SV=1	--	--	--	--	--	--	--	--	--	--	--	--	--	--	Cellular Component: endoplasmic reticulum (GO:0005783);|Cellular Component: integral component of membrane (GO:0016021);|Biological Process: macroautophagy (GO:0016236);	PF07264.11	Etoposide-induced protein 2.4 (EI24)			---
TRINITY_DN10295_c0_g1_i1_2	0.38893	0.389864	0	1.17403	0.199368	0.438422	1.75265	1.65132	2.20126	1.51784	1.97639	2.71394	0	0.285988	0	THU65127.1	hypothetical protein C4D60_Mb05t00370 [Musa balbisiana]	Q1EPG6|CSPL2_MUSAC	CASP-like protein 1D1 MA4_106O17.52 OS=Musa acuminata (Banana) (Musa cavendishii) GN=MA4_106O17.52 PE=3 SV=2	--	--	--	--	--	--	--	--	--	--	--	--	--	--	Cellular Component: plasma membrane (GO:0005886);|Cellular Component: integral component of membrane (GO:0016021);	PF04535.12	Domain of unknown function (DUF588)			---
TRINITY_DN10296_c0_g1_i1_1	2.85723	3.14214	2.4403	3.53788	2.471	4.61368	1.78466	1.7302	1.45852	1.57797	0.729296	1.34771	2.80438	2.16834	2.17482	KYP75343.1	putative LRR receptor-like serine/threonine-protein kinase At4g20940 family [Cajanus cajan]	F4IUU1|RLP27_ARATH	Receptor like protein 27 F25I18.20 OS=Arabidopsis thaliana (Mouse-ear cress) GN=F25I18.20 PE=2 SV=1	--	--	--	--	--	--	--	--	--	--	--	--	--	--	Cellular Component: plasma membrane (GO:0005886);|Cellular Component: integral component of membrane (GO:0016021);	PF13855.6,PF12799.7,PF00560.33,PF13516.6	Leucine rich repeat|Leucine Rich repeats (2 copies)|Leucine Rich Repeat|Leucine Rich repeat			---
TRINITY_DN10296_c0_g1_i1_4	5.05088	4.40982	7.15373	12.1529	10.7746	10.2341	171.901	158.399	167.26	173.388	185.183	167.804	175.873	172.577	173.843	XP_008784006.1	uncharacterized protein LOC103703084 [Phoenix dactylifera]	--	--	--	--	--	--	--	--	--	--	--	--	--	--	--	--	--	PF00561.20,PF12146.8,PF12697.7	alpha/beta hydrolase fold|Serine aminopeptidase, S33|Alpha/beta hydrolase family			---
TRINITY_DN10297_c0_g1_i1_3	0.125874	0	0	0	0.124724	0.761426	0.632856	1.80004	1.21747	2.26493	0.768537	1.40658	1.05976	0.948072	1.89189	--	--	--	--	--	--	--	--	--	--	--	--	--	--	--	--	--	--	--	--	--			#N/A
TRINITY_DN10297_c0_g2_i1_3	0.635686	0	0	2.07365	0	0	0	0	0.396168	3.50772	1.10208	1.57195	0	2.17921	2.67355	--	--	--	--	--	--	--	--	--	--	--	--	--	--	--	--	--	--	--	--	--			#N/A
TRINITY_DN10301_c0_g3_i2_3	10.8797	11.5451	9.96178	10.5157	11.292	10.3651	5.10765	5.30524	5.24004	5.15795	5.23428	5.0542	4.50197	4.8829	4.73076	XP_008809581.1	tRNA (cytosine(38)-C(5))-methyltransferase isoform X1 [Phoenix dactylifera]	F4JWT7|TRDMT_ARATH	tRNA (cytosine(38)-C(5))-methyltransferase 2 T14C9.10 OS=Arabidopsis thaliana (Mouse-ear cress) GN=T14C9.10 PE=1 SV=1	--	--	--	--	--	--	--	--	--	--	--	--	--	--	Molecular Function: RNA binding (GO:0003723);|Cellular Component: nucleus (GO:0005634);|Biological Process: tRNA processing (GO:0008033);|Molecular Function: methyltransferase activity (GO:0008168);|Biological Process: negative regulation of gene expression, epigenetic (GO:0045814);	PF00145.17	C-5 cytosine-specific DNA methylase			TRDMT1
TRINITY_DN10303_c0_g1_i2_3	8.01308	0.707656	0.568341	1.19851	6.35139	1.3323	3.06055	6.65995e-12	2.96146e-20	0.792901	4.2996e-15	0.478397	0.670201	1.31098e-19	2.50044	THU51284.1	hypothetical protein C4D60_Mb06t29360 [Musa balbisiana]	Q9LSF1|OXI1_ARATH	Serine/threonine-protein kinase OXI1 MJL12.21 OS=Arabidopsis thaliana (Mouse-ear cress) GN=MJL12.21 PE=1 SV=1	46/70(65.71)	K20714	OXI1	serine/threonine-protein kinase OXI1 [EC:2.7.11.1]	ko04016	MAPK signaling pathway - plant	--	--	--	--	--	--	--	--	Molecular Function: protein kinase activity (GO:0004672);|Molecular Function: protein serine/threonine kinase activity (GO:0004674);|Molecular Function: ATP binding (GO:0005524);|Cellular Component: nucleus (GO:0005634);|Cellular Component: cytoplasm (GO:0005737);|Cellular Component: plasma membrane (GO:0005886);|Biological Process: protein phosphorylation (GO:0006468);|Biological Process: defens…	--	--			OXI1
TRINITY_DN10303_c0_g2_i1_3	0	0	0	3.22958	0	1.33861	1.07219	1.09247	0.55632	0.82968	0.237325	0.723912	0.224987	1.86188	0.469909	XP_009386321.1	PREDICTED: serine/threonine-protein kinase OXI1-like [Musa acuminata subsp. malaccensis]	--	--	43/79(54.43)	K20714	OXI1	serine/threonine-protein kinase OXI1 [EC:2.7.11.1]	ko04016	MAPK signaling pathway - plant	--	--	--	--	--	--	--	--	--	--	--			#N/A
TRINITY_DN10304_c0_g1_i1_1	1.28444	5.90043	1.74987	1.33489	0	2.15231	4.25704e-14	1.58331e-11	0	0	0	0	0	0	0	XP_009385855.1	PREDICTED: F-box/kelch-repeat protein At3g24760-like [Musa acuminata subsp. malaccensis]	Q3EB08|FBK69_ARATH	F-box/kelch-repeat protein At3g24760 K7P8.5 OS=Arabidopsis thaliana (Mouse-ear cress) GN=K7P8.5 PE=2 SV=1	--	--	--	--	--	--	--	--	--	--	--	--	--	--	--	--	--			---
TRINITY_DN10304_c0_g1_i1_5	1.08971	0.708052	3.13381	3.34235	2.56921	1.55438	1.63962	0.644703	0.343584	0.630651	0.534852	0	0	1.06971	0.271687	--	--	--	--	--	--	--	--	--	--	--	--	--	--	--	--	--	--	--	PF18779.1	Capping Ribonuclease inhibitor Leucine Rich Repeat			#N/A
TRINITY_DN10305_c0_g1_i1_2	189.757	130.673	186.553	160.207	166.787	173.749	106.622	99.964	112.67	108.264	114.993	85.8248	100.828	106.438	100.55	RRT51325.1	hypothetical protein B296_00039397 [Ensete ventricosum]	J9U5U9|DAD2_PETHY	Probable strigolactone esterase DAD2 DAD2 OS=Petunia hybrida (Petunia) GN=DAD2 PE=1 SV=1	--	--	--	--	--	--	--	--	--	--	--	--	--	--	Biological Process: secondary shoot formation (GO:0010223);|Molecular Function: hydrolase activity, acting on ester bonds (GO:0016788);|Biological Process: strigolactone biosynthetic process (GO:1901601);	PF12697.7,PF00561.20	Alpha/beta hydrolase family|alpha/beta hydrolase fold			---
TRINITY_DN10305_c0_g1_i1_5	0.689018	0.195828	0.37208	1.17562	1.12466	1.21114	1.52826	2.15291	2.13048	2.01346	1.80452	2.31163	2.55342	3.29079	2.83492	XP_010933005.1	protein decapping 5 [Elaeis guineensis]	Q9C658|DCP5_ARATH	Protein decapping 5 F14G11.8 OS=Arabidopsis thaliana (Mouse-ear cress) GN=F14G11.8 PE=1 SV=1	--	--	--	--	--	--	--	--	--	--	--	--	--	--	Cellular Component: P-body (GO:0000932);|Molecular Function: mRNA binding (GO:0003729);|Cellular Component: cytosol (GO:0005829);|Biological Process: mRNA processing (GO:0006397);|Biological Process: positive regulation of cytoplasmic mRNA processing body assembly (GO:0010606);|Biological Process: negative regulation of translation (GO:0017148);|Biological Process: deadenylation-independent decap…	PF12701.7,PF09532.10,PF14438.6	Scd6-like Sm domain|FDF domain|Ataxin 2 SM domain			LSM14
TRINITY_DN10305_c0_g1_i3_4	0.411064	0.274961	0.446748	0.268291	0.275886	0.762784	0.822843	1.18446	1.5013	0.872626	0.544363	1.05553	1.07208	0.863995	1.69962	--	--	--	--	--	--	--	--	--	--	--	--	--	--	--	--	--	--	--	--	--			#N/A
TRINITY_DN10306_c0_g1_i1_2	21.2883	21.3271	15.9845	19.1539	15.5104	27.9822	10.654	12.2826	10.1892	7.3974	6.06905	12.0796	8.4713	9.30194	9.73511	XP_008802815.1	CCR4-NOT transcription complex subunit 1-like isoform X3 [Phoenix dactylifera]	P87112|NOT1_SCHPO	General negative regulator of transcription subunit 1 SPAC20G8.06 OS=Schizosaccharomyces pombe (strain 972 / ATCC 24843) (Fission yeast) GN=SPAC20G8.06 PE=1 SV=1	1693/2501(67.69)	K12604	CNOT1, NOT1	CCR4-NOT transcription complex subunit 1	ko03018	RNA degradation	--	--	--	--	--	--	--	--	Biological Process: nuclear-transcribed mRNA poly(A) tail shortening (GO:0000289);|Cellular Component: nucleus (GO:0005634);|Cellular Component: cytosol (GO:0005829);|Biological Process: DNA-templated transcription, elongation (GO:0006354);|Biological Process: transcription by RNA polymerase II (GO:0006366);|Cellular Component: CCR4-NOT complex (GO:0030014);|Cellular Component: CCR4-NOT core comp…	PF04054.15,PF16415.5,PF16417.5,PF12842.7,PF16418.5	CCR4-Not complex component, Not1|CCR4-NOT transcription complex subunit 1 CAF1-binding domain|CCR4-NOT transcription complex subunit 1 TTP binding domain|Domain of unknown function (DUF3819)|CCR4-NOT transcription complex subunit 1 HEAT repeat			CNOT1
TRINITY_DN10306_c0_g1_i1_3	82.2916	82.8221	87.3053	75.4456	84.4417	77.5181	39.9422	40.6872	38.8457	44.1163	47.8252	37.0674	35.3422	36.0304	34.5783	XP_008782263.1	transmembrane protein 87B-like isoform X2 [Phoenix dactylifera]	P38745|YHB7_YEAST	Uncharacterized membrane protein YHL071W YHL017W OS=Saccharomyces cerevisiae (strain ATCC 204508 / S288c) (Baker's yeast) GN=YHL017W PE=1 SV=1	--	--	--	--	--	--	--	--	--	--	--	--	--	--	Cellular Component: Golgi apparatus (GO:0005794);|Cellular Component: integral component of membrane (GO:0016021);	PF06814.13	Lung seven transmembrane receptor			---
TRINITY_DN10307_c0_g1_i1_3	0	0	0	0.202993	0.827195	0	0.443311	1.24459	1.29799	6.31632	3.16051	0.786578	0.686787	3.86927	2.99092	--	--	--	--	--	--	--	--	--	--	--	--	--	--	--	--	--	--	--	--	--			#N/A
TRINITY_DN10308_c0_g1_i1_3	10.4705	11.8299	11.1039	10.7201	12.128	12.8204	11.3253	11.2828	11.051	11.5306	12.0702	11.4565	11.4064	12.3719	11.7689	XP_010926308.2	uncharacterized protein LOC105048633 isoform X2 [Elaeis guineensis]	--	--	--	--	--	--	--	--	--	--	--	--	--	--	--	--	--	PF00561.20,PF12697.7,PF12146.8,PF12695.7,PF01738.18	alpha/beta hydrolase fold|Alpha/beta hydrolase family|Serine aminopeptidase, S33|Alpha/beta hydrolase family|Dienelactone hydrolase family			---
TRINITY_DN1030_c0_g1_i1_5	0	0	0	0	0	0	0.775822	3.16253	3.24882	4.75277	3.58048	2.18548	0.669534	4.85245	2.07411	--	--	--	--	--	--	--	--	--	--	--	--	--	--	--	--	--	--	--	--	--			#N/A
TRINITY_DN10310_c0_g1_i2_4	0.365397	0.366418	0	0.353015	0	1.36755	2.45097	2.45565	1.88451	2.37344	1.40545	1.68579	1.082	1.58927	1.9897	PKU74568.1	hypothetical protein MA16_Dca003771 [Dendrobium catenatum]	--	--	--	--	--	--	--	--	--	--	--	--	--	--	--	--	--	--	--			#N/A
TRINITY_DN10311_c0_g1_i1_1	5.32622	7.26271	12.553	1.77037	2.56047	2.75403	8.58986	8.94734	7.78422	7.22686	8.51653	7.17744	6.75678	7.08855	7.01268	XP_020096038.1	probable 5'-adenylylsulfate reductase 1, chloroplastic [Ananas comosus]	P92980|APR3_ARATH	5'-adenylylsulfate reductase 3, chloroplastic F1N20.90 OS=Arabidopsis thaliana (Mouse-ear cress) GN=F1N20.90 PE=2 SV=2	320/388(82.47)	K05907	APR	adenylyl-sulfate reductase (glutathione) [EC:1.8.4.9]	ko00920	Sulfur metabolism	--	--	--	--	--	--	--	--	Biological Process: sulfate assimilation (GO:0000103);|Cellular Component: chloroplast (GO:0009507);|Molecular Function: adenylyl-sulfate reductase activity (GO:0009973);|Biological Process: cysteine biosynthetic process (GO:0019344);|Biological Process: sulfate reduction (GO:0019419);|Molecular Function: adenylyl-sulfate reductase (glutathione) activity (GO:0033741);|Biological Process: cell red…	PF01507.19,PF00085.20	Phosphoadenosine phosphosulfate reductase family|Thioredoxin			APR
TRINITY_DN10311_c0_g1_i1_3	0.492797	0.400014	0.350791	0.902975	0.621081	1.46302	2.2193	2.24436	1.6517	2.42238	1.57343	2.39732	2.67606	2.55778	3.25389	--	--	--	--	--	--	--	--	--	--	--	--	--	--	--	--	--	--	--	--	--			#N/A
TRINITY_DN10313_c0_g2_i1_3	0.0815471	0.0403852	0	0.110725	0.0388277	0.0783018	1.59123	1.59513	1.06898	2.68682	1.18081	1.51528	1.79581	1.17295	2.13045	XP_019430585.1	PREDICTED: uncharacterized protein LOC109337945 [Lupinus angustifolius]	--	--	--	--	--	--	--	--	--	--	--	--	--	--	--	--	--	--	--			#N/A
TRINITY_DN10315_c0_g1_i1_2	1.01322	2.07708	0.791736	0.103494	1.1669	0.719224	0.091289	0.512668	0.0959346	9.17543e-05	2.6708e-23	1.529e-18	0	0.0523617	0.0827608	--	--	--	--	--	--	--	--	--	--	--	--	--	--	--	--	--	--	--	--	--			#N/A
TRINITY_DN10315_c0_g1_i1_4	1.22358	0.308393	0	0.432194	0.30709	0.213668	2.60957	0.472485	1.61923	1.02678	1.48287	0.474182	1.04406	0.888022	0.460567	--	--	--	--	--	--	--	--	--	--	--	--	--	--	--	--	--	--	--	--	--			#N/A
TRINITY_DN10316_c0_g1_i1_4	0	0.043985	0.0461336	0.0405073	0	0	2.72855	1.65987	1.93106	2.43793	1.80847	2.37227	2.5378	2.40456	1.95264	--	--	--	--	--	--	--	--	--	--	--	--	--	--	--	--	--	--	--	--	--			#N/A
TRINITY_DN10316_c1_g1_i1_2	1.56432	1.22842	0.845745	0.923854	1.67881	0.969025	1.2612	0.293411	0.644726	0.175233	0.380776	0.779251	0.218554	0.502829	0.458784	XP_020242232.1	uncharacterized protein LOC109820492 [Asparagus officinalis]	--	--	--	--	--	--	--	--	--	--	--	--	--	--	--	--	--	--	--			---
TRINITY_DN10318_c0_g1_i2_4	1.18483	0.914516	0.483141	0	0	0.272444	2.42307	3.06002	2.26232	2.33733	1.3765	2.68787	1.90443	2.42924	3.46336	--	--	--	--	--	--	--	--	--	--	--	--	--	--	--	--	--	--	--	--	--			#N/A
TRINITY_DN10319_c0_g1_i1_2	0	0	0.513333	0.441536	0	0	22.1969	17.3702	23.8518	26.5757	37.0314	41.6002	28.0931	9.74139	18.1835	--	--	--	--	--	--	--	--	--	--	--	--	--	--	--	--	--	--	--	--	--			#N/A
TRINITY_DN10319_c0_g1_i1_5	95.3267	91.049	120.301	51.8182	63.0303	72.4221	16.6427	20.8767	17.4058	12.5321	13.528	14.067	7.52996	8.74253	5.87582	--	--	--	--	--	--	--	--	--	--	--	--	--	--	--	--	--	--	--	--	--			#N/A
TRINITY_DN1031_c0_g1_i1_1	0.736529	2.90202	0.956168	0	0.924311	2.27262	1.68803	0.863488	1.78378	0	2.19855	1.41578	1.32174	2.77084	0	--	--	--	--	--	--	--	--	--	--	--	--	--	--	--	--	--	--	--	--	--			#N/A
TRINITY_DN10320_c0_g1_i1_3	7.81835	8.41928	5.40072	11.0058	8.11486	10.4613	7.61423	6.14815	4.75016	7.69809	6.13199	5.19435	4.31086	5.24775	6.25921	XP_010911330.2	uncharacterized protein LOC105037355 [Elaeis guineensis]	--	--	144/182(79.12)	K00760	hprT, hpt, HPRT1	hypoxanthine phosphoribosyltransferase [EC:2.4.2.8]	ko00230	Purine metabolism	--	--	--	--	--	--	--	--	--	PF00156.27	Phosphoribosyl transferase domain			hprT
TRINITY_DN10320_c0_g1_i1_4	0	0	0	1.23286	0.668424	0.752745	5.75936	3.91372	1.40055	1.98656	2.42743	1.74475	1.06154	1.10491	2.75399	--	--	--	--	--	--	--	--	--	--	--	--	--	--	--	--	--	--	--	--	--			#N/A
TRINITY_DN10322_c0_g1_i1_1	1.26631	1.25799	0.50363	1.15936	2.16462	2.45851	0.430698	0.970413	0.450977	5.02461e-26	1.06877e-33	0.281678	0.258369	0.528526	0.136194	XP_029124440.1	serine/threonine-protein kinase ATR isoform X2 [Elaeis guineensis]	Q9FKS4|ATR_ARATH	Serine/threonine-protein kinase ATR MHK7.5 OS=Arabidopsis thaliana (Mouse-ear cress) GN=MHK7.5 PE=2 SV=2	--	--	--	--	--	--	--	--	--	--	--	--	--	--	Biological Process: DNA damage checkpoint (GO:0000077);|Biological Process: telomere maintenance (GO:0000723);|Molecular Function: protein serine/threonine kinase activity (GO:0004674);|Molecular Function: ATP binding (GO:0005524);|Cellular Component: nucleus (GO:0005634);|Biological Process: DNA repair (GO:0006281);|Biological Process: regulation of DNA repair (GO:0006282);|Biological Process: d…	--	--			ATR
TRINITY_DN10323_c0_g1_i1_5	4.25106	1.80477	5.15673	1.26046	3.68012	7.15186	2.12916	2.14781	1.27676	2.38925	1.59991	1.48235	1.70292	1.47848	3.03324	--	--	--	--	--	--	--	--	--	--	--	--	--	--	--	--	--	--	--	--	--			#N/A
TRINITY_DN10324_c0_g1_i2_2	6.75341	6.14806	6.35257	8.35161	6.87408	8.37685	9.56792	10.3185	10.544	10.8613	7.8451	9.62888	10.387	10.3179	10.648	XP_010929295.1	general transcription factor 3C polypeptide 5 isoform X3 [Elaeis guineensis]	O14229|SFC1_SCHPO	Transcription factor tau subunit sfc1 SPAC6F12.11c OS=Schizosaccharomyces pombe (strain 972 / ATCC 24843) (Fission yeast) GN=SPAC6F12.11c PE=1 SV=2	--	--	--	--	--	--	--	--	--	--	--	--	--	--	Cellular Component: transcription factor TFIIIC complex (GO:0000127);|Molecular Function: RNA polymerase III general transcription initiation factor activity (GO:0000995);|Molecular Function: DNA binding (GO:0003677);|Cellular Component: cytoplasm (GO:0005737);|Cellular Component: cytosol (GO:0005829);|Biological Process: transcription initiation from RNA polymerase III promoter (GO:0006384);|Bio…	PF09734.9,PF17682.1	RNA polymerase III transcription factor (TF)IIIC subunit HTH domain|Tau95 Triple barrel domain			GTF3C5
TRINITY_DN10324_c0_g1_i2_5	8.65661	8.24838	9.24942	1.66242	0.584292	2.73315	9.71118	19.8856	26.3177	11.6677	29.0388	15.2643	10.5976	16.1077	7.23929	--	--	--	--	--	--	--	--	--	--	--	--	--	--	--	--	--	--	--	--	--			#N/A
TRINITY_DN10325_c0_g1_i1_2	46.4221	46.7121	49.9996	50.3978	47.9288	48.4118	30.8329	35.2579	29.7733	30.5967	27.8579	31.1146	37.6326	34.1	35.2955	XP_019710331.1	probable proteasome inhibitor [Elaeis guineensis]	Q9M330|PSMF1_ARATH	Probable proteasome inhibitor F5K20_270 OS=Arabidopsis thaliana (Mouse-ear cress) GN=F5K20_270 PE=1 SV=1	178/305(58.36)	K06700	PSMF1	proteasome inhibitor subunit 1 (PI31)	ko03050	Proteasome	--	--	--	--	--	--	--	--	Cellular Component: proteasome complex (GO:0000502);|Cellular Component: nucleus (GO:0005634);|Cellular Component: endoplasmic reticulum (GO:0005783);|Cellular Component: plasma membrane (GO:0005886);|Biological Process: ubiquitin-dependent protein catabolic process (GO:0006511);|Biological Process: cellular response to auxin stimulus (GO:0071365);|Biological Process: negative regulation of prote…	PF11566.8	PI31 proteasome regulator N-terminal			PSMF1
TRINITY_DN10325_c0_g1_i1_4	0	0	0	0	0	0	12.1109	9.10121	0	6.26084	0	5.21718	0	0	0	--	--	--	--	--	--	--	--	--	--	--	--	--	--	--	--	--	--	--	--	--			#N/A
TRINITY_DN10326_c0_g1_i1_3	8.56397	8.12271	11.2336	8.1945	7.80102	9.0406	6.90434	7.30546	6.92502	10.0174	9.22627	8.74768	6.0918	6.68796	6.67004	RZS07137.1	hypothetical protein BHM03_00037926 [Ensete ventricosum]	--	--	--	--	--	--	--	--	--	--	--	--	--	--	--	--	--	PF07534.16,PF13499.6	TLD|EF-hand domain pair			---
TRINITY_DN10327_c0_g1_i1_2	0	0	0	0	0	0	0.41348	0.41911	0.449429	0.827921	0	1.77317	0.650687	0	0	--	--	--	--	--	--	--	--	--	--	--	--	--	--	--	--	--	--	--	--	--			#N/A
TRINITY_DN10328_c0_g1_i1_5	0	0	0	0	0	0	0.407451	0.537907	0.336566	0.439992	0.81524	0.378234	0.52105	1.18969	0.649593	--	--	--	--	--	--	--	--	--	--	--	--	--	--	--	--	--	--	--	--	--			#N/A
TRINITY_DN10329_c0_g1_i1_1	0.252974	0.0840267	2.51299	8.42741	11.63	8.13738	311.604	296.688	354.209	325.786	353.6	289.027	280.524	234.915	257.361	--	--	--	--	--	--	--	--	--	--	--	--	--	--	--	--	--	--	--	--	--			#N/A
TRINITY_DN1032_c0_g1_i1_1	0.988761	2.20117	0	0	0	0	0	0	0	0	0	0	0	0	0	AAP36879.1	Homo sapiens ADP-ribosylation factor 3, partial [synthetic construct]	P51824|ARF1_SOLTU	ADP-ribosylation factor 1 . OS=Solanum tuberosum (Potato) GN=. PE=2 SV=2	111/117(94.87)	K07937	ARF1_2	ADP-ribosylation factor 1/2	ko04144	Endocytosis	--	--	--	--	--	--	--	--	Molecular Function: GTP binding (GO:0005525);|Cellular Component: Golgi apparatus (GO:0005794);|Biological Process: protein transport (GO:0015031);|Biological Process: vesicle-mediated transport (GO:0016192);	PF00025.21,PF08477.13,PF09439.10,PF00071.22,PF00503.20,PF04670.12,PF01926.23	ADP-ribosylation factor family|Ras of Complex, Roc, domain of DAPkinase|Signal recognition particle receptor beta subunit|Ras family|G-protein alpha subunit|Gtr1/RagA G protein conserved region|50S ribosome-binding GTPase			ARF1_2
TRINITY_DN10331_c0_g1_i1_4	3.62695	3.21499	3.60016	2.4648	3.26637	2.45289	1.19322	1.49059	0.963728	1.1206	0.799156	1.0622	1.14238	1.24441	1.09614	XP_008784983.1	uncharacterized protein LOC103703783 isoform X1 [Phoenix dactylifera]	F4JCU0|SUA_ARATH	SUPPRESSOR OF ABI3-5 F24B22.190 OS=Arabidopsis thaliana (Mouse-ear cress) GN=F24B22.190 PE=1 SV=2	--	--	--	--	--	--	--	--	--	--	--	--	--	--	Biological Process: mRNA splicing, via spliceosome (GO:0000398);|Molecular Function: RNA binding (GO:0003723);|Cellular Component: nucleus (GO:0005634);|Cellular Component: spliceosomal complex (GO:0005681);|Biological Process: mRNA processing (GO:0006397);|Biological Process: regulation of RNA splicing (GO:0043484);|Molecular Function: metal ion binding (GO:0046872);	PF17780.1,PF01585.23	OCRE domain|G-patch domain			---
TRINITY_DN10331_c0_g1_i2_5	8.15104	9.73838	8.9303	8.44304	8.08265	5.85072	5.24094	4.26476	6.1102	4.64261	5.57221	3.94769	4.42211	6.84015	5.40024	XP_008812483.1	uncharacterized protein LOC103723369 isoform X1 [Phoenix dactylifera]	--	--	--	--	--	--	--	--	--	--	--	--	--	--	--	--	--	PF02713.14	Domain of unknown function DUF220			---
TRINITY_DN10332_c0_g1_i1_3	3.37214	3.9431	5.14622	3.77336	2.46561	3.31028	0.289302	0.437716	0.602135	0.514938	0.14039	0.591089	0.337262	0.341272	0.285625	XP_019704696.1	type IV inositol polyphosphate 5-phosphatase 3 [Elaeis guineensis]	Q8H0Z6|IP5P3_ARATH	Type IV inositol polyphosphate 5-phosphatase 3 F14O23_9 OS=Arabidopsis thaliana (Mouse-ear cress) GN=F14O23_9 PE=1 SV=1	--	--	--	--	--	--	--	--	--	--	--	--	--	--	Molecular Function: phosphatidylinositol-4,5-bisphosphate 5-phosphatase activity (GO:0004439);|Molecular Function: phosphatidylinositol-3,4,5-trisphosphate 5-phosphatase activity (GO:0034485);|Biological Process: phosphatidylinositol dephosphorylation (GO:0046856);	--	--			---
TRINITY_DN10332_c0_g1_i1_5	3.07051	2.62628	3.11959	3.89875	2.22144	3.41465	1.3899	0.692265	0.661106	0.974562	1.56738	0.579613	1.37462	3.44424	1.44208	XP_009419124.1	PREDICTED: vacuolar iron transporter 1.1-like [Musa acuminata subsp. malaccensis]	Q6MWE5|VIT1_ORYSJ	Vacuolar iron transporter 1 B1358B12.19 OS=Oryza sativa subsp. japonica (Rice) GN=B1358B12.19 PE=2 SV=1	--	--	--	--	--	--	--	--	--	--	--	--	--	--	--	PF01988.19	VIT family			VIT
TRINITY_DN10333_c0_g1_i1_3	0	0.685114	0	2.9251	0.788828	1.83373	1.56227	0.791255	2.41014	3.96574	0	0.724624	0	2.03879	1.38562	--	--	--	--	--	--	--	--	--	--	--	--	--	--	--	--	--	--	--	--	--			#N/A
TRINITY_DN10333_c0_g1_i1_5	78.4004	69.4022	75.8831	56.2628	61.0945	53.1917	89.7157	97.7266	94.3088	96.7125	108.734	96.4599	77.4838	65.1891	63.2608	TEY53749.1	pectate lyase [Salvia splendens]	P35130|UBC2_MEDSA	Ubiquitin-conjugating enzyme E2 2 UBC2 OS=Medicago sativa (Alfalfa) GN=UBC2 PE=2 SV=1	147/177(83.05)	K10573	UBE2A, UBC2, RAD6A	ubiquitin-conjugating enzyme E2 A [EC:2.3.2.23]	ko04120	Ubiquitin mediated proteolysis	--	--	--	--	--	--	--	--	Molecular Function: ATP binding (GO:0005524);|Biological Process: protein ubiquitination (GO:0016567);|Molecular Function: transferase activity (GO:0016740);	PF00179.26	Ubiquitin-conjugating enzyme			UBE2A
TRINITY_DN10333_c0_g1_i2_1	0.671658	1.8331	1.00917	3.6414	2.40677	2.70813	0.468781	0	0	0	0.437324	0.231165	0	0	0.221549	--	--	--	--	--	--	--	--	--	--	--	--	--	--	--	--	--	--	--	--	--			#N/A
TRINITY_DN10333_c0_g2_i1_1	1.36949	1.37243	1.12746	2.73375	1.70149	2.39786	0.063041	0.253019	0.0639666	0	0.0582471	0	0.120025	0	0.0630193	XP_010926207.1	cytochrome P450 86A1-like [Elaeis guineensis]	P48422|C86A1_ARATH	Cytochrome P450 86A1 K19M22.6 OS=Arabidopsis thaliana (Mouse-ear cress) GN=K19M22.6 PE=1 SV=2	70/86(81.40)	K15401	CYP86A1	long-chain fatty acid omega-monooxygenase [EC:1.14.14.80]	ko00071|ko00073	Fatty acid degradation|Cutin, suberine and wax biosynthesis	--	--	--	--	--	--	--	--	Molecular Function: iron ion binding (GO:0005506);|Cellular Component: vacuole (GO:0005773);|Biological Process: fatty acid metabolic process (GO:0006631);|Biological Process: suberin biosynthetic process (GO:0010345);|Cellular Component: integral component of membrane (GO:0016021);|Molecular Function: alkane 1-monooxygenase activity (GO:0018685);|Molecular Function: heme binding (GO:0020037);	PF00067.22	Cytochrome P450			CYP86A1
TRINITY_DN10333_c0_g3_i1_1	0.480488	0.89136	0.57139	1.5091	2.21759	2.82423	0.277568	0.187889	0.242967	0.0496084	0.0909167	0.0456392	0.0846998	0.130531	0.265857	XP_010923101.1	cytochrome P450 86A1 [Elaeis guineensis]	P48422|C86A1_ARATH	Cytochrome P450 86A1 K19M22.6 OS=Arabidopsis thaliana (Mouse-ear cress) GN=K19M22.6 PE=1 SV=2	89/165(53.94)	K15401	CYP86A1	long-chain fatty acid omega-monooxygenase [EC:1.14.14.80]	ko00071|ko00073	Fatty acid degradation|Cutin, suberine and wax biosynthesis	--	--	--	--	--	--	--	--	Molecular Function: iron ion binding (GO:0005506);|Cellular Component: vacuole (GO:0005773);|Biological Process: fatty acid metabolic process (GO:0006631);|Biological Process: suberin biosynthetic process (GO:0010345);|Cellular Component: integral component of membrane (GO:0016021);|Molecular Function: alkane 1-monooxygenase activity (GO:0018685);|Molecular Function: heme binding (GO:0020037);	--	--			CYP86A1
TRINITY_DN10334_c0_g1_i2_2	0	0.645467	0	0	0.685906	0.373767	2.93568	3.66454	2.34346	1.14905	0.361996	8.26937	4.58527	1.32659	2.41603	--	--	--	--	--	--	--	--	--	--	--	--	--	--	--	--	--	--	--	--	--			#N/A
TRINITY_DN10334_c0_g1_i2_4	15.9044	11.8452	14.3296	14.1082	14.1467	12.5768	14.3326	10.0497	10.5634	7.04786	9.51345	8.45282	8.81133	8.42078	7.64068	--	--	--	--	--	--	--	--	--	--	--	--	--	--	--	--	--	--	--	--	--			#N/A
TRINITY_DN10334_c0_g2_i1_1	1.23468	0.82831	0.669737	0.994155	0.424193	2.84848	0.984176	0.999886	0.214662	0.830324	0.59695	1.16605	1.08377	0.735969	0.383707	--	--	--	--	--	--	--	--	--	--	--	--	--	--	--	--	--	--	--	--	--			#N/A
TRINITY_DN10337_c0_g1_i1_1	11.3699	9.291	8.92278	5.32659	3.95067	5.18628	2.05399	1.38664	1.03271	1.43863	1.16745	1.59669	1.51101	0.918679	1.44367	RWW85580.1	hypothetical protein BHE74_00005720 [Ensete ventricosum]	Q9SVM8|RBG2_ARATH	Glycine-rich RNA-binding protein 2, mitochondrial F18A5.240 OS=Arabidopsis thaliana (Mouse-ear cress) GN=F18A5.240 PE=1 SV=1	168/309(54.37)	K14398	CPSF6_7	cleavage and polyadenylation specificity factor subunit 6/7	ko03015	mRNA surveillance pathway	--	--	--	--	--	--	--	--	Molecular Function: double-stranded DNA binding (GO:0003690);|Molecular Function: single-stranded DNA binding (GO:0003697);|Molecular Function: RNA binding (GO:0003723);|Molecular Function: copper ion binding (GO:0005507);|Molecular Function: ATP binding (GO:0005524);|Cellular Component: mitochondrion (GO:0005739);|Biological Process: response to osmotic stress (GO:0006970);|Biological Process: r…	PF00076.22	RNA recognition motif. (a.k.a. RRM, RBD, or RNP domain)			CPSF6_7
TRINITY_DN10337_c0_g1_i1_2	42.6858	41.5232	42.6051	34.8436	36.2811	35.2554	17.11	15.2894	18.0681	13.6086	15.7508	13.9378	14.8523	13.1402	15.3762	XP_008811372.1	SNF1-related protein kinase regulatory subunit gamma-1-like [Phoenix dactylifera]	Q8LBB2|KING1_ARATH	SNF1-related protein kinase regulatory subunit gamma-1 T8P19.40 OS=Arabidopsis thaliana (Mouse-ear cress) GN=T8P19.40 PE=1 SV=2	--	--	--	--	--	--	--	--	--	--	--	--	--	--	Molecular Function: ATP binding (GO:0005524);|Biological Process: carbohydrate metabolic process (GO:0005975);|Biological Process: fatty acid biosynthetic process (GO:0006633);|Cellular Component: plant-type cell wall (GO:0009505);|Molecular Function: protein kinase regulator activity (GO:0019887);|Biological Process: nitrate assimilation (GO:0042128);	PF00571.28	CBS domain			---
TRINITY_DN10337_c0_g1_i1_5	7.2921	6.91851	7.90605	7.52202	7.45101	5.82888	4.13635	5.90991	4.70066	5.33975	6.26431	5.65315	3.76934	3.45403	2.69702	GAY38888.1	hypothetical protein CUMW_040160 [Citrus unshiu]	--	--	--	--	--	--	--	--	--	--	--	--	--	--	--	--	--	--	--			---
TRINITY_DN10339_c0_g1_i1_1	212.278	219.221	211.762	342.578	306.983	294.642	488.644	484.29	479.516	491.52	416.163	486.544	758.736	739.255	856.656	XP_008803685.1	serine hydroxymethyltransferase 4 [Phoenix dactylifera]	O23254|GLYC4_ARATH	Serine hydroxymethyltransferase 4 dl3005c OS=Arabidopsis thaliana (Mouse-ear cress) GN=dl3005c PE=1 SV=1	426/471(90.45)	K00600	glyA, SHMT	glycine hydroxymethyltransferase [EC:2.1.2.1]	ko00260|ko00460|ko00630|ko00670	Glycine, serine and threonine metabolism|Cyanoamino acid metabolism|Glyoxylate and dicarboxylate metabolism|One carbon pool by folate	--	--	--	--	--	--	--	--	Molecular Function: glycine hydroxymethyltransferase activity (GO:0004372);|Cellular Component: cytosol (GO:0005829);|Cellular Component: plasma membrane (GO:0005886);|Biological Process: glycine metabolic process (GO:0006544);|Biological Process: L-serine catabolic process (GO:0006565);|Biological Process: one-carbon metabolic process (GO:0006730);|Biological Process: circadian rhythm (GO:000762…	PF00464.19	Serine hydroxymethyltransferase			glyA
TRINITY_DN10339_c0_g1_i1_5	1.67348	1.39844	4.69636	2.52304	2.63608	2.81506	11.0409	11.5406	9.74898	7.67824	10.0231	7.86126	4.26072	2.82241	5.67697	--	--	--	--	--	--	--	--	--	--	--	--	--	--	--	--	--	--	--	--	--			#N/A
TRINITY_DN10340_c0_g1_i2_3	1.19403	1.19838	1.78892	1.82607	2.25652	3.55631	2.41371	1.45335	2.2848	1.85192	0.247838	0.873657	2.39287	0.658178	0.00552165	THU45461.1	hypothetical protein C4D60_Mb02t18180 [Musa balbisiana]	Q9SD42|RTH_ARATH	Protein RTE1-HOMOLOG F24M12.80 OS=Arabidopsis thaliana (Mouse-ear cress) GN=F24M12.80 PE=2 SV=1	86/146(58.90)	K20726	TMEM222	transmembrane protein 222	ko04016	MAPK signaling pathway - plant	--	--	--	--	--	--	--	--	Cellular Component: integral component of membrane (GO:0016021);	PF05608.12	Protein of unknown function (DUF778)			TMEM222
TRINITY_DN10341_c0_g1_i1_1	68.4224	83.4515	91.3358	87.5651	93.6708	88.2801	56.7897	58.4166	59.5813	63.7524	57.7333	56.2711	45.9105	43.4643	51.4599	XP_002325526.1	uncharacterized protein LOC7475770 isoform X2 [Populus trichocarpa]	--	--	--	--	--	--	--	--	--	--	--	--	--	--	--	--	--	--	--			---
TRINITY_DN10341_c1_g1_i1_2	0	0	0	0.402475	3.45628	1.92158	0.969412	1.46606	1.00577	1.50898	2.31225	2.34593	2.17049	1.31157	1.35479	--	--	--	--	--	--	--	--	--	--	--	--	--	--	--	--	--	--	--	--	--			#N/A
TRINITY_DN10343_c0_g1_i1_2	1.99683	1.33773	2.55981	1.62879	2.0858	1.76828	1.18482	0.627466	1.35519	0.866797	1.04762	1.33376	0.861699	1.42342	0.642857	XP_029124088.1	integrator complex subunit 9 isoform X5 [Elaeis guineensis]	--	--	--	--	--	--	--	--	--	--	--	--	--	--	--	--	--	--	--			INTS9
TRINITY_DN10343_c0_g1_i1_3	0	0.528758	0	0.528819	0.568387	0.63174	1.83736	1.86535	1.29234	3.19197	1.15024	2.95842	2.1506	2.17561	2.23389	--	--	--	--	--	--	--	--	--	--	--	--	--	--	--	--	--	--	--	--	--			#N/A
TRINITY_DN10344_c0_g1_i1_1	2.13114	2.75587	1.93613	1.51767	1.23707	0.866085	0	0.0586788	0	0	0.0572091	0	0	0	0	XP_019706618.1	uncharacterized protein LOC105052151 [Elaeis guineensis]	O23044|PER3_ARATH	Peroxidase 3 YUP8H12.13 OS=Arabidopsis thaliana (Mouse-ear cress) GN=YUP8H12.13 PE=2 SV=1	--	--	--	--	--	--	--	--	--	--	--	--	--	--	Molecular Function: peroxidase activity (GO:0004601);|Cellular Component: extracellular region (GO:0005576);|Cellular Component: endoplasmic reticulum (GO:0005783);|Biological Process: response to oxidative stress (GO:0006979);|Biological Process: response to desiccation (GO:0009269);|Biological Process: response to cold (GO:0009409);|Cellular Component: plant-type cell wall (GO:0009505);|Cellula…	PF00141.23	Peroxidase			---
TRINITY_DN10346_c0_g1_i1_3	69.4579	72.6365	84.1311	94.8809	87.0868	85.1125	86.0315	77.4972	88.6594	88.067	84.9991	77.2756	61.6825	63.0892	61.3956	XP_018842512.1	PREDICTED: splicing factor 3B subunit 6-like protein [Juglans regia]	Q9FMP4|SF3B6_ARATH	Splicing factor 3B subunit 6-like protein MXC9_15 OS=Arabidopsis thaliana (Mouse-ear cress) GN=MXC9_15 PE=1 SV=1	113/123(91.87)	K12833	SF3B14	pre-mRNA branch site protein p14	ko03040	Spliceosome	--	--	--	--	--	--	--	--	Biological Process: mRNA splicing, via spliceosome (GO:0000398);|Molecular Function: RNA binding (GO:0003723);|Cellular Component: U2 snRNP (GO:0005686);|Cellular Component: U12-type spliceosomal complex (GO:0005689);|Cellular Component: catalytic step 2 spliceosome (GO:0071013);	PF00076.22,PF13893.6	RNA recognition motif. (a.k.a. RRM, RBD, or RNP domain)|RNA recognition motif. (a.k.a. RRM, RBD, or RNP domain)			SF3B14
TRINITY_DN10346_c0_g1_i1_4	2.80249	0.921092	2.60374	1.66237	2.46479	1.19297	0.128633	0.362193	0	0	0.231322	0.244306	0.112323	0.0587169	0	XP_010928423.1	protein STRUBBELIG-RECEPTOR FAMILY 8 [Elaeis guineensis]	Q6R2J8|SRF8_ARATH	Protein STRUBBELIG-RECEPTOR FAMILY 8 F1N20.230 OS=Arabidopsis thaliana (Mouse-ear cress) GN=F1N20.230 PE=1 SV=1	--	--	--	--	--	--	--	--	--	--	--	--	--	--	--	--	--			---
TRINITY_DN10346_c0_g2_i3_4	8.4716	0.453689	1.71195	4.98703	0	0.525806	0.997012	0.505793	0	0.511074	0	0.491659	0	0	0	--	--	--	--	--	--	--	--	--	--	--	--	--	--	--	--	--	--	--	--	--			#N/A
TRINITY_DN10347_c0_g1_i1_5	47.9058	45.4372	50.3421	47.2017	45.9289	48.4456	27.2292	27.1433	25.4507	23.8956	22.1391	23.8442	26.3027	27.2718	28.5426	XP_009382929.1	PREDICTED: tryptophan--tRNA ligase, cytoplasmic [Musa acuminata subsp. malaccensis]	Q9SR15|SYWC_ARATH	Tryptophan--tRNA ligase, cytoplasmic F7O18.7 OS=Arabidopsis thaliana (Mouse-ear cress) GN=F7O18.7 PE=2 SV=1	354/410(86.34)	K01867	WARS, trpS	tryptophanyl-tRNA synthetase [EC:6.1.1.2]	ko00970	Aminoacyl-tRNA biosynthesis	--	--	--	--	--	--	--	--	Molecular Function: tryptophan-tRNA ligase activity (GO:0004830);|Molecular Function: ATP binding (GO:0005524);|Cellular Component: cytosol (GO:0005829);|Biological Process: tryptophanyl-tRNA aminoacylation (GO:0006436);	PF00579.25	tRNA synthetases class I (W and Y)			WARS
TRINITY_DN10347_c0_g1_i2_3	55.2711	63.6139	53.7991	106.488	87.4556	93.6335	54.5071	55.0612	49.3015	49.1916	39.0172	48.6216	58.8581	62.8926	69.3276	XP_020574396.1	UDP-glucuronic acid decarboxylase 1-like [Phalaenopsis equestris]	Q8VZC0|UXS1_ARATH	UDP-glucuronic acid decarboxylase 1 F4P12.220 OS=Arabidopsis thaliana (Mouse-ear cress) GN=F4P12.220 PE=1 SV=1	356/441(80.73)	K08678	UXS1, uxs	UDP-glucuronate decarboxylase [EC:4.1.1.35]	ko00520	Amino sugar and nucleotide sugar metabolism	--	--	--	--	--	--	--	--	Cellular Component: cytoplasm (GO:0005737);|Cellular Component: integral component of membrane (GO:0016021);|Cellular Component: Golgi cisterna membrane (GO:0032580);|Biological Process: UDP-D-xylose biosynthetic process (GO:0033320);|Biological Process: D-xylose metabolic process (GO:0042732);|Molecular Function: UDP-glucuronate decarboxylase activity (GO:0048040);|Molecular Function: NAD+ bindi…	PF16363.5,PF01370.21,PF01073.19,PF07993.12,PF04321.17,PF02719.15	GDP-mannose 4,6 dehydratase|NAD dependent epimerase/dehydratase family|3-beta hydroxysteroid dehydrogenase/isomerase family|Male sterility protein|RmlD substrate binding domain|Polysaccharide biosynthesis protein			UXS1
TRINITY_DN10347_c0_g1_i3_4	3.4753	2.50051	2.18238	0.0371288	0.429958	2.64591e-15	0.0610631	0.308175	0.599229	0.126788	0.853033	0.103914	0.0601327	1.16572	0.0606493	XP_008776874.1	uncharacterized protein LOC103696925 [Phoenix dactylifera]	--	--	--	--	--	--	--	--	--	--	--	--	--	--	--	--	--	PF03350.16	Uncharacterized protein family, UPF0114			---
TRINITY_DN10348_c0_g1_i1_4	6.87873	5.12263	5.65727	1.49358	4.18538	1.23627	1.40311	1.99962	2.32668	0.980498	2.96479	1.31879	0.406246	0.412304	0.82457	XP_008791237.1	probable NAD(P)H dehydrogenase subunit CRR3, chloroplastic [Phoenix dactylifera]	--	--	--	--	--	--	--	--	--	--	--	--	--	--	--	--	--	--	--			---
TRINITY_DN10349_c0_g1_i1_1	25.3549	24.7054	28.8893	18.2008	21.1822	20.1638	16.1738	17.1986	16.2633	14.5821	18.7335	12.98	11.5212	11.6319	10.5094	PKA54917.1	hypothetical protein AXF42_Ash000753 [Apostasia shenzhenica]	Q9UTE8|IES6_SCHPO	Chromatin-remodeling complex subunit ies6 SPAC222.04c OS=Schizosaccharomyces pombe (strain 972 / ATCC 24843) (Fission yeast) GN=SPAC222.04c PE=3 SV=1	--	--	--	--	--	--	--	--	--	--	--	--	--	--	Cellular Component: cytoplasm (GO:0005737);|Biological Process: chromatin remodeling (GO:0006338);|Cellular Component: Ino80 complex (GO:0031011);|Biological Process: ATP-dependent chromatin remodeling (GO:0043044);|Biological Process: regulation of nucleosome density (GO:0060303);|Biological Process: positive regulation of cellular response to phosphate starvation (GO:0080040);	PF08265.11	YL1 nuclear protein C-terminal domain			INO80C
TRINITY_DN10349_c0_g1_i1_4	4.65251	4.54311	6.15971	7.91123	8.2012	7.06706	19.9584	19.3586	21.5998	19.4716	20.766	16.2658	18.6264	13.1381	13.7834	XP_008802280.1	guanine nucleotide-binding protein subunit gamma 1-like [Phoenix dactylifera]	B8AN27|GG1_ORYSI	Guanine nucleotide-binding protein subunit gamma 1 OsI_12732 OS=Oryza sativa subsp. indica (Rice) GN=OsI_12732 PE=3 SV=1	--	--	--	--	--	--	--	--	--	--	--	--	--	--	Cellular Component: plasma membrane (GO:0005886);|Biological Process: G protein-coupled receptor signaling pathway (GO:0007186);|Cellular Component: anchored component of membrane (GO:0031225);	PF00631.22	GGL domain			GG1_2
TRINITY_DN1034_c0_g1_i1_3	0	0	0	0	0	0	0	0.54981	0.593751	1.73699	1.01348	0.477185	0.443292	1.78054	2.74529	--	--	--	--	--	--	--	--	--	--	--	--	--	--	--	--	--	--	--	--	--			#N/A
TRINITY_DN10350_c0_g1_i1_4	0	0.399581	0	0	0.462244	0	1.66363	0.851807	2.21943	2.60288	1.56787	1.5311	1.07198	0.72551	0.371462	--	--	--	--	--	--	--	--	--	--	--	--	--	--	--	--	--	--	--	--	--			#N/A
TRINITY_DN10350_c0_g2_i1_4	1.06635	0	0.304121	0	0.56518	0.646635	1.54559	1.56896	1.58097	2.08225	1.39331	1.46482	0.893177	0.92036	0.705853	--	--	--	--	--	--	--	--	--	--	--	--	--	--	--	--	--	--	--	--	--			#N/A
TRINITY_DN10350_c0_g3_i1_4	0.23514	0.931126	0.262381	0.227201	0	0.264998	1.414	1.45349	0.637074	1.42917	1.10811	0.97009	0.178403	0.914669	1.12616	--	--	--	--	--	--	--	--	--	--	--	--	--	--	--	--	--	--	--	--	--			#N/A
TRINITY_DN10352_c0_g1_i1_2	0.145876	1.0955e-05	0.116407	1.42226	5.37589e-19	0.563503	1.01963	0.50593	0.884874	0.695314	0.28969	1.4028	0.4327	0.0881994	0.737687	--	--	--	--	--	--	--	--	--	--	--	--	--	--	--	--	--	--	--	--	--			#N/A
TRINITY_DN10352_c0_g1_i2_1	39.5032	40.9889	47.2689	46.6711	48.6567	44.7341	38.8686	35.5482	41.6994	42.8612	38.6041	34.5314	38.5524	38.8415	40.7163	AAS21001.1	diadenosine tetraphosphate hydrolase [Hyacinthus orientalis]	F4KEV7|FHIT_ARATH	Bifunctional bis(5'-adenosyl)-triphosphatase/adenylylsulfatase FHIT MCK7.11 OS=Arabidopsis thaliana (Mouse-ear cress) GN=MCK7.11 PE=1 SV=1	132/153(86.27)	K01522	FHIT	bis(5'-adenosyl)-triphosphatase [EC:3.6.1.29]	ko00230	Purine metabolism	--	--	--	--	--	--	--	--	Molecular Function: nucleotide binding (GO:0000166);|Cellular Component: cytosol (GO:0005829);|Molecular Function: adenosine 5'-monophosphoramidase activity (GO:0043530);|Molecular Function: adenylylsulfatase activity (GO:0047627);|Molecular Function: bis(5'-adenosyl)-triphosphatase activity (GO:0047710);	PF01230.23	HIT domain			FHIT
TRINITY_DN10353_c0_g1_i1_1	2.08293	3.63779	0.622907	1.67726	0	0.696478	0	1.01669	0	2.06288	0	0	0.4388	0.448669	0.455483	XP_020274755.1	pentatricopeptide repeat-containing protein At1g02370, mitochondrial-like isoform X1 [Asparagus officinalis]	Q93WC5|PP300_ARATH	Pentatricopeptide repeat-containing protein At4g01990, mitochondrial T7B11.26 OS=Arabidopsis thaliana (Mouse-ear cress) GN=T7B11.26 PE=2 SV=1	--	--	--	--	--	--	--	--	--	--	--	--	--	--	--	--	--			---
TRINITY_DN10353_c0_g1_i1_4	0.810007	0	0	0	1.04343	0	20.8415	35.1761	32.2292	13.8986	18.1851	15.1997	4.67985	1.91719	5.83752	--	--	--	--	--	--	--	--	--	--	--	--	--	--	--	--	--	--	--	--	--			#N/A
TRINITY_DN10354_c0_g1_i2_3	19.6493	16.8879	16.2316	14.9172	18.4518	17.2953	18.9133	20.0408	20.9378	16.9348	20.3652	15.2949	14.134	12.0183	12.5918	XP_008783272.1	EEF1A lysine methyltransferase 4 isoform X3 [Phoenix dactylifera]	Q7SHI7|SRDJ_NEUCR	Methyltransferase srdJ NCU02917 OS=FGSC 987) GN=NCU02917 PE=2 SV=2	--	--	--	--	--	--	--	--	--	--	--	--	--	--	--	PF08241.12,PF13649.6,PF13847.6,PF13489.6,PF08242.12	Methyltransferase domain|Methyltransferase domain|Methyltransferase domain|Methyltransferase domain|Methyltransferase domain			---
TRINITY_DN10355_c0_g1_i1_2	0.20584	0.254432	1.01347	1.10277	1.03931	0.725079	20.0314	18.9282	19.5541	9.05059	9.58048	7.02953	0.718123	0.535478	7.83502	XP_010939979.1	purple acid phosphatase 17 [Elaeis guineensis]	Q9SCX8|PPA17_ARATH	Purple acid phosphatase 17 MEB5.10 OS=Arabidopsis thaliana (Mouse-ear cress) GN=MEB5.10 PE=2 SV=1	248/330(75.15)	K14379	ACP5	tartrate-resistant acid phosphatase type 5 [EC:3.1.3.2]	ko00740	Riboflavin metabolism	--	--	--	--	--	--	--	--	Molecular Function: acid phosphatase activity (GO:0003993);|Molecular Function: peroxidase activity (GO:0004601);|Cellular Component: extracellular region (GO:0005576);|Molecular Function: ferrous iron binding (GO:0008198);|Molecular Function: ferric iron binding (GO:0008199);|Cellular Component: cell surface (GO:0009986);|Molecular Function: phosphatase activity (GO:0016791);|Biological Process:…	PF00149.28	Calcineurin-like phosphoesterase			ACP5
TRINITY_DN10358_c0_g1_i2_2	0.598874	1.05983	0.569204	0.192253	0.0498499	0.169036	4.27454	6.00999	4.9441	3.8312	2.59982	5.0618	3.93858	3.55419	3.74252	XP_010921663.1	UDP-glucuronic acid decarboxylase 2 isoform X2 [Elaeis guineensis]	Q9LZI2|UXS2_ARATH	UDP-glucuronic acid decarboxylase 2 F26K9_260 OS=Arabidopsis thaliana (Mouse-ear cress) GN=F26K9_260 PE=1 SV=1	230/295(77.97)	K08678	UXS1, uxs	UDP-glucuronate decarboxylase [EC:4.1.1.35]	ko00520	Amino sugar and nucleotide sugar metabolism	--	--	--	--	--	--	--	--	Cellular Component: Golgi membrane (GO:0000139);|Cellular Component: cytoplasm (GO:0005737);|Cellular Component: endosome (GO:0005768);|Cellular Component: Golgi apparatus (GO:0005794);|Cellular Component: trans-Golgi network (GO:0005802);|Cellular Component: plasma membrane (GO:0005886);|Molecular Function: dTDP-glucose 4,6-dehydratase activity (GO:0008460);|Cellular Component: membrane (GO:0016…	PF16363.5,PF01370.21,PF01073.19,PF07993.12,PF02719.15	GDP-mannose 4,6 dehydratase|NAD dependent epimerase/dehydratase family|3-beta hydroxysteroid dehydrogenase/isomerase family|Male sterility protein|Polysaccharide biosynthesis protein			UXS1
TRINITY_DN10358_c0_g3_i1_2	0.640525	2.59635	0.764039	0	0	0	6.55035	8.14433	7.48946	4.41093	1.31599	4.72154	3.18483	5.16969	2.59122	KJB16892.1	hypothetical protein B456_002G253300 [Gossypium raimondii]	Q9LZI2|UXS2_ARATH	UDP-glucuronic acid decarboxylase 2 F26K9_260 OS=Arabidopsis thaliana (Mouse-ear cress) GN=F26K9_260 PE=1 SV=1	27/27(100.00)	K08678	UXS1, uxs	UDP-glucuronate decarboxylase [EC:4.1.1.35]	ko00520	Amino sugar and nucleotide sugar metabolism	--	--	--	--	--	--	--	--	Cellular Component: Golgi membrane (GO:0000139);|Cellular Component: cytoplasm (GO:0005737);|Cellular Component: endosome (GO:0005768);|Cellular Component: Golgi apparatus (GO:0005794);|Cellular Component: trans-Golgi network (GO:0005802);|Cellular Component: plasma membrane (GO:0005886);|Molecular Function: dTDP-glucose 4,6-dehydratase activity (GO:0008460);|Cellular Component: membrane (GO:0016…	--	--			UXS1
TRINITY_DN10360_c0_g1_i1_1	0.231555	0.686205	0	1.21429	0.503502	1.47729	0	0	0.216402	0	0	0	0.167727	0.17631	0.177902	XP_030939846.1	uncharacterized protein LOC115964728 [Quercus lobata]	--	--	--	--	--	--	--	--	--	--	--	--	--	--	--	--	--	PF17921.1	Integrase zinc binding domain			---
TRINITY_DN10360_c0_g1_i1_3	4.56173	4.46449	4.19772	7.15522	6.29212	7.52076	6.2926	7.23987	6.06741	5.92715	6.41581	7.30466	8.20156	7.27164	9.0955	OAY62997.1	hypothetical protein ACMD2_03849 [Ananas comosus]	Q65XS5|BC10_ORYSJ	Glycosyltransferase BC10 OsJ_17281 OS=Oryza sativa subsp. japonica (Rice) GN=OsJ_17281 PE=1 SV=1	--	--	--	--	--	--	--	--	--	--	--	--	--	--	--	PF02485.21	Core-2/I-Branching enzyme			---
TRINITY_DN10360_c0_g1_i1_5	14.9803	16.7141	15.7506	14.7365	13.576	14.2152	12.5773	13.5295	14.9072	15.8574	15.8593	13.5617	12.8291	14.9948	14.4661	XP_008805939.1	protein SAWADEE HOMEODOMAIN HOMOLOG 2 isoform X3 [Phoenix dactylifera]	Q8RWJ7|SHH2_ARATH	Protein SAWADEE HOMEODOMAIN HOMOLOG 2 MYF24.10 OS=Arabidopsis thaliana (Mouse-ear cress) GN=MYF24.10 PE=2 SV=1	--	--	--	--	--	--	--	--	--	--	--	--	--	--	Molecular Function: DNA binding (GO:0003677);|Molecular Function: chromatin binding (GO:0003682);|Cellular Component: nucleus (GO:0005634);	PF16719.5	SAWADEE domain	1F	HB-other	---
TRINITY_DN10360_c0_g1_i2_4	138.973	122.616	142.64	131.09	144.809	113.742	112.121	110.545	127.064	119.726	118.695	99.9356	71.6038	64.176	64.5945	XP_019705947.1	mitochondrial import receptor subunit TOM7-1 [Elaeis guineensis]	Q9ASY8|TOM71_ARATH	Mitochondrial import receptor subunit TOM7-1 MBK23.22.1 OS=Arabidopsis thaliana (Mouse-ear cress) GN=MBK23.22.1 PE=1 SV=1	--	--	--	--	--	--	--	--	--	--	--	--	--	--	Cellular Component: mitochondrial outer membrane translocase complex (GO:0005742);|Cellular Component: integral component of membrane (GO:0016021);|Biological Process: protein import into mitochondrial matrix (GO:0030150);	--	--			TOM7
TRINITY_DN10361_c0_g1_i1_1	28.6354	23.0981	31.4001	26.2751	22.7172	24.2446	3.94854	4.52273	4.09041	3.52338	4.49268	2.37003	2.51356	2.49286	3.16596	XP_020689027.1	actin-depolymerizing factor 5 [Dendrobium catenatum]	Q10P87|ADF5_ORYSJ	Actin-depolymerizing factor 5 OsJ_10102 OS=Oryza sativa subsp. japonica (Rice) GN=OsJ_10102 PE=2 SV=1	--	--	--	--	--	--	--	--	--	--	--	--	--	--	Molecular Function: actin binding (GO:0003779);|Cellular Component: actin cytoskeleton (GO:0015629);|Biological Process: actin filament depolymerization (GO:0030042);	PF00241.20	Cofilin/tropomyosin-type actin-binding protein			CFL
TRINITY_DN10362_c0_g1_i1_1	3.92653	3.68011	0.104266	0	0.0944125	0.103584	0.219476	0.0742836	0.0759831	0	0.0687033	0.217395	0	0	0.0697418	AYA44335.1	histone variant H3.3 [synthetic construct]	P08903|H32_ENCAL	Histone H3.2 . OS=cycad) GN=. PE=1 SV=2	--	--	--	--	--	--	--	--	--	--	--	--	--	--	Cellular Component: nucleosome (GO:0000786);|Molecular Function: DNA binding (GO:0003677);|Cellular Component: nucleus (GO:0005634);|Molecular Function: protein heterodimerization activity (GO:0046982);	PF00125.24	Core histone H2A/H2B/H3/H4			H3
TRINITY_DN10362_c0_g1_i1_5	9.53951	7.74477	8.47156	8.40606	9.93106	6.74144	3.3149	2.43321	4.74142	3.64863	4.35305	2.26773	1.46459	2.60553	2.10042	XP_020581492.1	uncharacterized protein LOC110025379 [Phalaenopsis equestris]	--	--	--	--	--	--	--	--	--	--	--	--	--	--	--	--	--	--	--			---
TRINITY_DN10363_c0_g1_i1_1	0.501054	1.50405	2.99523	1.06665	0.574204	1.33531	1.11612	0.563444	2.33714	0.55886	0	0.520895	2.96405	0.503294	1.03127	XP_019704115.1	DDT domain-containing protein PTM isoform X2 [Elaeis guineensis]	--	--	--	--	--	--	--	--	--	--	--	--	--	--	--	--	--	--	--			---
TRINITY_DN10363_c0_g1_i1_3	0	0	0	0	0	0	1.58984	1.02997	1.68818	2.1092	1.95352	1.48449	2.47891	1.57325	1.65924	XP_009383334.1	PREDICTED: uncharacterized protein LOC103971104 [Musa acuminata subsp. malaccensis]	--	--	--	--	--	--	--	--	--	--	--	--	--	--	--	--	--	--	--			---
TRINITY_DN10363_c1_g2_i1_1	1.42706	1.96989	1.87101	1.08355	0.773074	1.78119	0.968434	1.03984	0.591275	0.607672	0.385834	0.559206	0.524789	0.599869	0.654452	XP_008776138.1	DDT domain-containing protein PTM-like isoform X1 [Phoenix dactylifera]	F4JYC8|PTM_ARATH	DDT domain-containing protein PTM K3D20.8 OS=Arabidopsis thaliana (Mouse-ear cress) GN=K3D20.8 PE=1 SV=1	--	--	--	--	--	--	--	--	--	--	--	--	--	--	Cellular Component: nucleus (GO:0005634);|Cellular Component: chloroplast outer membrane (GO:0009707);|Cellular Component: chloroplast envelope (GO:0009941);|Biological Process: chloroplast-nucleus signaling pathway (GO:0010019);|Cellular Component: integral component of membrane (GO:0016021);|Molecular Function: methylated histone binding (GO:0035064);|Biological Process: positive regulation of …	PF00628.29	PHD-finger			---
TRINITY_DN10364_c0_g1_i1_1	0.773341	2.73517	1.00313	1.61107	0.923328	2.68364	0.266455	0.137409	0.44457	0.29019	0.138202	0.128922	0.353751	0.473154	0.615433	--	--	--	--	--	--	--	--	--	--	--	--	--	--	--	--	--	--	--	--	--			#N/A
TRINITY_DN10366_c0_g1_i1_2	37.5812	34.2217	39.7271	45.0099	44.4591	42.9881	14.5236	14.1815	14.4389	15.3732	16.3123	14.2973	16.7113	18.3361	15.9824	XP_010905723.1	uncharacterized protein LOC105032843 [Elaeis guineensis]	--	--	--	--	--	--	--	--	--	--	--	--	--	--	--	--	--	--	--			---
TRINITY_DN10366_c0_g2_i1_3	0	0.921545	0	1.44395	0	2.30347	0.592191	0.593712	1.25047	0.618366	2.25639	2.24751	1.05017	2.10958	4.8497	--	--	--	--	--	--	--	--	--	--	--	--	--	--	--	--	--	--	--	--	--			#N/A
TRINITY_DN10368_c0_g1_i1_5	0.350291	0.116471	0.250773	0.114827	0	0	0.487159	0.198334	0.209374	0.306558	0.672631	0.47376	0.614854	4.12333	0.558992	--	--	--	--	--	--	--	--	--	--	--	--	--	--	--	--	--	--	--	--	--			#N/A
TRINITY_DN10368_c0_g1_i2_4	43.3221	48.353	58.8192	29.1714	8.33912	28.4058	0	0.20258	0.420946	0.208037	0.191627	0	0	0.184146	0	--	--	--	--	--	--	--	--	--	--	--	--	--	--	--	--	--	--	--	--	--			#N/A
TRINITY_DN10369_c0_g1_i1_1	1.792	1.22065	0	0	0.729791	1.78761	1.48614	2.23123	1.50245	0.729912	1.26332	2.04622	3.77587	0	1.32136	--	--	--	--	--	--	--	--	--	--	--	--	--	--	--	--	--	--	--	--	--			#N/A
TRINITY_DN10369_c0_g1_i1_4	0	0	0.140178	0.124285	0	0	2.20594	1.23902	0.502039	0.506429	0.115676	1.37063	1.14873	0.696527	1.19969	PKU83813.1	Putative ribonuclease H protein [Dendrobium catenatum]	--	--	--	--	--	--	--	--	--	--	--	--	--	--	--	--	--	--	--			#N/A
TRINITY_DN10369_c0_g1_i2_2	0.756246	0.506571	6.96433e-26	0.480133	2.09589	0.273977	2.40421	1.54222	1.38517	0.920822	1.37364	2.15496	1.38974	0.282305	1.60788	--	--	--	--	--	--	--	--	--	--	--	--	--	--	--	--	--	--	--	--	--			#N/A
TRINITY_DN10369_c1_g1_i1_1	0.485777	1.29882	0.884023	0.306131	0.644886	0.701197	1.64501	0.773115	0.310569	0.937916	0.285283	0.898731	2.07005	0.561773	0.572261	--	--	--	--	--	--	--	--	--	--	--	--	--	--	--	--	--	--	--	--	--			#N/A
TRINITY_DN10370_c0_g1_i1_3	0.188561	0.509242	0.890086	1.25589	0.752309	0.609021	0.69702	0.30719	0.160094	0.461437	2.33708e-21	0.139798	0.256492	1.05625	0.40215	XP_020107444.1	rust resistance kinase Lr10-like [Ananas comosus]	Q9FX99|Y1497_ARATH	Probable receptor-like protein kinase At1g49730 F14J22.6 OS=Arabidopsis thaliana (Mouse-ear cress) GN=F14J22.6 PE=2 SV=1	--	--	--	--	--	--	--	--	--	--	--	--	--	--	--	--	--			---
TRINITY_DN10370_c0_g1_i1_4	2.86843	3.81976	2.5673	1.81897	1.77551	2.1127	1.56168	1.28434	1.05541	1.70343	1.00913	1.45746	1.78928	1.54902	1.37051	XP_008789755.1	switch 2 isoform X1 [Phoenix dactylifera]	F4I2H2|CHR9_ARATH	Switch 2 F11M21.32 OS=Arabidopsis thaliana (Mouse-ear cress) GN=F11M21.32 PE=3 SV=1	--	--	--	--	--	--	--	--	--	--	--	--	--	--	Molecular Function: DNA binding (GO:0003677);|Molecular Function: helicase activity (GO:0004386);|Molecular Function: ATP binding (GO:0005524);|Biological Process: DNA repair (GO:0006281);|Cellular Component: membrane (GO:0016020);	PF00176.23,PF00271.31,PF04851.15,PF00270.29	SNF2 family N-terminal domain|Helicase conserved C-terminal domain|Type III restriction enzyme, res subunit|DEAD/DEAH box helicase			ERCC6L2
TRINITY_DN10371_c0_g1_i1_1	7.17884	8.36134	6.2759	6.88172	5.88911	6.38815	1.24812	1.75712	1.53823	1.59188	1.06079	1.15659	1.80707	1.97943	1.79752	XP_020249783.1	uncharacterized protein LOC109827232 isoform X1 [Asparagus officinalis]	F4I3P9|MURE_ARATH	UDP-N-acetylmuramoyl-L-alanyl-D-glutamate--2,6-diaminopimelate ligase MurE homolog, chloroplastic F24D7.13 OS=Arabidopsis thaliana (Mouse-ear cress) GN=F24D7.13 PE=1 SV=1	--	--	--	--	--	--	--	--	--	--	--	--	--	--	Molecular Function: ATP binding (GO:0005524);|Biological Process: regulation of cell shape (GO:0008360);|Biological Process: biosynthetic process (GO:0009058);|Cellular Component: nucleoid (GO:0009295);|Cellular Component: chloroplast (GO:0009507);|Biological Process: chloroplast organization (GO:0009658);|Biological Process: chloroplast fission (GO:0010020);|Molecular Function: acid-amino acid l…	PF08245.12,PF02875.21	Mur ligase middle domain|Mur ligase family, glutamate ligase domain			---
TRINITY_DN10371_c0_g1_i1_4	0.869794	2.90317	1.62782	7.469	5.15383	6.2304	2.94909	2.36224	2.70276	3.24262	3.26603	3.48446	3.16485	1.34091	4.41366	--	--	--	--	--	--	--	--	--	--	--	--	--	--	--	--	--	--	--	--	--			#N/A
TRINITY_DN10372_c0_g1_i1_1	0.223215	0	0	0.454509	0	0.75627	0	0.165951	0.176745	0.351737	0.639504	0.73682	0.958687	0	0.28601	XP_020196832.1	uncharacterized protein LOC109782621 [Aegilops tauschii subsp. tauschii]	--	--	--	--	--	--	--	--	--	--	--	--	--	--	--	--	--	--	--			#N/A
TRINITY_DN10373_c0_g1_i1_1	0.956798	1.72813	1.44142	1.64362	0.227266	1.33392	0.0782518	0.163336	0.0408897	0.0881617	0.331467	0	0	0.138901	0	XP_010928191.1	G-type lectin S-receptor-like serine/threonine-protein kinase B120 [Elaeis guineensis]	Q9SY89|Y1661_ARATH	Putative G-type lectin S-receptor-like serine/threonine-protein kinase At1g61610 T25B24.4 OS=Arabidopsis thaliana (Mouse-ear cress) GN=T25B24.4 PE=3 SV=1	--	--	--	--	--	--	--	--	--	--	--	--	--	--	--	PF01453.24	D-mannose binding lectin			---
TRINITY_DN10374_c0_g1_i1_1	1.03461	1.03957	0.330204	1.40336	0.625777	1.50989	2.09359	2.37474	1.54019	2.60406	1.24405	2.82726	1.4327	1.71936	1.40915	--	--	--	--	--	--	--	--	--	--	--	--	--	--	--	--	--	--	--	--	--			#N/A
TRINITY_DN10374_c0_g1_i1_2	1.76696e-15	0	0	0	1.07937	7.80803e-65	1.06577	5.34919	7.67479	0	2.92919	5.03356	3.84085	0.966743	0.973511	--	--	--	--	--	--	--	--	--	--	--	--	--	--	--	--	--	--	--	--	--			#N/A
TRINITY_DN10375_c0_g1_i1_1	2.352	1.29924	1.58955	1.49102	1.76703	1.82266	0.0564964	0.117561	0.0608159	0.305711	0.0553754	0.0544362	0.200478	0.0523048	0.105451	XP_019711303.1	deSI-like protein At4g17486 [Elaeis guineensis]	Q93VG8|PPDEX_ARATH	DeSI-like protein At4g17486 dl4780c OS=Arabidopsis thaliana (Mouse-ear cress) GN=dl4780c PE=2 SV=1	--	--	--	--	--	--	--	--	--	--	--	--	--	--	Molecular Function: peptidase activity (GO:0008233);	PF05903.14	PPPDE putative peptidase domain			DESI2
TRINITY_DN10377_c0_g1_i1_1	12.8626	12.6605	9.94506	11.8076	9.52381	11.7494	8.10225	8.77224	7.50091	6.17334	8.39095	7.8182	7.27008	7.92586	5.52768	XP_010932424.1	proline-rich receptor-like protein kinase PERK2 [Elaeis guineensis]	--	--	--	--	--	--	--	--	--	--	--	--	--	--	--	--	--	--	--			---
TRINITY_DN10377_c0_g1_i1_5	1.41939	2.06678	5.50671	0.612626	1.0821	1.80954	0.380396	0.764583	0.197859	0.88023	0.37061	0.318767	0.355939	0.180083	0.186359	XP_020106426.1	DNA polymerase epsilon catalytic subunit A-like isoform X2 [Ananas comosus]	F4HW04|DPOE1_ARATH	DNA polymerase epsilon catalytic subunit A T23G18.21 OS=Arabidopsis thaliana (Mouse-ear cress) GN=T23G18.21 PE=1 SV=1	151/191(79.06)	K02324	POLE	DNA polymerase epsilon subunit 1 [EC:2.7.7.7]	ko03030|ko03410|ko03420	DNA replication|Base excision repair|Nucleotide excision repair	--	--	--	--	--	--	--	--	Molecular Function: nucleotide binding (GO:0000166);|Biological Process: mitotic cell cycle (GO:0000278);|Molecular Function: DNA binding (GO:0003677);|Molecular Function: DNA-directed DNA polymerase activity (GO:0003887);|Biological Process: leading strand elongation (GO:0006272);|Biological Process: base-excision repair, gap-filling (GO:0006287);|Biological Process: nucleotide-excision repair, …	--	--			POLE
TRINITY_DN10379_c0_g1_i1_5	0.053434	0.161717	0.225542	0.249737	0.103372	0.64533	0.924028	1.03615	1.43179	2.08502	1.40785	1.4611	1.50885	1.53485	1.38109	--	--	--	--	--	--	--	--	--	--	--	--	--	--	--	--	--	--	--	--	--			#N/A
TRINITY_DN10381_c0_g1_i1_5	0.554338	0	0	0.58585	0	0.885518	1.45347	0.518299	0.177104	1.07238	1.4373	1.06452	1.25066	1.90851	1.45577	--	--	--	--	--	--	--	--	--	--	--	--	--	--	--	--	--	--	--	--	--			#N/A
TRINITY_DN10382_c0_g2_i1_4	0.372263	0.365508	0	0.956884	0	0.215633	1.40503	0.627873	1.01861	0.667826	0.778672	1.02839	1.07269	0.835003	1.00068	--	--	--	--	--	--	--	--	--	--	--	--	--	--	--	--	--	--	--	--	--			#N/A
TRINITY_DN10383_c0_g1_i1_3	0.183792	0	0.131375	0.330811	0.723794	0.921277	2.59653	1.80748	0.632217	1.88905	0.992091	0.891235	0.722087	1.19673	1.73428	KYP47640.1	Retrovirus-related Pol polyprotein from transposon TNT 1-94, partial [Cajanus cajan]	P10978|POLX_TOBAC	Endonuclease . OS=Nicotiana tabacum (Common tobacco) GN=. PE=2 SV=1	--	--	--	--	--	--	--	--	--	--	--	--	--	--	Cellular Component: retrotransposon nucleocapsid (GO:0000943);|Molecular Function: nucleic acid binding (GO:0003676);|Molecular Function: RNA-directed DNA polymerase activity (GO:0003964);|Molecular Function: aspartic-type endopeptidase activity (GO:0004190);|Molecular Function: endonuclease activity (GO:0004519);|Molecular Function: zinc ion binding (GO:0008270);|Biological Process: DNA integrat…	PF07727.14	Reverse transcriptase (RNA-dependent DNA polymerase)			#N/A
TRINITY_DN10384_c0_g1_i1_3	24.8102	30.0496	31.6304	23.2878	28.8742	22.4337	21.8451	20.6937	23.2687	26.9579	30.4645	21.1999	19.6107	19.9428	16.7009	XP_010916259.1	uncharacterized protein LOC105041132 [Elaeis guineensis]	--	--	--	--	--	--	--	--	--	--	--	--	--	--	--	--	--	PF10178.9	Proteasome assembly chaperone 3			PSMG3
TRINITY_DN10385_c0_g2_i1_4	0.917189	0.92477	0.676232	0.460691	0.144698	1.66532	3.10845	4.02676	1.5303	2.28939	3.93258	2.21009	4.0725	2.38901	1.83592	--	--	--	--	--	--	--	--	--	--	--	--	--	--	--	--	--	--	--	--	--			#N/A
TRINITY_DN10386_c0_g1_i2_4	9.41851	9.78108	10.1101	8.1481	9.97964	9.40577	2.16559	3.11198	2.67683	2.45348	2.58102	2.01336	1.67006	2.0428	2.0089	PHT59310.1	5-methyltetrahydropteroyltriglutamate--homocysteine methyltransferase [Capsicum baccatum]	Q42699|METE_CATRO	5-methyltetrahydropteroyltriglutamate--homocysteine methyltransferase METE OS=Catharanthus roseus (Madagascar periwinkle) (Vinca rosea) GN=METE PE=2 SV=1	91/175(52.00)	K00549	metE	5-methyltetrahydropteroyltriglutamate--homocysteine methyltransferase [EC:2.1.1.14]	ko00270|ko00450	Cysteine and methionine metabolism|Selenocompound metabolism	--	--	--	--	--	--	--	--	Molecular Function: 5-methyltetrahydropteroyltriglutamate-homocysteine S-methyltransferase activity (GO:0003871);|Cellular Component: cytoplasm (GO:0005737);|Molecular Function: zinc ion binding (GO:0008270);|Biological Process: methionine biosynthetic process (GO:0009086);	PF08267.12	Cobalamin-independent synthase, N-terminal domain			metE
TRINITY_DN10386_c0_g1_i4_2	0.728004	2.71765	0.942065	0.676613	2.32208	1.43963	1.41191	1.02561	1.55123	0.313103	0.439877	2.35158	1.00543	0.916882	0.863827	ONK72121.1	uncharacterized protein A4U43_C04F15960 [Asparagus officinalis]	Q9USY1|YOW5_SCHPO	Pseudouridine kinase SPBC1861.05 OS=Schizosaccharomyces pombe (strain 972 / ATCC 24843) (Fission yeast) GN=SPBC1861.05 PE=3 SV=1	207/259(79.92)	K16329	psuG	pseudouridylate synthase [EC:4.2.1.70]	ko00240	Pyrimidine metabolism	--	--	--	--	--	--	--	--	Biological Process: pseudouridine synthesis (GO:0001522);|Molecular Function: pseudouridylate synthase activity (GO:0004730);|Molecular Function: ATP binding (GO:0005524);|Cellular Component: cytoplasm (GO:0005737);|Biological Process: pyrimidine nucleoside metabolic process (GO:0006213);|Molecular Function: hydrolase activity, acting on glycosyl bonds (GO:0016798);|Molecular Function: metal ion …	PF04227.12	Indigoidine synthase A like protein			psuG
TRINITY_DN10388_c0_g1_i1_2	0.522103	0.454614	0.333024	0.511952	0.851618	1.72438	3.62457	7.83246	7.38102	3.94091	5.17932	2.92113	1.37201	5.90469	2.35261	ACR33849.1	unknown [Zea mays]	Q6F332|CALM2_ORYSJ	Calmodulin-2 OsJ_018255 OS=Oryza sativa subsp. japonica (Rice) GN=OsJ_018255 PE=2 SV=3	125/126(99.21)	K02183	CALM	calmodulin	ko04016|ko04070|ko04626	MAPK signaling pathway - plant|Phosphatidylinositol signaling system|Plant-pathogen interaction	--	--	--	--	--	--	--	--	Molecular Function: calcium ion binding (GO:0005509);|Cellular Component: nucleus (GO:0005634);|Biological Process: calcium-mediated signaling (GO:0019722);	PF00036.32,PF13833.6,PF13499.6,PF13202.6,PF13405.6,PF14658.6,PF12763.7	EF hand|EF-hand domain pair|EF-hand domain pair|EF hand|EF-hand domain|EF-hand domain|Cytoskeletal-regulatory complex EF hand			CALM
TRINITY_DN10388_c0_g1_i1_3	0	0	0	0.28733	0.151861	0.165292	8.06199	8.27919	9.40721	13.4122	10.311	14.8621	15.8484	12.9671	21.4083	--	--	--	--	--	--	--	--	--	--	--	--	--	--	--	--	--	--	--	--	--			#N/A
TRINITY_DN10388_c0_g1_i1_4	10.1402	12.6056	10.7498	1.25945	1.96148	3.38877	0	0.538894	1.12626	1.10343	0	0	0	0.414805	0	XP_008779130.1	uncharacterized protein LOC103698860 [Phoenix dactylifera]	--	--	--	--	--	--	--	--	--	--	--	--	--	--	--	--	--	--	--			---
TRINITY_DN10388_c0_g1_i2_5	50.7193	52.0996	51.5558	52.9108	51.7313	61.0557	12.2185	14.6344	11.9692	11.1088	10.1996	13.0587	11.0038	10.7559	12.9826	XP_008779460.1	YTH domain-containing family protein 1-like [Phoenix dactylifera]	Q9LJE5|ECT2_ARATH	YTH domain-containing protein ECT2 MRP15.12 OS=Arabidopsis thaliana (Mouse-ear cress) GN=MRP15.12 PE=1 SV=1	--	--	--	--	--	--	--	--	--	--	--	--	--	--	--	PF04146.15	YT521-B-like domain			YTHDF
TRINITY_DN10388_c0_g3_i1_2	0.127429	0.127915	0	0.825493	0.509728	0.661557	3.80727	6.90941	2.88113	3.28266	2.73214	2.55281	2.4702	4.70155	2.05736	--	--	--	--	--	--	--	--	--	--	--	--	--	--	--	--	--	--	--	--	--			#N/A
TRINITY_DN10389_c0_g1_i1_1	5.46913	6.68458	4.30473	8.61562	5.30616	7.48474	1.15542	1.22352	0.842818	1.29029	0.688635	1.05437	0.704836	0.740928	0.762346	THU62006.1	hypothetical protein C4D60_Mb01t00600 [Musa balbisiana]	Q9LV52|HSFC1_ARATH	Heat stress transcription factor C-1 MOB24.9 OS=Arabidopsis thaliana (Mouse-ear cress) GN=MOB24.9 PE=1 SV=1	--	--	--	--	--	--	--	--	--	--	--	--	--	--	Molecular Function: RNA polymerase II proximal promoter sequence-specific DNA binding (GO:0000978);|Molecular Function: DNA-binding transcription factor activity (GO:0003700);|Cellular Component: nucleus (GO:0005634);|Biological Process: cellular response to heat (GO:0034605);|Molecular Function: sequence-specific DNA binding (GO:0043565);|Biological Process: positive regulation of transcription …	--	--	2F	HSF	HSFF
TRINITY_DN10389_c0_g1_i1_3	46.1672	50.2592	45.8223	81.0456	67.8478	64.8324	24.9674	26.955	24.8682	24.1528	18.7836	24.0349	32.5623	34.2025	36.4415	PSR91177.1	Dihydrolipoyllysine-residue acetyltransferase component 4 of pyruvate dehydrogenase [Actinidia chinensis var. chinensis]	Q9SQI8|ODP24_ARATH	Dihydrolipoyllysine-residue acetyltransferase component 4 of pyruvate dehydrogenase complex, chloroplastic MPE11.1 OS=Arabidopsis thaliana (Mouse-ear cress) GN=MPE11.1 PE=2 SV=1	390/476(81.93)	K00627	DLAT, aceF, pdhC	pyruvate dehydrogenase E2 component (dihydrolipoamide acetyltransferase) [EC:2.3.1.12]	ko00010|ko00020|ko00620	Glycolysis / Gluconeogenesis|Citrate cycle (TCA cycle)|Pyruvate metabolism	--	--	--	--	--	--	--	--	Molecular Function: dihydrolipoyllysine-residue acetyltransferase activity (GO:0004742);|Biological Process: acetyl-CoA biosynthetic process from pyruvate (GO:0006086);|Biological Process: glycolytic process (GO:0006096);|Cellular Component: chloroplast (GO:0009507);|Cellular Component: chloroplast thylakoid (GO:0009534);|Cellular Component: chloroplast stroma (GO:0009570);|Cellular Component: ch…	PF00198.23,PF00364.22,PF02817.17	2-oxoacid dehydrogenases acyltransferase (catalytic domain)|Biotin-requiring enzyme|e3 binding domain			DLAT
TRINITY_DN1038_c0_g1_i1_5	0	0	0	0	0	0	0.590204	1.20691	0	1.8116	3.04737	0.991071	0.921924	1.43997	1.44368	--	--	--	--	--	--	--	--	--	--	--	--	--	--	--	--	--	--	--	--	--			#N/A
TRINITY_DN1038_c0_g2_i1_4	0	0	0	0	0	0	1.22455	3.5209	0.570341	4.14078	2.86268	3.98671	1.5076	1.00195	1.06139	BBH07151.1	transposable element gene [Prunus dulcis]	P0CT40|TF29_SCHPO	Transposon Tf2-9 polyprotein SPBC9B6.02c OS=Schizosaccharomyces pombe (strain 972 / ATCC 24843) (Fission yeast) GN=SPBC9B6.02c PE=3 SV=1	--	--	--	--	--	--	--	--	--	--	--	--	--	--	Molecular Function: DNA binding (GO:0003677);|Molecular Function: RNA binding (GO:0003723);|Molecular Function: DNA-directed DNA polymerase activity (GO:0003887);|Molecular Function: RNA-directed DNA polymerase activity (GO:0003964);|Molecular Function: aspartic-type endopeptidase activity (GO:0004190);|Molecular Function: endonuclease activity (GO:0004519);|Cellular Component: nucleus (GO:000563…	--	--			#N/A
TRINITY_DN10392_c0_g1_i1_3	110.746	126.013	118.645	292.337	341.884	288.046	43.9358	53.0976	48.3623	39.968	40.1458	30.0372	41.4554	37.6425	31.7819	THU57850.1	hypothetical protein C4D60_Mb03t07930 [Musa balbisiana]	Q10LN5|SWT16_ORYSJ	Bidirectional sugar transporter SWEET16 OsJ_10795 OS=Oryza sativa subsp. japonica (Rice) GN=OsJ_10795 PE=3 SV=1	--	--	--	--	--	--	--	--	--	--	--	--	--	--	Cellular Component: integral component of plasma membrane (GO:0005887);|Molecular Function: sugar transmembrane transporter activity (GO:0051119);	PF03083.16	Sugar efflux transporter for intercellular exchange			SLC50A
TRINITY_DN10392_c0_g1_i1_4	8.36368	9.68512	9.50354	14.3867	8.75977	12.0146	2.99367	2.55468	2.94491	2.76292	2.95435	2.82284	1.01658	1.66535	1.97415	--	--	--	--	--	--	--	--	--	--	--	--	--	--	--	--	--	--	--	--	--			#N/A
TRINITY_DN10393_c0_g1_i1_3	19.7504	17.8454	17.4161	27.7084	28.3129	19.8716	6.80987	5.72756	7.38204	7.68315	6.75963	6.92264	6.7064	5.58127	7.31488	RWW11557.1	hypothetical protein GW17_00024825 [Ensete ventricosum]	Q8LC69|ATL8_ARATH	RING-H2 finger protein ATL8 F14G6.1 OS=Arabidopsis thaliana (Mouse-ear cress) GN=F14G6.1 PE=2 SV=2	--	--	--	--	--	--	--	--	--	--	--	--	--	--	Cellular Component: integral component of membrane (GO:0016021);|Biological Process: protein ubiquitination (GO:0016567);|Molecular Function: transferase activity (GO:0016740);|Molecular Function: metal ion binding (GO:0046872);	PF13639.6,PF17123.5,PF13923.6,PF12678.7,PF00097.25	Ring finger domain|RING-like zinc finger|Zinc finger, C3HC4 type (RING finger)|RING-H2 zinc finger domain|Zinc finger, C3HC4 type (RING finger)			---
TRINITY_DN10393_c1_g1_i1_1	75.9408	90.225	86.6064	68.5387	77.2692	59.6121	92.0477	88.8992	95.1991	95.4297	92.0214	77.4036	60.021	55.9579	56.2493	XP_009394142.1	PREDICTED: probable protein phosphatase 2C 51 isoform X1 [Musa acuminata subsp. malaccensis]	Q5SN75|P2C08_ORYSJ	Probable protein phosphatase 2C 8 OSJNBa0049H05.30 OS=Oryza sativa subsp. japonica (Rice) GN=OSJNBa0049H05.30 PE=2 SV=1	195/290(67.24)	K14497	PP2C	protein phosphatase 2C [EC:3.1.3.16]	ko04016|ko04075	MAPK signaling pathway - plant|Plant hormone signal transduction	--	--	--	--	--	--	--	--	Molecular Function: protein serine/threonine phosphatase activity (GO:0004722);|Molecular Function: metal ion binding (GO:0046872);	PF00481.21	Protein phosphatase 2C			PP2C
TRINITY_DN10394_c0_g1_i1_3	0.743883	0.530801	0.55397	0.806649	0.611485	1.1631	3.25104	2.4518	2.27844	3.15101	1.81814	2.58814	3.3737	2.09662	3.4812	--	--	--	--	--	--	--	--	--	--	--	--	--	--	--	--	--	--	--	--	--			#N/A
TRINITY_DN10394_c0_g1_i1_5	2.91829	3.09344	2.50207	3.42814	2.55016	2.97159	4.72434	5.8961	4.7412	3.96134	3.37409	3.90245	4.5169	5.34667	5.05751	XP_010907770.3	glycosyltransferase family 92 protein Os08g0121900, partial [Elaeis guineensis]	Q6YRM6|Y8219_ORYSJ	Glycosyltransferase family 92 protein Os08g0121900 B1203H11.32 OS=Oryza sativa subsp. japonica (Rice) GN=B1203H11.32 PE=2 SV=1	--	--	--	--	--	--	--	--	--	--	--	--	--	--	Cellular Component: integral component of membrane (GO:0016021);|Molecular Function: transferase activity, transferring glycosyl groups (GO:0016757);	PF01697.27,PF13704.6	Glycosyltransferase family 92|Glycosyl transferase family 2			---
TRINITY_DN10395_c0_g1_i1_1	5.01246	5.27786	6.52806	5.1816	5.77932	4.77969	2.13255	2.27028	1.16157	2.03027	1.88491	2.31754	2.14915	2.16705	2.27723	XP_002879340.1	probable E3 ubiquitin-protein ligase ARI10 [Arabidopsis lyrata subsp. lyrata]	Q9SKC3|ARI9_ARATH	Probable E3 ubiquitin-protein ligase ARI9 F20M17.19 OS=Arabidopsis thaliana (Mouse-ear cress) GN=F20M17.19 PE=2 SV=1	--	--	--	--	--	--	--	--	--	--	--	--	--	--	Cellular Component: ubiquitin ligase complex (GO:0000151);|Biological Process: protein polyubiquitination (GO:0000209);|Cellular Component: cytoplasm (GO:0005737);|Biological Process: ubiquitin-dependent protein catabolic process (GO:0006511);|Molecular Function: ubiquitin conjugating enzyme binding (GO:0031624);|Biological Process: positive regulation of proteasomal ubiquitin-dependent protein c…	--	--			ARIH1
TRINITY_DN10395_c0_g1_i1_4	0	0	0.465676	0	0	1.05885	1.32613	1.70249	0.702996	1.75135	0.869202	0.610934	0.00504939	0.832226	0	--	--	--	--	--	--	--	--	--	--	--	--	--	--	--	--	--	--	--	--	--			#N/A
TRINITY_DN10396_c0_g1_i1_5	0	0	0	0	0	0	2.10825	0.534246	0.552516	0.527378	2.6341	1.34101	0.842901	0	0.887312	--	--	--	--	--	--	--	--	--	--	--	--	--	--	--	--	--	--	--	--	--			#N/A
TRINITY_DN10398_c0_g1_i1_2	1.82085	0.152415	0.325613	1.13775	0.737966	0.154573	2.15615	2.20045	3.85905	1.75204	1.79076	2.38015	1.71132	1.61903	1.29136	--	--	--	--	--	--	--	--	--	--	--	--	--	--	--	--	--	--	--	--	--			#N/A
TRINITY_DN10398_c0_g1_i1_3	0.975576	0	0	2.29975	1.27914	3.13451	2.61465	1.30848	0	2.68962	0	0	1.17457e-20	1.06989	1.07084	--	--	--	--	--	--	--	--	--	--	--	--	--	--	--	--	--	--	--	--	--			#N/A
TRINITY_DN103_c0_g1_i1_3	0	0	0.166314	0.059474	0.152704	0	10.1002	7.73916	8.56168	9.67501	7.82898	15.0359	10.5319	9.54736	14.2636	XP_008778500.1	premnaspirodiene oxygenase-like [Phoenix dactylifera]	A6YIH8|C7D55_HYOMU	Premnaspirodiene oxygenase CYP71D55 OS=Hyoscyamus muticus (Egyptian henbane) GN=CYP71D55 PE=1 SV=1	--	--	--	--	--	--	--	--	--	--	--	--	--	--	Molecular Function: monooxygenase activity (GO:0004497);|Molecular Function: iron ion binding (GO:0005506);|Cellular Component: integral component of membrane (GO:0016021);|Molecular Function: oxidoreductase activity, acting on paired donors, with incorporation or reduction of molecular oxygen (GO:0016705);|Molecular Function: heme binding (GO:0020037);	PF00067.22	Cytochrome P450			---
TRINITY_DN10401_c0_g1_i1_3	1.80845e-06	0	0	0	0.999998	2.3575	9.91837	3.09335e-17	5.89725	4.7408	9.46969e-10	1.00962	0.940142	1.90813	9.80085	--	--	--	--	--	--	--	--	--	--	--	--	--	--	--	--	--	--	--	--	--			#N/A
TRINITY_DN10402_c1_g1_i1_2	0	0	1.36465e-18	0	0	0	0.124118	0.259085	0.558095	0.401495	0.246576	0.583759	0.542903	0.885105	0.113473	--	--	--	--	--	--	--	--	--	--	--	--	--	--	--	--	--	--	--	--	--			#N/A
TRINITY_DN10403_c0_g1_i1_2	13.7182	13.9926	17.661	12.4685	14.8813	12.3022	7.70451	7.30782	9.08662	8.96932	10.302	6.89231	6.85704	6.64803	7.17232	XP_008811588.1	protein PGR-like [Phoenix dactylifera]	Q0WP96|PGR_ARATH	Protein PGR F28I16.80 OS=Arabidopsis thaliana (Mouse-ear cress) GN=F28I16.80 PE=2 SV=1	--	--	--	--	--	--	--	--	--	--	--	--	--	--	Cellular Component: plasma membrane (GO:0005886);|Cellular Component: integral component of membrane (GO:0016021);	PF01940.16	Integral membrane protein DUF92			---
TRINITY_DN10403_c0_g1_i1_4	4.13089	1.59424	3.01224	0.999255	0	0.407474	0.61552	0.632514	0	0	0	0	0	0	0.27541	XP_020697449.1	origin of replication complex subunit 1 [Dendrobium catenatum]	B8AK78|ORC5_ORYSI	Origin of replication complex subunit 5 OsI_13614 OS=Oryza sativa subsp. indica (Rice) GN=OsI_13614 PE=3 SV=1	--	--	--	--	--	--	--	--	--	--	--	--	--	--	Cellular Component: origin recognition complex (GO:0000808);|Molecular Function: ATP binding (GO:0005524);|Cellular Component: nucleus (GO:0005634);|Biological Process: DNA replication (GO:0006260);|Biological Process: response to sucrose (GO:0009744);	PF14630.6	Origin recognition complex (ORC) subunit 5 C-terminus			ORC5
TRINITY_DN10405_c0_g1_i1_2	2.74145	3.30608	4.422	1.53361	1.59156	1.48645	42.0083	45.8984	45.4058	42.7332	26.9119	45.6251	44.5044	40.119	46.9583	XP_010907444.1	LOW QUALITY PROTEIN: BTB/POZ domain-containing protein At5g41330 [Elaeis guineensis]	Q9FN67|Y5133_ARATH	BTB/POZ domain-containing protein At5g41330 MYC6.4 OS=Arabidopsis thaliana (Mouse-ear cress) GN=MYC6.4 PE=2 SV=1	--	--	--	--	--	--	--	--	--	--	--	--	--	--	Biological Process: protein ubiquitination (GO:0016567);|Biological Process: protein homooligomerization (GO:0051260);	PF02214.22	BTB/POZ domain			---
TRINITY_DN10407_c0_g1_i1_3	2.53919	3.33399	2.19767	5.11417	4.61693	3.13327	1.37661	1.46839	0.480551	1.60505	1.15672	0.931739	0.520062	0.438189	0.273398	XP_020265424.1	cinnamoyl-CoA reductase 2-like [Asparagus officinalis]	A0A059TC02|CCR1_PETHY	Cinnamoyl-CoA reductase 1 CCR1 OS=Petunia hybrida (Petunia) GN=CCR1 PE=1 SV=1	--	--	--	--	--	--	--	--	--	--	--	--	--	--	--	PF01370.21	NAD dependent epimerase/dehydratase family			---
TRINITY_DN10409_c0_g1_i1_3	6.65598	6.47465	7.22749	12.5923	5.32567	7.56845	0	0	0.154977	0.155452	0	0	0.135104	0.139016	0	XP_008803695.1	leucine-rich repeat extensin-like protein 3 [Phoenix dactylifera]	--	--	--	--	--	--	--	--	--	--	--	--	--	--	--	--	--	--	--			---
TRINITY_DN1040_c0_g1_i1_4	2.406	1.9709	0.516425	0	0	0	0	0	0	0	0	0	0	0	0	--	--	--	--	--	--	--	--	--	--	--	--	--	--	--	--	--	--	--	PF09229.11	Activator of Hsp90 ATPase, N-terminal			#N/A
TRINITY_DN1040_c0_g2_i1_5	1.05722	0	5.6613	3.72666	1.39059	1.635	0	2.95306	4.78129	1.51766	3.9744	7.27567e-21	1.15254	0.00139666	1.47186e-22	--	--	--	--	--	--	--	--	--	--	--	--	--	--	--	--	--	--	--	--	--			#N/A
TRINITY_DN10410_c0_g1_i1_5	58.1039	52.3185	55.6107	46.7725	44.927	52.3044	24.236	23.0773	21.4834	25.6931	21.5352	22.0346	20.5814	22.4853	21.6957	PKA56290.1	BTB/POZ domain-containing protein POB1 [Apostasia shenzhenica]	Q9FPW6|POB1_ARATH	BTB/POZ domain-containing protein POB1 F15G16.4 OS=Arabidopsis thaliana (Mouse-ear cress) GN=F15G16.4 PE=1 SV=2	--	--	--	--	--	--	--	--	--	--	--	--	--	--	Cellular Component: nucleus (GO:0005634);|Biological Process: response to red light (GO:0010114);|Biological Process: protein ubiquitination (GO:0016567);|Molecular Function: protein homodimerization activity (GO:0042803);|Molecular Function: protein heterodimerization activity (GO:0046982);	PF00651.31,PF07707.15	BTB/POZ domain|BTB And C-terminal Kelch			---
TRINITY_DN10412_c0_g1_i1_1	9.19256	5.84499	8.89306	7.25513	6.52974	7.15296	0.719856	1.40258	0.929486	1.04107	0.622101	0.31271	0.217722	0.450509	0.535292	--	--	--	--	--	--	--	--	--	--	--	--	--	--	--	--	--	--	--	--	--			#N/A
TRINITY_DN10413_c0_g1_i3_2	25.0248	26.78	25.8343	20.2421	19.1771	21.463	18.1418	19.4977	16.7566	16.4496	15.4623	17.2282	18.2228	19.4784	17.9446	XP_008798284.1	probable E3 ubiquitin-protein ligase ZFP1 isoform X1 [Phoenix dactylifera]	Q5QLR5|ZFP1_ORYSJ	Probable E3 ubiquitin-protein ligase ZFP1 OsJ_02947 OS=Oryza sativa subsp. japonica (Rice) GN=OsJ_02947 PE=1 SV=1	--	--	--	--	--	--	--	--	--	--	--	--	--	--	Biological Process: protein ubiquitination (GO:0016567);|Molecular Function: transferase activity (GO:0016740);|Molecular Function: metal ion binding (GO:0046872);	PF13639.6,PF12678.7,PF13923.6,PF17123.5,PF00097.25	Ring finger domain|RING-H2 zinc finger domain|Zinc finger, C3HC4 type (RING finger)|RING-like zinc finger|Zinc finger, C3HC4 type (RING finger)			RNF38_44
TRINITY_DN10414_c0_g1_i1_2	0.481524	8.0427e-29	0.260009	1.8448e-29	7.84192e-07	0	1.63086	0.833604	0.426383	2.87534e-22	0	1.75083	0.211306	0.366313	0.221546	--	--	--	--	--	--	--	--	--	--	--	--	--	--	--	--	--	--	--	--	--			#N/A
TRINITY_DN10414_c0_g1_i2_1	314.536	356.606	353.512	67.961	51.5318	48.1251	37.8087	48.9791	61.9269	53.5604	101.46	66.5486	20.3668	51.2756	18.2463	XP_008775071.1	uncharacterized protein LOC103695497 [Phoenix dactylifera]	--	--	--	--	--	--	--	--	--	--	--	--	--	--	--	--	--	PF10714.9	Late embryogenesis abundant protein 18			---
TRINITY_DN10415_c0_g1_i1_2	0.254301	0.509382	0.597192	0.868086	1.14992	1.68668	2.34617	2.44573	4.76201	1.07574	1.28094	1.05383	0	0	0.171874	THU60456.1	hypothetical protein C4D60_Mb07t12910 [Musa balbisiana]	--	--	--	--	--	--	--	--	--	--	--	--	--	--	--	--	--	PF11250.8	Fantastic Four meristem regulator			#N/A
TRINITY_DN10417_c0_g1_i1_1	3.22384	2.88515	2.28096	2.17439	2.60846	3.39644	0.125304	0.169952	0.089351	0.0435564	0.125569	0.127613	0.0781591	0	0	XP_010922897.1	cysteine synthase isoform X1 [Elaeis guineensis]	O22682|CYSK4_ARATH	S-sulfo-L-cysteine synthase (O-acetyl-L-serine-dependent), chloroplastic T12J13.9 OS=Arabidopsis thaliana (Mouse-ear cress) GN=T12J13.9 PE=1 SV=1	292/360(81.11)	K22846	CS26	S-sulfo-L-cysteine synthase (O-acetyl-L-serine-dependent) [EC:2.5.1.144]	ko00270	Cysteine and methionine metabolism	--	--	--	--	--	--	--	--	Molecular Function: cysteine synthase activity (GO:0004124);|Cellular Component: cytoplasm (GO:0005737);|Biological Process: cysteine biosynthetic process from serine (GO:0006535);|Cellular Component: chloroplast (GO:0009507);|Cellular Component: chloroplast thylakoid lumen (GO:0009543);|Biological Process: photosynthetic acclimation (GO:0009643);|Biological Process: regulation of hydrogen peroxi…	PF00291.25	Pyridoxal-phosphate dependent enzyme			CS26
TRINITY_DN10417_c0_g1_i1_2	33.0984	32.5527	40.5357	26.1059	37.5436	33.5456	51.5369	49.3796	57.0457	58.5969	63.533	51.4022	41.3478	39.9565	43.4507	XP_010928514.1	rho GDP-dissociation inhibitor 1 [Elaeis guineensis]	Q9SFC6|GDIR_ARATH	Rho GDP-dissociation inhibitor 1 F17A17.22 OS=Arabidopsis thaliana (Mouse-ear cress) GN=F17A17.22 PE=1 SV=1	--	--	--	--	--	--	--	--	--	--	--	--	--	--	Molecular Function: Rho GDP-dissociation inhibitor activity (GO:0005094);|Molecular Function: GTPase activator activity (GO:0005096);|Cellular Component: cytoplasm (GO:0005737);|Biological Process: cell tip growth (GO:0009932);|Biological Process: root epidermal cell differentiation (GO:0010053);	PF02115.17	RHO protein GDP dissociation inhibitor			ARHGDI
TRINITY_DN10417_c0_g1_i1_3	13.6998	13.8339	10.5284	6.2941	6.06138	5.426	12.3014	15.0297	10.855	11.8278	10.8888	17.204	10.678	10.0014	10.5625	XP_010934341.1	uncharacterized protein LOC105054512 [Elaeis guineensis]	--	--	--	--	--	--	--	--	--	--	--	--	--	--	--	--	--	PF04520.13	Senescence regulator			---
TRINITY_DN10418_c0_g1_i1_3	0	0	0	0	0	0	0	0.868877	0	0	0.0200669	0.0402898	0	0.0185198	4.81256	PIA26441.1	hypothetical protein AQUCO_09300027v1 [Aquilegia coerulea]	Q9SUA4|OPT5_ARATH	Oligopeptide transporter 5 T15N24.40 OS=Arabidopsis thaliana (Mouse-ear cress) GN=T15N24.40 PE=2 SV=1	--	--	--	--	--	--	--	--	--	--	--	--	--	--	Cellular Component: integral component of plasma membrane (GO:0005887);|Biological Process: protein transport (GO:0015031);|Cellular Component: membrane (GO:0016020);|Molecular Function: oligopeptide transmembrane transporter activity (GO:0035673);	PF03169.15	OPT oligopeptide transporter protein			---
TRINITY_DN10418_c0_g1_i1_5	9.33785	7.63752	9.16346	2.17247	2.3087	2.60884	1.0108	1.12944	1.04694	0.997102	0.805741	1.03843	0.199155	0.472767	0.320102	XP_010943420.1	probable transcription factor KAN2 isoform X1 [Elaeis guineensis]	Q9C616|KAN2_ARATH	Probable transcription factor KAN2 F27G20.7 OS=Arabidopsis thaliana (Mouse-ear cress) GN=F27G20.7 PE=2 SV=1	--	--	--	--	--	--	--	--	--	--	--	--	--	--	Molecular Function: DNA-binding transcription factor activity (GO:0003700);|Cellular Component: nucleus (GO:0005634);|Biological Process: regulation of transcription, DNA-templated (GO:0006355);|Biological Process: polarity specification of adaxial/abaxial axis (GO:0009944);|Biological Process: cell differentiation (GO:0030154);|Molecular Function: transcription regulatory region DNA binding (GO:…	PF00249.31	Myb-like DNA-binding domain	2F	GARP-G2-like	---
TRINITY_DN10418_c0_g1_i2_4	0	0	0	0	0	0	2.05505	5.18605	3.23074	2.61475	1.93031	2.47683	1.3437	1.84626	3.75102	--	--	--	--	--	--	--	--	--	--	--	--	--	--	--	--	--	--	--	--	--			#N/A
TRINITY_DN10419_c0_g1_i1_4	0.667014	0.672503	0	1.5587	0.342973	0.347522	4.15962	5.4478	2.23573	2.13701	1.68369	2.07123	3.01169	1.93098	2.76412	--	--	--	--	--	--	--	--	--	--	--	--	--	--	--	--	--	--	--	--	--			#N/A
TRINITY_DN10419_c0_g2_i1_1	0.447982	0.904516	0.506385	0.428546	1.41555	1.99783	8.88412	8.42235	2.07964	4.62977	4.30849	5.38617	5.85635	5.13005	3.70625	--	--	--	--	--	--	--	--	--	--	--	--	--	--	--	--	--	--	--	--	--			#N/A
TRINITY_DN1041_c0_g1_i1_4	244.639	227.038	295.634	314.956	332.458	248.074	136.864	144.488	136.849	125.226	117.359	113.762	111.076	109.195	109.886	BBH10012.1	wound-responsive protein-related protein, partial [Prunus dulcis]	Q09020|PR4_PHAVU	Wound-induced basic protein PR4 OS=Phaseolus vulgaris (Kidney bean) (French bean) GN=PR4 PE=2 SV=1	--	--	--	--	--	--	--	--	--	--	--	--	--	--	--	--	--			---
TRINITY_DN10420_c0_g1_i2_5	55.0068	42.5338	56.782	46.2635	50.4839	38.8677	13.1249	13.4927	14.3915	13.9314	13.4607	11.154	12.764	9.85624	10.5379	XP_018675675.1	PREDICTED: serine/arginine-rich splicing factor RS2Z32 isoform X1 [Musa acuminata subsp. malaccensis]	Q8VYA5|RSZ33_ARATH	Serine/arginine-rich splicing factor RS2Z33 F3G5.13 OS=Arabidopsis thaliana (Mouse-ear cress) GN=F3G5.13 PE=1 SV=1	105/123(85.37)	K12896	SFRS7	splicing factor, arginine/serine-rich 7	ko03040	Spliceosome	--	--	--	--	--	--	--	--	Biological Process: spliceosomal complex assembly (GO:0000245);|Biological Process: regulation of alternative mRNA splicing, via spliceosome (GO:0000381);|Biological Process: mRNA splicing, via spliceosome (GO:0000398);|Molecular Function: RNA binding (GO:0003723);|Molecular Function: mRNA binding (GO:0003729);|Cellular Component: spliceosomal complex (GO:0005681);|Molecular Function: zinc ion bi…	PF00076.22,PF00098.23	RNA recognition motif. (a.k.a. RRM, RBD, or RNP domain)|Zinc knuckle			SRSF7
TRINITY_DN10422_c0_g1_i1_5	7.99285	7.20943	6.93736	5.68104	4.49634	5.69749	1.05156	1.12087	0.69575	0.503043	0.546756	0.438825	0.405634	0.378491	0.420037	XP_008806760.1	B3 domain-containing protein Os07g0563300-like [Phoenix dactylifera]	Q0D5G4|Y7633_ORYSJ	B3 domain-containing protein Os07g0563300 OJ1720_F04.105 OS=Oryza sativa subsp. japonica (Rice) GN=OJ1720_F04.105 PE=3 SV=2	--	--	--	--	--	--	--	--	--	--	--	--	--	--	Molecular Function: DNA binding (GO:0003677);|Cellular Component: nucleus (GO:0005634);|Molecular Function: zinc ion binding (GO:0008270);	PF02362.21,PF07496.15	B3 DNA binding domain|CW-type Zinc Finger	1F	B3	---
TRINITY_DN10422_c0_g1_i2_1	31.1125	28.1035	33.2354	32.4911	33.7124	31.3182	13.7989	10.1975	15.6339	12.3062	13.5481	12.2044	11.3331	9.53916	13.005	XP_019076423.1	PREDICTED: 54S ribosomal protein L19, mitochondrial [Vitis vinifera]	Q9UTK2|RM19_SCHPO	54S ribosomal protein L19, mitochondrial SPAC1486.07c OS=Schizosaccharomyces pombe (strain 972 / ATCC 24843) (Fission yeast) GN=SPAC1486.07c PE=3 SV=1	134/154(87.01)	K02867	RP-L11, MRPL11, rplK	large subunit ribosomal protein L11	ko03010	Ribosome	--	--	--	--	--	--	--	--	Biological Process: ribosomal large subunit assembly (GO:0000027);|Molecular Function: structural constituent of ribosome (GO:0003735);|Cellular Component: cytoplasm (GO:0005737);|Cellular Component: mitochondrial large ribosomal subunit (GO:0005762);|Molecular Function: rRNA binding (GO:0019843);|Biological Process: mitochondrial translation (GO:0032543);	PF00298.19,PF03946.14	Ribosomal protein L11, RNA binding domain|Ribosomal protein L11, N-terminal domain			RP-L11
TRINITY_DN10423_c0_g1_i1_3	2.00503	1.59496	1.09452	3.34859	0.862739	1.91873	0.11597	0.238417	0.238024	0	0	0.116984	0	0.219658	0.558295	--	--	--	--	--	--	--	--	--	--	--	--	--	--	--	--	--	--	--	--	--			#N/A
TRINITY_DN10423_c0_g1_i1_5	8.23661	6.09996	0.932795	14.6167	17.8718	13.7221	7.04567	9.82357	4.66468	6.38203	3.18922	9.59483	7.4397	7.57694	7.75709	--	--	--	--	--	--	--	--	--	--	--	--	--	--	--	--	--	--	--	--	--			#N/A
TRINITY_DN10424_c0_g1_i1_1	132.051	141.334	143.341	144.915	160.58	158.504	133.202	127.744	144.753	152.112	149.173	116.097	112.978	114.795	115.027	OAY80255.1	Protein BOLA4, chloroplastic/mitochondrial [Ananas comosus]	Q9LF68|BOLA4_ARATH	Protein BOLA4, chloroplastic/mitochondrial K10A8.40 OS=Arabidopsis thaliana (Mouse-ear cress) GN=K10A8.40 PE=1 SV=1	--	--	--	--	--	--	--	--	--	--	--	--	--	--	Cellular Component: mitochondrion (GO:0005739);|Cellular Component: chloroplast (GO:0009507);	PF01722.18	BolA-like protein			---
TRINITY_DN10424_c0_g1_i1_4	1.28998	0.429402	0.485633	0.213638	0	3.32649e-27	0.802396	1.23364	0.42371	0.821899	1.67517	0.386752	0.530926	0.538671	0.18684	--	--	--	--	--	--	--	--	--	--	--	--	--	--	--	--	--	--	--	--	--			#N/A
TRINITY_DN10425_c0_g1_i1_1	5.14968	4.84446	5.11193	2.53913	2.35847	2.07896	0.610101	0.532754	0.327915	0.277433	0.437509	0.528019	0.603162	0.452102	0.628898	XP_031472855.1	mitochondrial import receptor subunit TOM40-1-like [Nymphaea colorata]	Q9LHE5|TO401_ARATH	Mitochondrial import receptor subunit TOM40-1, N-terminally processed MZE19.5 OS=Arabidopsis thaliana (Mouse-ear cress) GN=MZE19.5 PE=1 SV=3	--	--	--	--	--	--	--	--	--	--	--	--	--	--	Cellular Component: mitochondrion (GO:0005739);|Cellular Component: mitochondrial outer membrane (GO:0005741);|Cellular Component: mitochondrial outer membrane translocase complex (GO:0005742);|Cellular Component: mitochondrial inner membrane (GO:0005743);|Cellular Component: vacuolar membrane (GO:0005774);|Biological Process: protein targeting to mitochondrion (GO:0006626);|Biological Process: i…	PF01459.22	Eukaryotic porin			TOM40
TRINITY_DN10425_c0_g1_i1_5	24.2422	26.9535	33.7816	26.8479	30.3068	31.1917	21.0944	22.4428	27.9691	25.4669	26.2264	21.5221	17.8991	17.0847	18.6057	XP_020673525.1	26S proteasome non-ATPase regulatory subunit 9 [Dendrobium catenatum]	P40555|PSMD9_YEAST	Probable 26S proteasome regulatory subunit p27 YIL007C OS=Saccharomyces cerevisiae (strain ATCC 204508 / S288c) (Baker's yeast) GN=YIL007C PE=1 SV=1	--	--	--	--	--	--	--	--	--	--	--	--	--	--	Cellular Component: nucleus (GO:0005634);|Cellular Component: cytoplasm (GO:0005737);|Cellular Component: cytosol (GO:0005829);|Biological Process: ubiquitin-dependent protein catabolic process (GO:0006511);|Cellular Component: proteasome regulatory particle, base subcomplex (GO:0008540);|Biological Process: proteasome regulatory particle assembly (GO:0070682);	PF18265.1,PF13180.6	Nas2 N_terminal domain|PDZ domain			PSMD9
TRINITY_DN10426_c0_g1_i1_5	22.2076	24.8175	31.8073	3.85132	5.08507	5.42725	22.9601	25.8925	27.6736	10.3285	9.10742	6.29115	1.10885	3.60551	1.83485	XP_008809985.1	uncharacterized protein LOC103721513 [Phoenix dactylifera]	--	--	--	--	--	--	--	--	--	--	--	--	--	--	--	--	--	--	--			---
TRINITY_DN10427_c0_g1_i1_4	120.583	104.497	161.733	3.17635	3.15083	2.37196	0.529819	0.775988	1.17761	1.32429	1.14593	1.51127	0.843981	1.00519	0.508055	XP_008785073.1	TATA-binding protein-associated factor 2N-like [Phoenix dactylifera]	O13801|YE04_SCHPO	Uncharacterized RNA-binding protein C17H9.04c SPAC17H9.04c OS=Schizosaccharomyces pombe (strain 972 / ATCC 24843) (Fission yeast) GN=SPAC17H9.04c PE=1 SV=1	--	--	--	--	--	--	--	--	--	--	--	--	--	--	Molecular Function: RNA binding (GO:0003723);|Cellular Component: nucleolus (GO:0005730);|Molecular Function: metal ion binding (GO:0046872);	PF00641.18	Zn-finger in Ran binding protein and others			---
TRINITY_DN10428_c0_g1_i1_1	2.18874	5.94948	2.20602	2.91275	2.13203	5.24192	0.172519	0.704245	0.185127	0.177793	0	0.355266	0.331446	0.499446	0.688985	--	--	--	--	--	--	--	--	--	--	--	--	--	--	--	--	--	--	--	--	--			#N/A
TRINITY_DN10429_c0_g1_i1_3	0.261503	0.517607	0.294395	1.32307	1.66975	0.946664	0.502135	1.02618	1.05126	0.256437	0.227651	1.19418	1.102	0.226072	2.11891	--	--	--	--	--	--	--	--	--	--	--	--	--	--	--	--	--	--	--	--	--			#N/A
TRINITY_DN1042_c0_g1_i1_3	0.825502	3.12774	1.62529	1.90331	5.30333e-05	0.983068	3.02621e-65	0.157936	7.6928e-44	6.99212e-66	0.000552723	4.71973e-57	1.28118e-66	0.138739	6.32279e-68	KFK24784.1	hypothetical protein AALP_AA8G024500 [Arabis alpina]	Q9LZF6|CD48E_ARATH	Cell division control protein 48 homolog E F12E4_70 OS=Arabidopsis thaliana (Mouse-ear cress) GN=F12E4_70 PE=2 SV=2	53/62(85.48)	K13525	VCP, CDC48	transitional endoplasmic reticulum ATPase	ko04141	Protein processing in endoplasmic reticulum	--	--	--	--	--	--	--	--	Molecular Function: ATP binding (GO:0005524);|Cellular Component: cell wall (GO:0005618);|Cellular Component: nucleus (GO:0005634);|Cellular Component: cytoplasm (GO:0005737);|Cellular Component: Golgi apparatus (GO:0005794);|Cellular Component: cytosol (GO:0005829);|Cellular Component: cytoskeleton (GO:0005856);|Cellular Component: phragmoplast (GO:0009524);|Biological Process: macroautophagy (G…	--	--			VCP
TRINITY_DN10430_c0_g1_i1_5	2.49047e-31	0	0	0	1.84783e-27	0.56935	0.188657	1.49831	1.87554	1.35779	0.180084	2.46399	0.696373	2.17505	0.180418	--	--	--	--	--	--	--	--	--	--	--	--	--	--	--	--	--	--	--	--	--			#N/A
TRINITY_DN10431_c0_g1_i1_5	50.9849	48.2248	49.7592	8.72523	9.5293	11.1151	17.4812	16.5415	25.3957	16.9253	24.9129	16.691	5.66416	11.5899	6.79177	XP_008780172.1	cyclin-dependent protein kinase inhibitor SMR1-like [Phoenix dactylifera]	--	--	--	--	--	--	--	--	--	--	--	--	--	--	--	--	--	--	--			---
TRINITY_DN10432_c0_g1_i1_1	3.17421	3.27146	4.22048	8.36433	5.16206	11.0397	0	0	0	1.39816	0	0	0	0	0	--	--	--	--	--	--	--	--	--	--	--	--	--	--	--	--	--	--	--	--	--			#N/A
TRINITY_DN10433_c0_g1_i1_3	0	0.116699	0.11948	0.0352716	0.0368034	0	1.76053	1.97051	0.881972	2.05168	0.5715	1.63195	1.85257	0.722779	1.65997	--	--	--	--	--	--	--	--	--	--	--	--	--	--	--	--	--	--	--	--	--			#N/A
TRINITY_DN10433_c0_g1_i1_4	0.550266	0	0	0	0	0	3.5509	1.21068	1.90557	1.80541	1.63321	0.528246	0	1.50446	0.515567	--	--	--	--	--	--	--	--	--	--	--	--	--	--	--	--	--	--	--	--	--			#N/A
TRINITY_DN10434_c0_g1_i1_3	0.571991	0.565371	1.29911	2.91694	2.49249	2.21394	0.569393	0.848931	0.862605	0.844155	0.97604	1.06791	0.498037	1.02112	2.04451	--	--	--	--	--	--	--	--	--	--	--	--	--	--	--	--	--	--	--	--	--			#N/A
TRINITY_DN10434_c0_g2_i1_3	0.529226	0	0	2.85368	1.87496	1.46023	0	1.21349	0.61554	0	1.02163	0	0.498796	0	1.55022	--	--	--	--	--	--	--	--	--	--	--	--	--	--	--	--	--	--	--	--	--			#N/A
TRINITY_DN10435_c0_g1_i1_2	59.5362	65.4093	58.5054	68.7493	65.7998	70.2639	55.5435	57.4647	57.4677	59.6235	50.63	60.3138	61.6236	62.6942	63.2368	XP_020696206.1	ATP-dependent Clp protease proteolytic subunit-related protein 3, chloroplastic [Dendrobium catenatum]	Q8L770|CLPR3_ARATH	ATP-dependent Clp protease proteolytic subunit-related protein 3, chloroplastic F7G19.1 OS=Arabidopsis thaliana (Mouse-ear cress) GN=F7G19.1 PE=1 SV=1	--	--	--	--	--	--	--	--	--	--	--	--	--	--	Molecular Function: serine-type endopeptidase activity (GO:0004252);|Cellular Component: chloroplast (GO:0009507);	PF00574.23	Clp protease			---
TRINITY_DN10437_c0_g1_i1_1	168.319	150.627	188.032	129.182	143.384	122.925	64.3071	66.8031	73.4171	48.9072	51.3791	51.0278	45.7279	48.6722	49.0623	XP_020269592.1	dnaJ homolog subfamily B member 13-like isoform X1 [Asparagus officinalis]	Q09912|PSI1_SCHPO	Protein psi1 SPCC830.07c OS=Schizosaccharomyces pombe (strain 972 / ATCC 24843) (Fission yeast) GN=SPCC830.07c PE=2 SV=2	--	--	--	--	--	--	--	--	--	--	--	--	--	--	Biological Process: cytoplasmic translational initiation (GO:0002183);|Cellular Component: nucleus (GO:0005634);|Cellular Component: cytosol (GO:0005829);|Biological Process: translational initiation (GO:0006413);|Molecular Function: Hsp70 protein binding (GO:0030544);|Molecular Function: unfolded protein binding (GO:0051082);|Biological Process: chaperone cofactor-dependent protein refolding (GO…	PF01556.18	DnaJ C terminal domain			DNAJB4
TRINITY_DN10437_c0_g1_i1_2	0.47247	0.186364	0	0.75475	0.797737	0.726621	1.45153	2.05697	1.39563	1.46263	0.695182	1.90075	1.20381	1.5768	1.39408	--	--	--	--	--	--	--	--	--	--	--	--	--	--	--	--	--	--	--	--	--			#N/A
TRINITY_DN10437_c0_g1_i1_5	12.8811	13.1233	14.1467	16.3827	19.9066	16.6045	91.9015	92.406	111.649	79.6979	102.225	82.4062	55.5119	53.1131	49.8742	KAF3339604.1	hypothetical protein FCM35_KLT15375 [Carex littledalei]	O82275|TAX1_ARATH	Signaling peptide TAXIMIN 1 T16B12.10 OS=Arabidopsis thaliana (Mouse-ear cress) GN=T16B12.10 PE=2 SV=2	--	--	--	--	--	--	--	--	--	--	--	--	--	--	--	--	--			---
TRINITY_DN10437_c0_g1_i2_4	0	0	0	0	0	0	1.50636	0.449734	1.16274	0.88563	0.413114	0.596353	0.550765	1.15608	0.785067	XP_020267947.1	uncharacterized protein LOC109843420, partial [Asparagus officinalis]	Q94HW2|POLR1_ARATH	Endonuclease RE1 T4M14.18 OS=Arabidopsis thaliana (Mouse-ear cress) GN=T4M14.18 PE=2 SV=1	--	--	--	--	--	--	--	--	--	--	--	--	--	--	Cellular Component: retrotransposon nucleocapsid (GO:0000943);|Molecular Function: nucleic acid binding (GO:0003676);|Molecular Function: RNA-directed DNA polymerase activity (GO:0003964);|Molecular Function: aspartic-type endopeptidase activity (GO:0004190);|Molecular Function: endonuclease activity (GO:0004519);|Biological Process: DNA recombination (GO:0006310);|Biological Process: DNA integra…	--	--			---
TRINITY_DN10438_c0_g1_i1_3	1.56362	2.47085	2.18554	1.26569	0.689328	2.15077	0.110258	0.109109	0.171974	0.0705226	5.60771e-07	5.50848e-07	0.302096	5.82218e-15	0.213096	--	--	--	--	--	--	--	--	--	--	--	--	--	--	--	--	--	--	--	--	--			#N/A
TRINITY_DN10438_c0_g2_i1_1	0.762411	3.03211	1.0426	1.10858	0.640113	1.01727	0.103567	0.208334	0.216004	0.105717	0.500104	0.296006	0.283828	0.193023	0.300266	XP_018685929.1	PREDICTED: protein BREAST CANCER SUSCEPTIBILITY 1 homolog isoform X2 [Musa acuminata subsp. malaccensis]	F4I443|BARD1_ARATH	BRCA1-associated RING domain protein 1 F21M11.4 OS=Arabidopsis thaliana (Mouse-ear cress) GN=F21M11.4 PE=1 SV=1	101/222(45.50)	K10683	BARD1	BRCA1-associated RING domain protein 1	ko03440	Homologous recombination	--	--	--	--	--	--	--	--	Biological Process: double-strand break repair via homologous recombination (GO:0000724);|Molecular Function: DNA binding (GO:0003677);|Molecular Function: ubiquitin-protein transferase activity (GO:0004842);|Cellular Component: nucleus (GO:0005634);|Cellular Component: plasma membrane (GO:0005886);|Biological Process: DNA repair (GO:0006281);|Biological Process: regulation of meristem structural…	PF13771.6,PF13832.6	PHD-like zinc-binding domain|PHD-zinc-finger like domain			BARD1
TRINITY_DN10438_c0_g3_i1_1	3.61762	3.05487	1.55565	1.20821	1.89672	1.15402	0	0	0	0.195126	0.181221	0.18278	0.168221	0.171992	0.17605	THU69324.1	hypothetical protein C4D60_Mb08t13240 [Musa balbisiana]	F4I443|BARD1_ARATH	BRCA1-associated RING domain protein 1 F21M11.4 OS=Arabidopsis thaliana (Mouse-ear cress) GN=F21M11.4 PE=1 SV=1	57/146(39.04)	K10683	BARD1	BRCA1-associated RING domain protein 1	ko03440	Homologous recombination	--	--	--	--	--	--	--	--	Biological Process: double-strand break repair via homologous recombination (GO:0000724);|Molecular Function: DNA binding (GO:0003677);|Molecular Function: ubiquitin-protein transferase activity (GO:0004842);|Cellular Component: nucleus (GO:0005634);|Cellular Component: plasma membrane (GO:0005886);|Biological Process: DNA repair (GO:0006281);|Biological Process: regulation of meristem structural…	PF14835.6	zf-RING of BARD1-type protein			BARD1
TRINITY_DN10439_c0_g1_i1_1	0	0.214207	1.12689e-25	0.865553	0.883698	0.353458	1.24143	1.10363	0.514343	1.54522	0.346486	0.168359	1.08272	0.956585	1.64417	XP_020421377.1	uncharacterized protein LOC18774529 [Prunus persica]	--	--	--	--	--	--	--	--	--	--	--	--	--	--	--	--	--	--	--			---
TRINITY_DN10439_c0_g1_i1_2	1.25236	3.82261	3.35458	4.47307	10.1537	6.22579	0	4.07971	14.7663	2.08457	3.41479	3.60378	1.70273	1.71254	3.48589	--	--	--	--	--	--	--	--	--	--	--	--	--	--	--	--	--	--	--	--	--			#N/A
TRINITY_DN10439_c0_g1_i1_4	3.10085	1.66377	2.41626	0.680603	1.41992	0.777597	0.366574	1.21849	1.28756	0.905975	0.706458	0.83356	1.21151	1.12045	1.15953	XP_010906761.1	hepatoma-derived growth factor-related protein 2 [Elaeis guineensis]	--	--	--	--	--	--	--	--	--	--	--	--	--	--	--	--	--	--	--			---
TRINITY_DN10440_c0_g1_i1_1	0	4.65577	0	0.769871	0.824562	3.96	1.55355	3.13001	1.65665	0.812981	2.12676	1.9951	1.88699	1.2718	2.55624	--	--	--	--	--	--	--	--	--	--	--	--	--	--	--	--	--	--	--	--	--			#N/A
TRINITY_DN10442_c0_g1_i1_4	3.15562	0.399035	4.61618	2.40268	1.97944	3.21346	1.48077	2.30114	0.768966	1.54604	0.303822	0.624372	1.7619	1.52273	1.81359	--	--	--	--	--	--	--	--	--	--	--	--	--	--	--	--	--	--	--	--	--			#N/A
TRINITY_DN10442_c0_g1_i2_5	0.345581	0.517606	15.1089	0	0.174784	0.380136	0.142487	0.14606	0	0.290838	0	0.271328	0	0	0	ABK41612.1	lipid transfer protein [Lilium longiflorum]	Q43017|NLTP1_PRUDU	Non-specific lipid-transfer protein 1 . OS=Prunus dulcis (Almond) (Amygdalus dulcis) GN=. PE=3 SV=1	--	--	--	--	--	--	--	--	--	--	--	--	--	--	Biological Process: lipid transport (GO:0006869);|Molecular Function: lipid binding (GO:0008289);	PF00234.22	Protease inhibitor/seed storage/LTP family			---
TRINITY_DN10442_c0_g1_i3_2	1.8352	1.23422	4.14371	7.70214	3.67121	4.00825	3.09497	0.870761	3.62471	0.423755	0	1.8765	0.786508	3.31047	4.42375	AML78638.1	putative LOV domain-containing protein [Drimia altissima]	O48963|PHOT1_ARATH	Phototropin-1 T6D9_110 OS=Arabidopsis thaliana (Mouse-ear cress) GN=T6D9_110 PE=1 SV=1	--	--	--	--	--	--	--	--	--	--	--	--	--	--	Molecular Function: phosphorelay sensor kinase activity (GO:0000155);|Molecular Function: mRNA binding (GO:0003729);|Molecular Function: protein kinase activity (GO:0004672);|Molecular Function: protein serine/threonine kinase activity (GO:0004674);|Molecular Function: ATP binding (GO:0005524);|Cellular Component: nucleus (GO:0005634);|Cellular Component: cytoplasm (GO:0005737);|Cellular Componen…	--	--			PHOT
TRINITY_DN10443_c0_g1_i1_1	1.20788	1.09928	1.64573	2.54798	3.95306	4.05286	1.41993	1.66884	2.06277	1.11598	0.976324	1.19843	1.92042	1.79384	2.07735	XP_009420385.1	PREDICTED: transmembrane 9 superfamily member 8 [Musa acuminata subsp. malaccensis]	F4KIB2|TMN8_ARATH	Transmembrane 9 superfamily member 8 T30N20_110 OS=Arabidopsis thaliana (Mouse-ear cress) GN=T30N20_110 PE=2 SV=1	--	--	--	--	--	--	--	--	--	--	--	--	--	--	Cellular Component: Golgi membrane (GO:0000139);|Cellular Component: endosome (GO:0005768);|Cellular Component: vacuolar membrane (GO:0005774);|Cellular Component: Golgi apparatus (GO:0005794);|Cellular Component: trans-Golgi network (GO:0005802);|Cellular Component: plant-type cell wall (GO:0009505);|Cellular Component: endosome membrane (GO:0010008);|Cellular Component: membrane (GO:0016020);|C…	PF02990.16	Endomembrane protein 70			TM9SF2_4
TRINITY_DN10443_c0_g1_i2_3	7.30044	10.7139	9.52702	8.50356	9.35068	13.3756	9.042	10.4522	8.33948	7.07363	6.23794	7.49592	4.7417	5.06598	5.26703	XP_010939367.1	uncharacterized protein LOC105058203 isoform X1 [Elaeis guineensis]	Q94A41|AMY3_ARATH	Alpha-amylase 3, chloroplastic T17F3.14 OS=Arabidopsis thaliana (Mouse-ear cress) GN=T17F3.14 PE=1 SV=1	680/976(69.67)	K01176	AMY, amyA, malS	alpha-amylase [EC:3.2.1.1]	ko00500	Starch and sucrose metabolism	--	--	--	--	--	--	--	--	Molecular Function: alpha-amylase activity (GO:0004556);|Molecular Function: calcium ion binding (GO:0005509);|Biological Process: starch catabolic process (GO:0005983);|Cellular Component: chloroplast (GO:0009507);|Cellular Component: chloroplast stroma (GO:0009570);|Molecular Function: alpha-amylase activity (releasing maltohexaose) (GO:0103025);	PF07821.12,PF00128.24	Alpha-amylase C-terminal beta-sheet domain|Alpha amylase, catalytic domain			AMY
TRINITY_DN10444_c0_g1_i7_5	2.70948	3.84728	3.05437	4.69541	3.56959	4.75038	9.79986	10.636	11.0428	10.5529	19.2378	8.84091	9.79614	9.66638	11.5779	XP_010943864.1	uncharacterized protein LOC105061501 isoform X2 [Elaeis guineensis]	P39101|CAJ1_YEAST	Protein CAJ1 YER048C OS=Saccharomyces cerevisiae (strain ATCC 204508 / S288c) (Baker's yeast) GN=YER048C PE=1 SV=1	--	--	--	--	--	--	--	--	--	--	--	--	--	--	Cellular Component: nucleus (GO:0005634);|Cellular Component: cytosol (GO:0005829);|Biological Process: protein folding (GO:0006457);|Biological Process: protein import into peroxisome matrix (GO:0016558);	--	--			---
TRINITY_DN10445_c0_g1_i1_1	0.616126	0.623248	0.747308	0	0.718451	4.1394	1.64082	0	2.40865	0	0	2.25269	3.40074	2.73941e-22	1.38848	--	--	--	--	--	--	--	--	--	--	--	--	--	--	--	--	--	--	--	--	--			#N/A
TRINITY_DN10445_c0_g1_i1_4	11.9063	11.9641	10.0407	6.29723	5.09784	7.98986	2.05305	1.28677	1.48377	1.69074	1.36168	1.96866	1.62488	1.38457	2.07306	XP_009399899.1	PREDICTED: spidroin-1-like [Musa acuminata subsp. malaccensis]	--	--	110/150(73.33)	K14398	CPSF6_7	cleavage and polyadenylation specificity factor subunit 6/7	ko03015	mRNA surveillance pathway	--	--	--	--	--	--	--	--	--	--	--			CPSF6_7
TRINITY_DN10446_c0_g1_i1_4	6.81211	4.68666	3.58064	0.497322	0	0	5.41874	4.42235	4.46137	2.54771	2.30494	4.67838	4.84709	5.17839	6.92351	XP_004301201.1	PREDICTED: aspartic proteinase nepenthesin-2 [Fragaria vesca subsp. vesca]	Q940R4|ASP63_ARATH	Probable aspartyl protease At4g16563 dl4305c OS=Arabidopsis thaliana (Mouse-ear cress) GN=dl4305c PE=2 SV=1	--	--	--	--	--	--	--	--	--	--	--	--	--	--	Molecular Function: aspartic-type endopeptidase activity (GO:0004190);|Biological Process: proteolysis (GO:0006508);|Cellular Component: plant-type cell wall (GO:0009505);|Biological Process: protein catabolic process (GO:0030163);	--	--			---
TRINITY_DN10447_c0_g1_i1_1	1.83834	1.76592	2.23708	0.724936	1.10616	1.47142	0.182678	0.186121	0.0617041	0.241898	0.169614	0.122643	0.0561	0	0.119295	XP_010926266.1	pentatricopeptide repeat-containing protein At1g62260, mitochondrial [Elaeis guineensis]	O04590|PPR88_ARATH	Pentatricopeptide repeat-containing protein At1g62260, mitochondrial F19K23.18 OS=Arabidopsis thaliana (Mouse-ear cress) GN=F19K23.18 PE=2 SV=1	--	--	--	--	--	--	--	--	--	--	--	--	--	--	--	PF13041.6,PF01535.20,PF12854.7,PF13812.6,PF17177.4	PPR repeat family|PPR repeat|PPR repeat|Pentatricopeptide repeat domain|Pentacotripeptide-repeat region of PRORP			---
TRINITY_DN10447_c0_g1_i1_4	6.25969	6.65263	1.01397	0	0	0	0	0.466677	0	0	0	0	0	0	0	--	--	--	--	--	--	--	--	--	--	--	--	--	--	--	--	--	--	--	--	--			#N/A
TRINITY_DN10447_c0_g2_i1_1	2.09389	3.41812	1.50202	2.19466	1.43094	1.66428	0	0	0	0.257886	0.229973	0	0.228243	0.463821	0.239583	PKU74743.1	Pentatricopeptide repeat-containing protein [Dendrobium catenatum]	Q9FIB2|PP373_ARATH	Putative pentatricopeptide repeat-containing protein At5g09950 MYH9.16 OS=Arabidopsis thaliana (Mouse-ear cress) GN=MYH9.16 PE=3 SV=1	--	--	--	--	--	--	--	--	--	--	--	--	--	--	--	--	--			---
TRINITY_DN10448_c0_g1_i1_1	2.68171	1.67599	2.12018	0.394136	0.399476	0.960699	0	0	0	0.973048	0.537114	0	0	0	0	RWW64136.1	hypothetical protein BHE74_00028656 [Ensete ventricosum]	--	--	--	--	--	--	--	--	--	--	--	--	--	--	--	--	--	PF14364.6	Domain of unknown function (DUF4408)			---
TRINITY_DN10448_c0_g1_i1_2	21.1423	36.0398	30.3179	42.0849	37.451	37.4707	11.6834	19.7761	19.1165	19.1012	34.8784	22.1654	2.97819	1.69861	4.31578	RRT34010.1	hypothetical protein B296_00055735, partial [Ensete ventricosum]	--	--	--	--	--	--	--	--	--	--	--	--	--	--	--	--	--	--	--			---
TRINITY_DN10448_c0_g1_i1_5	0	0	0	0	0	0	0.826131	0.562142	0.591863	0	1.92439	1.34287	3.45875	3.01975	0.256631	KAF3330738.1	annexin-like protein RJ4 [Carex littledalei]	P93157|ANX1_GOSHI	Annexin Gh1 AnnGh1 OS=Gossypium hirsutum (Upland cotton) (Gossypium mexicanum) GN=AnnGh1 PE=1 SV=2	--	--	--	--	--	--	--	--	--	--	--	--	--	--	--	--	--			#N/A
TRINITY_DN10448_c0_g1_i3_3	87.1265	78.219	88.2822	93.232	104.598	88.2903	63.6626	63.3275	59.8904	56.837	55.2759	60.5063	66.9947	61.5153	67.3595	RWR90906.1	calnexin 1-like protein [Cinnamomum micranthum f. kanehirae]	Q39817|CALX_SOYBN	Calnexin homolog . OS=Glycine max (Soybean) (Glycine hispida) GN=. PE=2 SV=1	399/469(85.07)	K08054	CANX	calnexin	ko04141|ko04145	Protein processing in endoplasmic reticulum|Phagosome	--	--	--	--	--	--	--	--	Molecular Function: calcium ion binding (GO:0005509);|Cellular Component: endoplasmic reticulum membrane (GO:0005789);|Biological Process: protein folding (GO:0006457);|Cellular Component: integral component of membrane (GO:0016021);|Molecular Function: carbohydrate binding (GO:0030246);|Molecular Function: unfolded protein binding (GO:0051082);	PF00262.18	Calreticulin family			CANX
TRINITY_DN10448_c0_g2_i1_1	1.75847	2.32558	1.16594	0.36424	0.493094	1.23144	0	0	0	0.178564	3.084e-11	0	0.0753586	0.157062	0	XP_010905120.1	uncharacterized protein LOC105032371 [Elaeis guineensis]	--	--	--	--	--	--	--	--	--	--	--	--	--	--	--	--	--	PF05553.11	Cotton fibre expressed protein			---
TRINITY_DN10449_c0_g1_i1_2	7.89606	13.2987	14.1684	0.962113	0.336625	0.195571	1.78587	0.155467	1.56944	2.72631	2.02924	2.79671	0.762205	4.47018	0.3383	XP_008775071.1	uncharacterized protein LOC103695497 [Phoenix dactylifera]	--	--	--	--	--	--	--	--	--	--	--	--	--	--	--	--	--	PF10714.9	Late embryogenesis abundant protein 18			---
TRINITY_DN1044_c0_g1_i1_5	24.5354	29.0382	26.9489	26.6751	25.3278	25.1924	24.9828	22.8928	23.7228	29.8224	23.0772	24.1712	24.4457	24.8344	25.9652	XP_006447739.1	thymidine kinase a [Citrus clementina]	O81263|KITH_ORYSJ	Thymidine kinase OSJNBa0090O10.3 OS=Oryza sativa subsp. japonica (Rice) GN=OSJNBa0090O10.3 PE=2 SV=2	148/201(73.63)	K00857	tdk, TK	thymidine kinase [EC:2.7.1.21]	ko00240	Pyrimidine metabolism	--	--	--	--	--	--	--	--	Molecular Function: thymidine kinase activity (GO:0004797);|Molecular Function: ATP binding (GO:0005524);|Biological Process: DNA metabolic process (GO:0006259);|Biological Process: thymidine metabolic process (GO:0046104);|Molecular Function: metal ion binding (GO:0046872);|Biological Process: DNA biosynthetic process (GO:0071897);	PF00265.18	Thymidine kinase			tdk
TRINITY_DN10450_c0_g1_i1_1	1.22583	1.56467	1.04904	2.53737	2.2502	2.02407	0.239805	0.627321	0.698243	0.145499	0.460195	0.24385	0.225093	0.228847	0.23912	AUX13103.1	heat stress transcription factor A3B [Lilium longiflorum]	Q6H6Q7|HSFA3_ORYSJ	Heat stress transcription factor A-3 P0458B05.23 OS=Oryza sativa subsp. japonica (Rice) GN=P0458B05.23 PE=2 SV=1	--	--	--	--	--	--	--	--	--	--	--	--	--	--	Molecular Function: RNA polymerase II proximal promoter sequence-specific DNA binding (GO:0000978);|Molecular Function: DNA-binding transcription factor activity (GO:0003700);|Cellular Component: nucleus (GO:0005634);|Cellular Component: cytoplasm (GO:0005737);|Biological Process: cellular response to heat (GO:0034605);|Molecular Function: sequence-specific DNA binding (GO:0043565);|Biological Pr…	--	--			HSFF
TRINITY_DN10450_c0_g1_i2_5	0.361831	0.18156	0.197474	0	0	0.569477	1.4718	1.26837	0.671633	0	2.27495	1.88957	2.1226	2.94039	1.03731	--	--	--	--	--	--	--	--	--	--	--	--	--	--	--	--	--	--	--	--	--			#N/A
TRINITY_DN10451_c0_g1_i1_1	5.68269	5.35343	5.43927	5.23532	5.30211	6.01478	2.7357	2.8201	2.62542	2.362	2.35796	2.66987	2.45513	1.93154	2.24423	XP_019701993.1	protein misato homolog 1 [Elaeis guineensis]	Q7S2Y8|DML1_NEUCR	Protein dml-1 NCU08981 OS=FGSC 987) GN=NCU08981 PE=3 SV=2	--	--	--	--	--	--	--	--	--	--	--	--	--	--	Cellular Component: mitochondrion (GO:0005739);	PF10644.9,PF14881.6	Misato Segment II tubulin-like domain|Tubulin domain			---
TRINITY_DN10451_c0_g1_i1_4	136.107	87.2195	153.007	1.5811	1.18928	5.05522	1.44682	10.061	8.91628	1.77935	68.3534	4.78227	3.22087	76.6381	1.26853	XP_009409022.1	PREDICTED: uncharacterized protein LOC103991334 [Musa acuminata subsp. malaccensis]	Q9LNX4|SMR5_ARATH	Cyclin-dependent protein kinase inhibitor SMR5 F22G5.11 OS=Arabidopsis thaliana (Mouse-ear cress) GN=F22G5.11 PE=1 SV=1	--	--	--	--	--	--	--	--	--	--	--	--	--	--	Molecular Function: protein kinase inhibitor activity (GO:0004860);|Cellular Component: nucleus (GO:0005634);|Biological Process: cellular response to DNA damage stimulus (GO:0006974);|Biological Process: cell cycle (GO:0007049);|Biological Process: negative regulation of cell cycle (GO:0045786);|Biological Process: negative regulation of mitotic nuclear division (GO:0045839);	--	--			---
TRINITY_DN10453_c0_g1_i1_3	0.532916	0.495916	0.621108	0.933045	0.726059	1.32886	2.16455	1.74975	2.09611	2.38069	1.7208	2.46387	2.13829	1.78819	2.39147	XP_010905145.1	myb-like protein X [Elaeis guineensis]	--	--	--	--	--	--	--	--	--	--	--	--	--	--	--	--	--	--	--			---
TRINITY_DN10454_c0_g1_i3_2	12.7121	13.3163	14.8807	14.4063	13.8995	14.0169	8.15076	7.10841	9.41007	8.93882	8.45915	6.74745	6.22795	6.74172	7.79618	XP_029120202.1	probable transcriptional regulatory protein At2g25830 isoform X1 [Elaeis guineensis]	O82314|U082_ARATH	Probable transcriptional regulatory protein At2g25830 F17H15.14 OS=Arabidopsis thaliana (Mouse-ear cress) GN=F17H15.14 PE=2 SV=2	--	--	--	--	--	--	--	--	--	--	--	--	--	--	Cellular Component: chloroplast (GO:0009507);	PF01709.20	Transcriptional regulator			---
TRINITY_DN10455_c0_g1_i1_4	15.5429	11.7898	14.4768	1.45238	0	0.895276	0	2.24092	0	0.732396	0	2.09725	0.654508	0.670945	0.670214	--	--	--	--	--	--	--	--	--	--	--	--	--	--	--	--	--	--	--	--	--			#N/A
TRINITY_DN10456_c0_g1_i2_2	0	0	0	0	0.55399	0	13.4245	14.6887	21.5382	13.7436	21.97	31.2035	11.707	11.4818	9.13256	--	--	--	--	--	--	--	--	--	--	--	--	--	--	--	--	--	--	--	--	--			#N/A
TRINITY_DN10458_c0_g1_i1_1	38.1269	36.2681	43.4097	48.1848	52.3545	40.1498	30.8071	33.2816	41.3894	28.8534	44.8814	33.4368	43.561	32.0323	35.3184	XP_009421117.1	PREDICTED: uncharacterized protein LOC104000730 [Musa acuminata subsp. malaccensis]	--	--	--	--	--	--	--	--	--	--	--	--	--	--	--	--	--	--	--			---
TRINITY_DN10458_c0_g1_i1_4	0	0	0	0	0	0.302732	1.93646	1.48577	0.917403	0.644366	0.861552	0.594479	0.989522	0.335773	0.92414	XP_020267947.1	uncharacterized protein LOC109843420, partial [Asparagus officinalis]	--	--	--	--	--	--	--	--	--	--	--	--	--	--	--	--	--	--	--			---
TRINITY_DN10459_c0_g1_i1_4	3.45784	2.45127	0.126584	0	0.234398	0.388051	0.0999755	0.100084	0	0	0	0	0	0	0.0916066	AIC62926.1	NBPF8, partial [synthetic construct]	--	--	--	--	--	--	--	--	--	--	--	--	--	--	--	--	--	PF06758.13	Olduvai domain			#N/A
TRINITY_DN10459_c0_g1_i1_5	60.2606	60.8657	66.3246	39.2543	43.6423	45.3827	75.6775	67.9995	71.5354	81.0022	79.5481	76.4006	62.0412	55.1745	62.4054	XP_010922054.1	hydroxymethylglutaryl-CoA lyase, mitochondrial isoform X1 [Elaeis guineensis]	O81027|HMGCL_ARATH	Hydroxymethylglutaryl-CoA lyase, mitochondrial F12C20.16 OS=Arabidopsis thaliana (Mouse-ear cress) GN=F12C20.16 PE=1 SV=2	317/429(73.89)	K01640	E4.1.3.4, HMGCL, hmgL	hydroxymethylglutaryl-CoA lyase [EC:4.1.3.4]	ko00072|ko00280|ko00650|ko04146	Synthesis and degradation of ketone bodies|Valine, leucine and isoleucine degradation|Butanoate metabolism|Peroxisome	--	--	--	--	--	--	--	--	Molecular Function: hydroxymethylglutaryl-CoA lyase activity (GO:0004419);|Cellular Component: mitochondrion (GO:0005739);|Cellular Component: mitochondrial matrix (GO:0005759);|Biological Process: leucine catabolic process (GO:0006552);|Biological Process: lipid metabolic process (GO:0006629);|Molecular Function: metal ion binding (GO:0046872);|Biological Process: ketone body biosynthetic proces…	PF00682.19	HMGL-like			HMGCL
TRINITY_DN1045_c0_g1_i1_1	0.38954	1.91214	0	0.412797	0	0.507433	1.53105	1.17616	0.838231	1.20502	0.701603	0.673855	1.84313	0.639073	1.6339	--	--	--	--	--	--	--	--	--	--	--	--	--	--	--	--	--	--	--	--	--			#N/A
TRINITY_DN10460_c0_g1_i1_4	3.29855	5.36326	5.61441	5.08942	6.28133	6.65852	1.52779	2.35601	1.3723	1.9444	1.67253	1.02767	1.98832	1.5953	1.87488	XP_010919743.1	monooxygenase 2 [Elaeis guineensis]	O81816|MO2_ARATH	Monooxygenase 2 F20M13.100 OS=Arabidopsis thaliana (Mouse-ear cress) GN=F20M13.100 PE=2 SV=1	--	--	--	--	--	--	--	--	--	--	--	--	--	--	Biological Process: response to oomycetes (GO:0002239);|Molecular Function: monooxygenase activity (GO:0004497);|Molecular Function: FAD binding (GO:0071949);	PF01494.19,PF01266.24,PF00890.24,PF13450.6	FAD binding domain|FAD dependent oxidoreductase|FAD binding domain|NAD(P)-binding Rossmann-like domain			---
TRINITY_DN10461_c0_g1_i1_4	0.59058	1.51685	1.71052	2.17887	2.93314	0.768132	10.5286	15.1809	14.4383	8.10857	9.47312	7.46056	2.81842	7.69921	4.30693	--	--	--	--	--	--	--	--	--	--	--	--	--	--	--	--	--	--	--	--	--			#N/A
TRINITY_DN10462_c0_g1_i1_1	4.53129	4.37294	4.60211	4.1177	4.94675	3.8705	0.0453007	0.137085	0.188641	0.185392	0.0871985	0.046252	0.042809	0.0864396	0.0447924	XP_020092674.1	uncharacterized protein LOC109713119 [Ananas comosus]	--	--	--	--	--	--	--	--	--	--	--	--	--	--	--	--	--	PF04788.12	Protein of unknown function (DUF620)			---
TRINITY_DN10462_c0_g1_i1_4	0.318543	0	0	0	0	0.730474	2.83028	2.07116	0.338126	1.33543	1.24555	3.10701	1.97664	0.572248	2.67578	--	--	--	--	--	--	--	--	--	--	--	--	--	--	--	--	--	--	--	--	--			#N/A
TRINITY_DN10462_c0_g2_i1_4	0	0	0	0	0	0	1.71976	2.19436	1.37217	1.78835	1.25673	1.27755	1.57241	1.59093	1.0416	--	--	--	--	--	--	--	--	--	--	--	--	--	--	--	--	--	--	--	--	--			#N/A
TRINITY_DN10463_c0_g1_i1_3	14.9946	17.9208	20.4452	21.2342	19.9516	18.4121	17.2703	20.0206	20.197	17.3754	23.5179	15.4418	18.7818	32.7866	18.6242	XP_010931455.1	uncharacterized protein At5g19025 isoform X1 [Elaeis guineensis]	P0C8Q9|Y5902_ARATH	Uncharacterized protein At5g19025 T16G12_60 OS=Arabidopsis thaliana (Mouse-ear cress) GN=T16G12_60 PE=2 SV=3	--	--	--	--	--	--	--	--	--	--	--	--	--	--	Molecular Function: structural constituent of ribosome (GO:0003735);|Cellular Component: ribosome (GO:0005840);|Biological Process: translation (GO:0006412);|Cellular Component: integral component of membrane (GO:0016021);	--	--			---
TRINITY_DN10464_c0_g1_i1_3	177.07	179.12	194.322	176.841	202.872	193.59	231.674	210.633	209.033	228.901	230.454	210.789	197.737	181.925	186.174	XP_024023849.1	protein PEROXIN-4 [Morus notabilis]	Q8LGF7|PEX4_ARATH	Protein PEROXIN-4 F18A17.10 OS=Arabidopsis thaliana (Mouse-ear cress) GN=F18A17.10 PE=1 SV=1	--	--	--	--	--	--	--	--	--	--	--	--	--	--	Molecular Function: ubiquitin-protein transferase activity (GO:0004842);|Molecular Function: ATP binding (GO:0005524);|Cellular Component: peroxisomal membrane (GO:0005778);|Biological Process: fatty acid beta-oxidation (GO:0006635);|Biological Process: peroxisome organization (GO:0007031);|Biological Process: protein import into peroxisome matrix (GO:0016558);|Biological Process: protein ubiquit…	PF00179.26	Ubiquitin-conjugating enzyme			PEX4
TRINITY_DN10466_c0_g1_i2_2	0	0	0	0.87087	0	0	14.0908	15.057	21.1002	24.1376	48.3269	39.151	9.61946	12.7274	19.7298	XP_010937263.1	protein SENESCENCE-ASSOCIATED GENE 21, mitochondrial-like [Elaeis guineensis]	--	--	--	--	--	--	--	--	--	--	--	--	--	--	--	--	--	--	--			---
TRINITY_DN10467_c0_g1_i1_4	0	0	0	0	0	0	2.06306	2.98393	1.16985e-25	1.27845	0.383576	1.57383	2.22015	0	0.769672	--	--	--	--	--	--	--	--	--	--	--	--	--	--	--	--	--	--	--	--	--			#N/A
TRINITY_DN10467_c0_g1_i3_5	4.65609	4.63194	4.19817	5.96919	5.078	5.89143	6.00258	7.06424	5.44223	6.27959	5.35006	7.69456	7.2138	7.09365	7.75015	XP_010314706.1	chaperone protein dnaJ 49 [Solanum lycopersicum]	Q9FH28|DNJ49_ARATH	Chaperone protein dnaJ 49 K19E20.16 OS=Arabidopsis thaliana (Mouse-ear cress) GN=K19E20.16 PE=2 SV=2	128/254(50.39)	K09518	DNAJB12	DnaJ homolog subfamily B member 12	ko04141	Protein processing in endoplasmic reticulum	--	--	--	--	--	--	--	--	Cellular Component: integral component of membrane (GO:0016021);	PF00226.31,PF09320.11	DnaJ domain|Domain of unknown function (DUF1977)			DNAJB12
TRINITY_DN10467_c1_g2_i1_4	0	0	0.0682757	0.0602545	0.0637287	0.128468	1.94303	1.31596	2.10289	1.25132	0.687131	1.52605	2.66821	1.27952	1.76361	--	--	--	--	--	--	--	--	--	--	--	--	--	--	--	--	--	--	--	--	--			#N/A
TRINITY_DN10469_c0_g1_i1_1	3.15251	2.85818	2.94786	2.30533	2.25015	2.80971	0.0314012	0	0.0332981	0.0326595	0	0	0	0	0	XP_010915624.1	protein trichome birefringence-like 31 [Elaeis guineensis]	Q1PFD9|TBL31_ARATH	Protein trichome birefringence-like 31 F3N23.34 OS=Arabidopsis thaliana (Mouse-ear cress) GN=F3N23.34 PE=2 SV=1	--	--	--	--	--	--	--	--	--	--	--	--	--	--	Cellular Component: Golgi apparatus (GO:0005794);|Cellular Component: integral component of membrane (GO:0016021);|Molecular Function: O-acetyltransferase activity (GO:0016413);|Biological Process: xylan biosynthetic process (GO:0045492);|Molecular Function: xylan O-acetyltransferase activity (GO:1990538);	PF13839.6,PF14416.6	GDSL/SGNH-like Acyl-Esterase family found in Pmr5 and Cas1p|PMR5 N terminal Domain			---
TRINITY_DN10470_c0_g1_i1_1	2.69787	4.1346	7.83129	5.20883	7.32889	7.64101	0.205112	0.21531	0.440904	0	0	0	0	0	0	XP_010908541.1	protein SPA, chloroplastic isoform X1 [Elaeis guineensis]	A0A2K3DZC4|BSD2_CHLRE	Protein BUNDLE SHEATH DEFECTIVE 2, chloroplastic CHLRE_03g201050v5 OS=Chlamydomonas reinhardtii (Chlamydomonas smithii) GN=CHLRE_03g201050v5 PE=1 SV=1	--	--	--	--	--	--	--	--	--	--	--	--	--	--	--	--	--			---
TRINITY_DN10470_c0_g1_i1_3	0	0	0	0	0	0	0	1.60114	0	1.6457	1.36113	1.93413	0.610886	0	2.52954	--	--	--	--	--	--	--	--	--	--	--	--	--	--	--	--	--	--	--	--	--			#N/A
TRINITY_DN10472_c0_g1_i1_1	401.11	398.718	482.548	427.533	454.545	341.465	133.692	155.511	179.924	111.452	136.837	97.9699	80.4214	76.2869	85.0814	THU55272.1	hypothetical protein C4D60_Mb11t04820 [Musa balbisiana]	Q9M7X7|RL291_ARATH	60S ribosomal protein L29-1 F3E22.16 OS=Arabidopsis thaliana (Mouse-ear cress) GN=F3E22.16 PE=1 SV=1	57/61(93.44)	K02905	RP-L29e, RPL29	large subunit ribosomal protein L29e	ko03010	Ribosome	--	--	--	--	--	--	--	--	Biological Process: cytoplasmic translation (GO:0002181);|Molecular Function: structural constituent of ribosome (GO:0003735);|Cellular Component: nucleolus (GO:0005730);|Cellular Component: cytosolic large ribosomal subunit (GO:0022625);	--	--			RP-L29e
TRINITY_DN10472_c0_g1_i1_2	1.76231	1.74837	0.737839	0.637495	1.39322	2.53248	0.62565	1.2849	1.91446	1.24818	3.69483	3.13862	3.07438	2.10332	2.7262	KAE8690148.1	hypothetical protein F3Y22_tig00110925pilonHSYRG00035 [Hibiscus syriacus]	P10978|POLX_TOBAC	Endonuclease . OS=Nicotiana tabacum (Common tobacco) GN=. PE=2 SV=1	--	--	--	--	--	--	--	--	--	--	--	--	--	--	Cellular Component: retrotransposon nucleocapsid (GO:0000943);|Molecular Function: nucleic acid binding (GO:0003676);|Molecular Function: RNA-directed DNA polymerase activity (GO:0003964);|Molecular Function: aspartic-type endopeptidase activity (GO:0004190);|Molecular Function: endonuclease activity (GO:0004519);|Molecular Function: zinc ion binding (GO:0008270);|Biological Process: DNA integrat…	--	--			---
TRINITY_DN10472_c0_g1_i1_4	3.61921	4.41935	2.65677	0	2.58838	2.02706	0.920822	0	0	0.956747	0	0.855154	0.791588	1.6117	0.806698	--	--	--	--	--	--	--	--	--	--	--	--	--	--	--	--	--	--	--	--	--			#N/A
TRINITY_DN10472_c0_g1_i2_5	39.6706	40.0704	41.3014	244.129	279.779	220.432	3.8872	3.65646	4.30717	3.3818	3.15533	2.04383	2.13289	2.0326	1.8444	XP_020679064.1	probable pectate lyase 8 [Dendrobium catenatum]	Q9M8Z8|PLY8_ARATH	Probable pectate lyase 8 F17A9.16 OS=Arabidopsis thaliana (Mouse-ear cress) GN=F17A9.16 PE=2 SV=1	318/363(87.60)	K01728	pel	pectate lyase [EC:4.2.2.2]	ko00040	Pentose and glucuronate interconversions	--	--	--	--	--	--	--	--	Molecular Function: pectate lyase activity (GO:0030570);|Biological Process: pectin catabolic process (GO:0045490);|Molecular Function: metal ion binding (GO:0046872);	PF00544.19	Pectate lyase			pel
TRINITY_DN10472_c0_g2_i2_4	5.29457	4.8377	5.47347	2.3407	2.3852	2.62751	0.0370336	0.717772	0.155968	0.0383731	0.563331	0.847102	0.174206	0.303997	0.2461	XP_008812950.1	uncharacterized protein LOC103723714 isoform X3 [Phoenix dactylifera]	--	--	--	--	--	--	--	--	--	--	--	--	--	--	--	--	--	PF13456.6,PF00075.24	Reverse transcriptase-like|RNase H			---
TRINITY_DN10474_c0_g1_i3_4	4.59586e-07	1.7741e-08	0.169416	0.498039	7.65012e-15	9.11473e-20	7.91488	1.90283	7.26597	4.95557	2.03776	2.04933	0.791268	1.09396	0.557979	--	--	--	--	--	--	--	--	--	--	--	--	--	--	--	--	--	--	--	--	--			#N/A
TRINITY_DN10475_c0_g1_i2_3	2.9994	2.05135	2.46163	2.33194	2.79187	2.94358	1.06767	1.44161	2.07339	1.21252	3.76879	1.18251	1.3381	3.54003	2.72148	BAU68652.1	R2R3-MYB transcriptional factor, partial [Lilium hybrid division I]	P81392|MYB06_ANTMA	Myb-related protein 306 MYB306 OS=Antirrhinum majus (Garden snapdragon) GN=MYB306 PE=2 SV=1	--	--	--	--	--	--	--	--	--	--	--	--	--	--	Molecular Function: DNA binding (GO:0003677);|Cellular Component: nucleus (GO:0005634);	PF00249.31,PF13921.6	Myb-like DNA-binding domain|Myb-like DNA-binding domain	0F	MYB	MYBP
TRINITY_DN10476_c0_g1_i1_1	54.5161	61.2458	61.7588	53.056	50.6149	52.9826	61.6885	62.8298	62.3716	58.7826	52.5238	57.073	55.6452	56.4633	59.3133	PIA64817.1	hypothetical protein AQUCO_00100348v1 [Aquilegia coerulea]	Q8W593|LGUC_ARATH	Probable lactoylglutathione lyase, chloroplastic F1N21.10 OS=Arabidopsis thaliana (Mouse-ear cress) GN=F1N21.10 PE=1 SV=1	267/305(87.54)	K01759	GLO1, gloA	lactoylglutathione lyase [EC:4.4.1.5]	ko00620	Pyruvate metabolism	--	--	--	--	--	--	--	--	Molecular Function: lactoylglutathione lyase activity (GO:0004462);|Biological Process: response to cold (GO:0009409);|Cellular Component: chloroplast (GO:0009507);|Cellular Component: chloroplast stroma (GO:0009570);|Cellular Component: thylakoid (GO:0009579);|Cellular Component: stromule (GO:0010319);|Biological Process: methylglyoxal catabolic process to D-lactate via S-lactoyl-glutathione (GO…	PF00903.25,PF13669.6,PF18029.1	Glyoxalase/Bleomycin resistance protein/Dioxygenase superfamily|Glyoxalase/Bleomycin resistance protein/Dioxygenase superfamily|Glyoxalase-like domain			GLO1
TRINITY_DN10477_c0_g1_i1_3	15.7792	13.7216	14.7536	19.5468	19.6518	16.6693	6.9175	5.89179	6.86061	7.88207	7.12143	5.82891	6.47728	6.08194	7.51158	MQM06014.1	hypothetical protein [Colocasia esculenta]	Q69VD9|P2C57_ORYSJ	Probable protein phosphatase 2C 57 OsJ_21867 OS=Oryza sativa subsp. japonica (Rice) GN=OsJ_21867 PE=2 SV=1	--	--	--	--	--	--	--	--	--	--	--	--	--	--	Molecular Function: protein serine/threonine phosphatase activity (GO:0004722);|Cellular Component: nucleus (GO:0005634);|Cellular Component: cytosol (GO:0005829);|Molecular Function: metal ion binding (GO:0046872);|Biological Process: regulation of defense response to virus (GO:0050688);	PF00481.21	Protein phosphatase 2C	1F	DBP	PTC2_3
TRINITY_DN10477_c0_g2_i1_2	2.2225	0.948038	1.22705	1.44063	0.891784	1.03015	2.91744	2.57092	5.00649	2.1334	1.85179	1.92849	1.39512	1.19292	0.932642	--	--	--	--	--	--	--	--	--	--	--	--	--	--	--	--	--	--	--	--	--			#N/A
TRINITY_DN10478_c0_g1_i1_5	0.866189	0.26651	2.67861	0.437067	0	0	0	0.171848	0.178564	0	0	0.154318	0	0	0	RWW28623.1	hypothetical protein GW17_00006886 [Ensete ventricosum]	P0C035|ATL60_ARATH	RING-H2 finger protein ATL60 T18A20.16 OS=Arabidopsis thaliana (Mouse-ear cress) GN=T18A20.16 PE=2 SV=1	--	--	--	--	--	--	--	--	--	--	--	--	--	--	Cellular Component: plasma membrane (GO:0005886);|Cellular Component: integral component of membrane (GO:0016021);|Biological Process: protein ubiquitination (GO:0016567);|Molecular Function: transferase activity (GO:0016740);|Molecular Function: metal ion binding (GO:0046872);	PF13639.6,PF17123.5,PF12678.7,PF13923.6,PF00097.25	Ring finger domain|RING-like zinc finger|RING-H2 zinc finger domain|Zinc finger, C3HC4 type (RING finger)|Zinc finger, C3HC4 type (RING finger)			---
TRINITY_DN10479_c0_g1_i2_2	34.5308	33.5707	36.9795	30.3436	36.431	31.1816	25.8689	25.0559	30.0185	21.7309	26.6768	21.9203	24.7737	30.3005	26.9357	XP_010904941.1	EID1-like F-box protein 2 [Elaeis guineensis]	Q9FLZ8|EDL2_ARATH	EID1-like F-box protein 2 MUL8.40 OS=Arabidopsis thaliana (Mouse-ear cress) GN=MUL8.40 PE=1 SV=1	--	--	--	--	--	--	--	--	--	--	--	--	--	--	--	--	--			---
TRINITY_DN10479_c0_g2_i1_1	0.344347	0	1.38913	1.28587	0.863748	1.13899	100.469	92.5823	94.5884	122.977	106.154	107.38	89.6038	78.7655	79.6954	XP_009391507.1	PREDICTED: uncharacterized protein LOC103977658 isoform X1 [Musa acuminata subsp. malaccensis]	F4JKK0|SUD1_ARATH	Probable E3 ubiquitin ligase SUD1 F28A23.140 OS=Arabidopsis thaliana (Mouse-ear cress) GN=F28A23.140 PE=1 SV=1	--	--	--	--	--	--	--	--	--	--	--	--	--	--	Molecular Function: ubiquitin-protein transferase activity (GO:0004842);|Molecular Function: zinc ion binding (GO:0008270);|Biological Process: isoprenoid biosynthetic process (GO:0008299);|Biological Process: response to water deprivation (GO:0009414);|Biological Process: wax biosynthetic process (GO:0010025);|Biological Process: cutin biosynthetic process (GO:0010143);|Biological Process: suber…	PF12428.8,PF12906.7	Protein of unknown function (DUF3675)|RING-variant domain			---
TRINITY_DN10479_c1_g1_i2_3	27.3775	27.6472	37.0485	36.7279	36.6784	35.5294	20.0833	16.9994	16.1182	14.7038	15.9491	17.7052	17.0541	18.8777	17.5387	XP_010915172.1	serine/threonine-protein phosphatase PP2A-1 catalytic subunit [Elaeis guineensis]	A2YEB4|PP2A1_ORYSI	Serine/threonine-protein phosphatase PP2A-1 catalytic subunit OsI_022657 OS=Oryza sativa subsp. indica (Rice) GN=OsI_022657 PE=2 SV=1	290/306(94.77)	K04382	PPP2C	serine/threonine-protein phosphatase 2A catalytic subunit [EC:3.1.3.16]	ko03015|ko04136	mRNA surveillance pathway|Autophagy - other	--	--	--	--	--	--	--	--	Molecular Function: phosphoprotein phosphatase activity (GO:0004721);|Cellular Component: cytoplasm (GO:0005737);|Molecular Function: metal ion binding (GO:0046872);	PF00149.28	Calcineurin-like phosphoesterase			PPP2C
TRINITY_DN10480_c0_g1_i1_2	45.5769	47.6178	43.3931	43.5648	40.9121	48.8044	27.9158	33.6822	28.746	25.455	23.4795	30.2663	30.3105	34.0797	33.1659	XP_008798965.1	protein DEFECTIVE IN EXINE FORMATION 1-like isoform X1 [Phoenix dactylifera]	F4IYM4|DEX1_ARATH	Protein DEFECTIVE IN EXINE FORMATION 1 MZB10.12 OS=Arabidopsis thaliana (Mouse-ear cress) GN=MZB10.12 PE=2 SV=1	--	--	--	--	--	--	--	--	--	--	--	--	--	--	Molecular Function: calcium ion binding (GO:0005509);|Cellular Component: endoplasmic reticulum (GO:0005783);|Cellular Component: plasma membrane (GO:0005886);|Biological Process: pollen wall assembly (GO:0010208);|Biological Process: pollen exine formation (GO:0010584);|Cellular Component: membrane (GO:0016020);|Cellular Component: integral component of membrane (GO:0016021);|Biological Process:…	PF13517.6,PF01839.23,PF15907.5	Repeat domain in Vibrio, Colwellia, Bradyrhizobium and Shewanella|FG-GAP repeat|Integrin-alpha FG-GAP repeat-containing protein 2			---
TRINITY_DN10480_c0_g1_i1_4	40.562	42.3231	62.2085	0	0	0	0	0	0.493566	0	0	0	0	0	0	--	--	--	--	--	--	--	--	--	--	--	--	--	--	--	--	--	--	--	--	--			#N/A
TRINITY_DN10480_c0_g1_i3_1	15.5397	18.1542	17.1029	18.8739	20.1823	20.9031	8.34509	7.29111	6.8742	8.40367	6.70902	7.62917	6.87579	7.76246	7.15724	XP_019704610.1	uncharacterized protein LOC105042246 [Elaeis guineensis]	--	--	--	--	--	--	--	--	--	--	--	--	--	--	--	--	--	PF00590.20	Tetrapyrrole (Corrin/Porphyrin) Methylases			rsmI
TRINITY_DN10481_c0_g1_i1_1	2.57091	2.64714	2.55468	3.612	2.23016	3.33861	0	0.0634533	0	0.128808	0	0	0	0	0	RWW27408.1	hypothetical protein GW17_00008158 [Ensete ventricosum]	O65896|CDA1_ARATH	Cytidine deaminase 1 F3P11 OS=Arabidopsis thaliana (Mouse-ear cress) GN=F3P11 PE=1 SV=1	54/125(43.20)	K01489	cdd, CDA	cytidine deaminase [EC:3.5.4.5]	ko00240	Pyrimidine metabolism	--	--	--	--	--	--	--	--	Molecular Function: cytidine deaminase activity (GO:0004126);|Cellular Component: cytosol (GO:0005829);|Biological Process: cytidine catabolic process (GO:0006216);|Molecular Function: zinc ion binding (GO:0008270);|Biological Process: cytidine deamination (GO:0009972);|Molecular Function: protein homodimerization activity (GO:0042803);|Molecular Function: deoxycytidine deaminase activity (GO:004…	--	--			#N/A
TRINITY_DN10481_c0_g1_i1_5	22.0174	26.869	26.6198	20.5069	22.4407	26.0175	3.60813	3.84667	3.35454	3.8643	2.82962	2.94708	2.46991	2.12352	2.23302	XP_010926348.1	uncharacterized protein LOC105048654 isoform X1 [Elaeis guineensis]	--	--	--	--	--	--	--	--	--	--	--	--	--	--	--	--	--	PF01544.18	CorA-like Mg2+ transporter protein			---
TRINITY_DN10481_c1_g1_i1_1	3.13414	3.47567	3.23811	3.66113	3.12137	3.60059	0.201739	0.265883	0.376212	0.579928	0.886591	0.481786	0.327424	0.661285	0.14214	XP_008803647.1	probable galactinol--sucrose galactosyltransferase 1 [Phoenix dactylifera]	Q84VX0|RFS1_ARATH	Probable galactinol--sucrose galactosyltransferase 1 F20N2.12 OS=Arabidopsis thaliana (Mouse-ear cress) GN=F20N2.12 PE=2 SV=1	598/758(78.89)	K06617	E2.4.1.82	raffinose synthase [EC:2.4.1.82]	ko00052	Galactose metabolism	--	--	--	--	--	--	--	--	Biological Process: raffinose family oligosaccharide biosynthetic process (GO:0010325);|Molecular Function: galactinol-sucrose galactosyltransferase activity (GO:0047274);	PF05691.12	Raffinose synthase or seed imbibition protein Sip1			E2.4.1.82
TRINITY_DN10482_c0_g1_i1_2	0.511962	2.62219	0.578532	0.979154	0.538159	2.80992	21.746	21.7697	15.7452	7.41311	13.6223	19.2963	25.5661	19.5564	17.0921	--	--	--	--	--	--	--	--	--	--	--	--	--	--	--	--	--	--	--	--	--			#N/A
TRINITY_DN10483_c0_g1_i1_1	450.432	497.154	440.977	625.157	559.078	442.758	646.375	593.936	757.867	454.392	558.85	471.827	417.423	403.986	386.677	O22643.1	RecName: Full=Acyl-CoA-binding protein; Short=ACBP [Fritillaria agrestis]	O22643|ACBP_FRIAG	Acyl-CoA-binding protein ACABP OS=Fritillaria agrestis (Stinkbells) GN=ACABP PE=3 SV=1	--	--	--	--	--	--	--	--	--	--	--	--	--	--	Molecular Function: fatty-acyl-CoA binding (GO:0000062);|Molecular Function: lipid binding (GO:0008289);	--	--			---
TRINITY_DN10483_c0_g2_i1_1	0.512578	1.55096	1.25014	2.81724	1.19273	2.12555	0	1.59369	0	1.0532	0.452737	0.461104	0.85919	0.443976	0.444091	--	--	--	--	--	--	--	--	--	--	--	--	--	--	--	--	--	--	--	--	--			#N/A
TRINITY_DN10486_c0_g1_i1_1	6.65211	4.62955	3.56492	0.572568	0.492564	0.63091	0	0	0	0	0	0	0	0	0	XP_020091679.1	protein QUIRKY [Ananas comosus]	Q9C8H3|FTIP4_ARATH	FT-interacting protein 4 F19C24.20 OS=Arabidopsis thaliana (Mouse-ear cress) GN=F19C24.20 PE=1 SV=1	--	--	--	--	--	--	--	--	--	--	--	--	--	--	--	PF08372.10,PF00168.30	Plant phosphoribosyltransferase C-terminal|C2 domain			---
TRINITY_DN10486_c1_g1_i1_2	0.444276	0.439113	0.989207	0.248607	0.509492	0	0	0.343987	0.578718	0.384183	0.681492	0.136296	0	0.404096	0.131982	XP_008782404.1	peptidyl-prolyl cis-trans isomerase CYP26-2, chloroplastic [Phoenix dactylifera]	F4HTT6|CP26B_ARATH	Peptidyl-prolyl cis-trans isomerase CYP26-2, chloroplastic F2P9.6 OS=Arabidopsis thaliana (Mouse-ear cress) GN=F2P9.6 PE=2 SV=1	--	--	--	--	--	--	--	--	--	--	--	--	--	--	Molecular Function: peptidyl-prolyl cis-trans isomerase activity (GO:0003755);|Cellular Component: chloroplast (GO:0009507);|Cellular Component: chloroplast thylakoid (GO:0009534);	--	--			#N/A
TRINITY_DN10488_c0_g1_i4_5	90.4355	82.1687	91.5286	88.3206	95.9413	90.6775	20.2814	20.8942	22.3596	17.6346	19.987	18.9717	15.5335	14.1846	14.9203	PKA53178.1	hypothetical protein AXF42_Ash009908 [Apostasia shenzhenica]	Q9C717|FLXL3_ARATH	Protein FLX-like 3 F7A10.21 OS=Arabidopsis thaliana (Mouse-ear cress) GN=F7A10.21 PE=1 SV=1	--	--	--	--	--	--	--	--	--	--	--	--	--	--	Biological Process: flower development (GO:0009908);|Biological Process: cell differentiation (GO:0030154);	--	--			---
TRINITY_DN10489_c0_g1_i1_1	6.84515	6.37045	8.81665	11.4783	9.64	11.262	0.838761	1.38709	1.13728	0.840932	1.23564	0.720904	0.334834	0.612124	0.259542	XP_010934226.1	uncharacterized protein LOC105054424 [Elaeis guineensis]	--	--	--	--	--	--	--	--	--	--	--	--	--	--	--	--	--	--	--			---
TRINITY_DN10490_c0_g1_i1_3	22.518	24.9348	20.5195	34.3605	29.2761	34.2218	6.08031	5.74716	5.37075	4.97894	4.38948	4.6365	6.93391	7.18451	6.81828	XP_008807991.1	uncharacterized protein LOC103720176 [Phoenix dactylifera]	Q9FZ97|MUC70_ARATH	Probable hexosyltransferase MUCI70 F3H9.11 OS=Arabidopsis thaliana (Mouse-ear cress) GN=F3H9.11 PE=1 SV=1	--	--	--	--	--	--	--	--	--	--	--	--	--	--	--	PF04765.13	Protein of unknown function (DUF616)			---
TRINITY_DN10490_c0_g1_i1_4	0	6.93763e-102	3.62397e-75	3.16661e-87	0	0	2.18145	3.61159	3.39467	2.43618	1.26234	1.38418	1.05618	2.79439	2.05451	--	--	--	--	--	--	--	--	--	--	--	--	--	--	--	--	--	--	--	--	--			#N/A
TRINITY_DN10490_c0_g1_i1_5	0.262926	0.0880905	0.368511	0.894723	0.352485	0.793423	1.94006	1.65539	1.63026	1.7174	3.89065	2.42237	2.67385	7.95552	2.04399	--	--	--	--	--	--	--	--	--	--	--	--	--	--	--	--	--	--	--	--	--			#N/A
TRINITY_DN10491_c0_g1_i1_4	0.965241	0.64652	1.13546	0.675905	0.722865	0.824214	0.6231	1.27169	0.677411	1.60737	0.29093	0.570388	1.30653	0	0.280314	--	--	--	--	--	--	--	--	--	--	--	--	--	--	--	--	--	--	--	--	--			#N/A
TRINITY_DN10493_c0_g1_i1_4	0.835251	0	1.33844	0	0.422569	0	0.59285	1.19454	0.622914	0.305815	0.375345	0.391993	0.909811	0.246209	0.781127	XP_010921991.1	lysine-specific histone demethylase 1 homolog 2 isoform X1 [Elaeis guineensis]	Q6YYZ1|LDL2_ORYSJ	Lysine-specific histone demethylase 1 homolog 2 P0025F03.17-1 OS=Oryza sativa subsp. japonica (Rice) GN=P0025F03.17-1 PE=2 SV=1	--	--	--	--	--	--	--	--	--	--	--	--	--	--	Molecular Function: DNA binding (GO:0003677);|Molecular Function: oxidoreductase activity (GO:0016491);|Biological Process: histone H3-K4 methylation (GO:0051568);	PF01593.24	Flavin containing amine oxidoreductase			KDM1A
TRINITY_DN10493_c0_g1_i3_2	53.7032	56.0063	57.4639	38.9201	41.3457	49.2512	35.3006	35.7816	32.6169	40.0028	37.0949	31.2537	25.9502	25.3486	24.9271	XP_008812483.1	uncharacterized protein LOC103723369 isoform X1 [Phoenix dactylifera]	--	--	--	--	--	--	--	--	--	--	--	--	--	--	--	--	--	PF02713.14	Domain of unknown function DUF220			---
TRINITY_DN10494_c0_g1_i1_2	66.6206	68.6631	76.1412	52.9246	55.0625	52.106	46.7418	44.7811	43.2048	47.9924	47.6279	38.652	40.5755	35.6209	36.1343	XP_010273860.1	PREDICTED: sm-like protein LSM1B [Nelumbo nucifera]	Q8LFL8|LSM1B_ARATH	Sm-like protein LSM1B MAG2.4 OS=Arabidopsis thaliana (Mouse-ear cress) GN=MAG2.4 PE=1 SV=1	121/128(94.53)	K12620	LSM1	U6 snRNA-associated Sm-like protein LSm1	ko03018	RNA degradation	--	--	--	--	--	--	--	--	Biological Process: deadenylation-dependent decapping of nuclear-transcribed mRNA (GO:0000290);|Molecular Function: RNA cap binding (GO:0000339);|Cellular Component: P-body (GO:0000932);|Molecular Function: RNA binding (GO:0003723);|Cellular Component: mRNA cap binding complex (GO:0005845);|Biological Process: mRNA processing (GO:0006397);|Biological Process: response to water deprivation (GO:000…	PF01423.22	LSM domain			LSM1
TRINITY_DN10494_c0_g1_i1_5	10.3703	11.4522	9.97224	8.9622	9.52915	9.2924	3.04299	2.67856	3.43629	3.57823	3.70991	2.58409	3.25308	3.02332	3.51063	XP_020102329.1	uncharacterized protein LOC109719900 [Ananas comosus]	B9DGY1|AB1K7_ARATH	Protein ACTIVITY OF BC1 COMPLEX KINASE 7, chloroplastic F17A17.4 OS=Arabidopsis thaliana (Mouse-ear cress) GN=F17A17.4 PE=1 SV=1	--	--	--	--	--	--	--	--	--	--	--	--	--	--	Molecular Function: ATP binding (GO:0005524);|Biological Process: response to oxidative stress (GO:0006979);|Cellular Component: chloroplast thylakoid membrane (GO:0009535);|Cellular Component: plastoglobule (GO:0010287);|Cellular Component: integral component of membrane (GO:0016021);|Molecular Function: kinase activity (GO:0016301);|Biological Process: cellular response to oxidative stress (GO:…	PF03109.16,PF01163.22	ABC1 family|RIO1 family			ADCK
TRINITY_DN10495_c0_g1_i1_2	78.6119	89.1536	82.6759	84.387	88.7	73.8308	17.3835	14.2088	20.3913	13.3222	16.2919	11.5701	13.1221	11.9803	11.5364	XP_010928939.1	mitochondrial uncoupling protein 1 isoform X1 [Elaeis guineensis]	O81845|PUMP1_ARATH	Mitochondrial uncoupling protein 1 F24B22.70 OS=Arabidopsis thaliana (Mouse-ear cress) GN=F24B22.70 PE=1 SV=1	--	--	--	--	--	--	--	--	--	--	--	--	--	--	Biological Process: amino acid transmembrane transport (GO:0003333);|Cellular Component: mitochondrion (GO:0005739);|Cellular Component: mitochondrial inner membrane (GO:0005743);|Cellular Component: vacuolar membrane (GO:0005774);|Cellular Component: plasmodesma (GO:0009506);|Cellular Component: chloroplast (GO:0009507);|Biological Process: photorespiration (GO:0009853);|Molecular Function: amin…	PF00153.27	Mitochondrial carrier protein			UCP2_3
TRINITY_DN10495_c0_g1_i1_4	0.787863	0	0	0	0	1.2286	3.63364	3.67217	3.85361	0.914779	1.55625	1.5384	2.14505	0.745755	2.22616	--	--	--	--	--	--	--	--	--	--	--	--	--	--	--	--	--	--	--	--	--			#N/A
TRINITY_DN10496_c0_g1_i1_1	1.81942	1.80935	1.14358	0.954526	0.732188	1.61169	0.348751	0.0608356	0.130025	0.0631214	0.11788	0.224715	0.153734	0.106829	0.269932	XP_020107573.1	pentatricopeptide repeat-containing protein At5g50990 [Ananas comosus]	Q9FI49|PP428_ARATH	Pentatricopeptide repeat-containing protein At5g50990 K3K7.15 OS=Arabidopsis thaliana (Mouse-ear cress) GN=K3K7.15 PE=2 SV=2	--	--	--	--	--	--	--	--	--	--	--	--	--	--	--	PF13041.6,PF01535.20,PF13812.6,PF12854.7	PPR repeat family|PPR repeat|Pentatricopeptide repeat domain|PPR repeat			---
TRINITY_DN10496_c0_g1_i1_2	0.000434709	1.62674e-12	4.44914e-09	1.46944	1.67074	1.71586	0.213929	0.393176	0.143622	0.0177939	0.161268	0.123017	0.0362862	0.0279777	0.00835587	XP_010921544.1	sister chromatid cohesion 1 protein 1 [Elaeis guineensis]	Q9S7T7|SCC11_ARATH	Sister chromatid cohesion 1 protein 1 MOP10.3 OS=Arabidopsis thaliana (Mouse-ear cress) GN=MOP10.3 PE=2 SV=2	--	--	--	--	--	--	--	--	--	--	--	--	--	--	Cellular Component: nuclear chromosome (GO:0000228);|Molecular Function: chromatin binding (GO:0003682);|Cellular Component: chromosome (GO:0005694);|Biological Process: double-strand break repair (GO:0006302);|Biological Process: sister chromatid cohesion (GO:0007062);|Cellular Component: cohesin complex (GO:0008278);|Biological Process: meiotic chromosome condensation (GO:0010032);|Biological P…	--	--			SCC1
TRINITY_DN10496_c0_g1_i1_5	8.4334	8.45836	8.85754	9.86941	8.32233	9.95445	2.99373	3.29496	2.89176	3.06571	2.44233	3.1894	2.41523	2.13489	2.27448	XP_010933596.1	serine/threonine-protein kinase D6PKL1 [Elaeis guineensis]	Q39183|D6KL2_ARATH	Serine/threonine-protein kinase D6PKL2 MCA23.7 OS=Arabidopsis thaliana (Mouse-ear cress) GN=MCA23.7 PE=1 SV=1	--	--	--	--	--	--	--	--	--	--	--	--	--	--	Molecular Function: protein kinase activity (GO:0004672);|Molecular Function: protein serine/threonine kinase activity (GO:0004674);|Molecular Function: ATP binding (GO:0005524);|Cellular Component: nucleus (GO:0005634);|Cellular Component: nucleolus (GO:0005730);|Cellular Component: cytoplasm (GO:0005737);|Cellular Component: plasma membrane (GO:0005886);|Biological Process: protein phosphorylat…	PF00069.25,PF07714.17	Protein kinase domain|Protein tyrosine kinase			E2.7.11.-
TRINITY_DN10496_c0_g1_i2_3	83.2424	93.5336	102.571	68.8818	66.1454	58.9597	345.791	348.689	367.412	429.404	438.685	375.503	339.346	338.07	340.78	XP_026660286.1	probable glutathione S-transferase DHAR1, cytosolic isoform X1 [Phoenix dactylifera]	Q65XA0|DHAR1_ORYSJ	Probable glutathione S-transferase DHAR1, cytosolic OJ1654_B10.18 OS=Oryza sativa subsp. japonica (Rice) GN=OJ1654_B10.18 PE=1 SV=1	162/195(83.08)	K21888	DHAR	glutathione dehydrogenase/transferase [EC:1.8.5.1 2.5.1.18]	ko00053|ko00480	Ascorbate and aldarate metabolism|Glutathione metabolism	--	--	--	--	--	--	--	--	Molecular Function: glutathione transferase activity (GO:0004364);|Cellular Component: cytosol (GO:0005829);|Biological Process: ascorbate glutathione cycle (GO:0033355);|Molecular Function: glutathione dehydrogenase (ascorbate) activity (GO:0045174);|Biological Process: cellular oxidant detoxification (GO:0098869);	PF13417.6,PF13409.6,PF02798.20,PF13410.6	Glutathione S-transferase, N-terminal domain|Glutathione S-transferase, N-terminal domain|Glutathione S-transferase, N-terminal domain|Glutathione S-transferase, C-terminal domain			DHAR
TRINITY_DN10497_c0_g1_i1_1	0.765998	1.93983	0.966972	1.32228	1.82916	1.74385	0	0	0.402817	0.385416	0.327377	0	0	0	0	PIA53853.1	hypothetical protein AQUCO_00900442v1, partial [Aquilegia coerulea]	Q9LUJ2|PP249_ARATH	Pentatricopeptide repeat-containing protein At3g22690 MWI23.6 OS=Arabidopsis thaliana (Mouse-ear cress) GN=MWI23.6 PE=3 SV=1	--	--	--	--	--	--	--	--	--	--	--	--	--	--	--	PF13041.6,PF01535.20	PPR repeat family|PPR repeat			---
TRINITY_DN10497_c0_g1_i1_4	0	0.606662	0.215717	0.38538	0.0853472	0.417199	1.85934	1.00136	0.5685	1.22231	1.80764	1.34686	0.899395	0.502618	1.83355	--	--	--	--	--	--	--	--	--	--	--	--	--	--	--	--	--	--	--	--	--			#N/A
TRINITY_DN10498_c0_g1_i1_4	12.9507	15.4471	15.8362	16.8943	21.0516	22.8224	39.9078	39.3091	37.1177	41.5112	38.9805	38.3087	18.5752	17.8699	20.9296	XP_020273305.1	uncharacterized protein LOC109848288 [Asparagus officinalis]	--	--	--	--	--	--	--	--	--	--	--	--	--	--	--	--	--	PF01470.17	Pyroglutamyl peptidase			pcp
TRINITY_DN10498_c0_g1_i2_5	5.84019	3.76089	4.64106	2.93468	2.06965	2.04867	0.966747	0.399807	1.11529	0.940803	0.349394	0.958003	0.397373	0.94606	1.29451	XP_026660472.1	mitotic checkpoint serine/threonine-protein kinase BUB1 [Phoenix dactylifera]	F4IVI0|BUB1_ARATH	Mitotic checkpoint serine/threonine-protein kinase BUB1 F23N11.4 OS=Arabidopsis thaliana (Mouse-ear cress) GN=F23N11.4 PE=1 SV=1	--	--	--	--	--	--	--	--	--	--	--	--	--	--	Cellular Component: condensed nuclear chromosome kinetochore (GO:0000778);|Molecular Function: protein kinase activity (GO:0004672);|Molecular Function: protein serine/threonine kinase activity (GO:0004674);|Molecular Function: ATP binding (GO:0005524);|Biological Process: mitotic spindle assembly checkpoint (GO:0007094);|Biological Process: cell division (GO:0051301);|Biological Process: meiotic…	PF08311.12,PF00069.25	Mad3/BUB1 homology region 1|Protein kinase domain			BUB1
TRINITY_DN10499_c0_g1_i1_5	18.0995	20.312	18.718	22.4211	21.5468	20.9539	12.7742	11.188	11.188	10.2279	8.956	11.1317	11.7143	10.0452	11.0772	XP_010936191.1	DEAD-box ATP-dependent RNA helicase 16 [Elaeis guineensis]	Q6ATJ8|RH16_ORYSJ	DEAD-box ATP-dependent RNA helicase 16 OSJNBa0005H20.2 OS=Oryza sativa subsp. japonica (Rice) GN=OSJNBa0005H20.2 PE=2 SV=1	--	--	--	--	--	--	--	--	--	--	--	--	--	--	Molecular Function: RNA binding (GO:0003723);|Molecular Function: helicase activity (GO:0004386);|Molecular Function: ATP binding (GO:0005524);	PF00270.29,PF00271.31	DEAD/DEAH box helicase|Helicase conserved C-terminal domain			DDX56
TRINITY_DN104_c0_g1_i2_1	3.95505	4.37928	4.80589	2.26047	2.86506	1.98946	0.363876	0.367962	0.494231	0.32312	0.472956	0.2148	0.247487	0.149365	0.0523598	XP_020274237.1	F-box/FBD/LRR-repeat protein At1g13570-like [Asparagus officinalis]	Q9FZ70|FDL1_ARATH	F-box/FBD/LRR-repeat protein At1g13570 F13B4.6 OS=Arabidopsis thaliana (Mouse-ear cress) GN=F13B4.6 PE=2 SV=1	--	--	--	--	--	--	--	--	--	--	--	--	--	--	--	--	--			---
TRINITY_DN10500_c0_g1_i1_4	23.7008	17.8883	19.6257	22.5713	23.3583	20.7318	9.07581	8.57037	9.12072	10.1153	8.52919	8.35163	13.5688	13.0284	12.1871	XP_010100165.1	protein RETICULATA-RELATED 1, chloroplastic [Morus notabilis]	Q9FGP9|RER1_ARATH	Protein RETICULATA-RELATED 1, chloroplastic At5g22790 OS=Arabidopsis thaliana (Mouse-ear cress) GN=At5g22790 PE=1 SV=1	--	--	--	--	--	--	--	--	--	--	--	--	--	--	Cellular Component: mitochondrion (GO:0005739);|Biological Process: multicellular organism development (GO:0007275);|Cellular Component: plastid (GO:0009536);|Cellular Component: chloroplast inner membrane (GO:0009706);|Cellular Component: chloroplast envelope (GO:0009941);|Cellular Component: integral component of membrane (GO:0016021);	PF11891.8	Protein RETICULATA-related			---
TRINITY_DN10501_c0_g1_i1_1	0	0.561484	0.396318	0	1.1049	0	1.79897	0.368913	2.05985	3.32454	1.67399	1.69686	2.19199	0.323633	1.8635	--	--	--	--	--	--	--	--	--	--	--	--	--	--	--	--	--	--	--	--	--			#N/A
TRINITY_DN10501_c0_g1_i1_3	11.9817	4.97186	14.5412	13.3867	9.91987	11.6997	1.19571	1.43038	0.946991	2.85811	1.89243	1.09049	0.721018	1.50913	1.05054	--	--	--	--	--	--	--	--	--	--	--	--	--	--	--	--	--	--	--	--	--			#N/A
TRINITY_DN10502_c0_g1_i1_3	9.33052	12.5363	11.9931	15.7038	13.5788	12.5339	9.57495	10.9539	9.0741	11.116	7.72396	11.4422	10.3485	12.0101	11.6999	XP_010911343.1	thioredoxin-like fold domain-containing protein MRL7L homolog, chloroplastic isoform X2 [Elaeis guineensis]	Q9SKB6|MRL7L_ARATH	Thioredoxin-like fold domain-containing protein MRL7L, chloroplastic At2g31840 OS=Arabidopsis thaliana (Mouse-ear cress) GN=At2g31840 PE=1 SV=1	--	--	--	--	--	--	--	--	--	--	--	--	--	--	Biological Process: regulation of transcription, DNA-templated (GO:0006355);|Cellular Component: chloroplast stroma (GO:0009570);|Biological Process: chloroplast organization (GO:0009658);	--	--			---
TRINITY_DN10502_c0_g1_i2_1	1.62446	2.78689	2.49895	2.71622	1.69516	2.36807	0.58613	0.675911	0.441065	0.774423	0.832534	0.684563	0.626331	0.474153	1.00028	XP_029119115.1	helicase and polymerase-containing protein TEBICHI isoform X2 [Elaeis guineensis]	Q588V7|TEB_ARATH	Helicase and polymerase-containing protein TEBICHI F4D11.100 OS=Arabidopsis thaliana (Mouse-ear cress) GN=F4D11.100 PE=2 SV=1	--	--	--	--	--	--	--	--	--	--	--	--	--	--	Molecular Function: DNA binding (GO:0003677);|Molecular Function: DNA-directed DNA polymerase activity (GO:0003887);|Molecular Function: helicase activity (GO:0004386);|Molecular Function: ATP binding (GO:0005524);|Cellular Component: cytoplasm (GO:0005737);|Biological Process: DNA-dependent DNA replication (GO:0006261);|Biological Process: cell cycle (GO:0007049);|Molecular Function: 5'-3' exonu…	PF00476.20	DNA polymerase family A			POLQ
TRINITY_DN10506_c0_g1_i1_3	39.5385	33.9633	46.695	67.3555	63.6249	77.8501	13.6795	16.3985	13.2836	9.10753	8.32865	13.156	15.4133	17.7947	15.9202	MQL95047.1	hypothetical protein [Colocasia esculenta]	Q02909|CAPP1_SOYBN	Phosphoenolpyruvate carboxylase, housekeeping isozyme PPC16 OS=Glycine max (Soybean) (Glycine hispida) GN=PPC16 PE=2 SV=1	874/966(90.48)	K01595	ppc	phosphoenolpyruvate carboxylase [EC:4.1.1.31]	ko00620|ko00710	Pyruvate metabolism|Carbon fixation in photosynthetic organisms	--	--	--	--	--	--	--	--	Cellular Component: cytosol (GO:0005829);|Biological Process: tricarboxylic acid cycle (GO:0006099);|Molecular Function: phosphoenolpyruvate carboxylase activity (GO:0008964);|Cellular Component: chloroplast (GO:0009507);|Biological Process: carbon fixation (GO:0015977);|Biological Process: photosynthesis (GO:0015979);|Cellular Component: apoplast (GO:0048046);|Biological Process: leaf developmen…	PF00311.17	Phosphoenolpyruvate carboxylase			ppc
TRINITY_DN10506_c0_g1_i2_1	101.33	79.0493	107.077	81.4562	72.2596	94.4236	4.98991	5.87286	4.88073	4.91743	4.20283	5.73133	6.70321	6.58922	6.52851	AHM02468.1	sucrose synthase [Lilium davidii var. unicolor]	Q41608|SUS1_TULGE	Sucrose synthase 1 . OS=Tulipa gesneriana (Garden tulip) GN=. PE=2 SV=1	712/813(87.58)	K00695	E2.4.1.13	sucrose synthase [EC:2.4.1.13]	ko00500	Starch and sucrose metabolism	--	--	--	--	--	--	--	--	Biological Process: sucrose metabolic process (GO:0005985);|Molecular Function: sucrose synthase activity (GO:0016157);	PF00862.19,PF00534.20,PF13692.6	Sucrose synthase|Glycosyl transferases group 1|Glycosyl transferases group 1			SUS
TRINITY_DN10507_c0_g1_i1_2	0	0	0	0	0	0	3.4481	0.898242	4.59756	3.69541	1.61003	8.67142	4.38228	2.20584	7.44034	--	--	--	--	--	--	--	--	--	--	--	--	--	--	--	--	--	--	--	--	--			#N/A
TRINITY_DN10508_c0_g1_i1_2	154.127	163.267	167.321	145.799	144.223	141.358	45.3587	41.2629	40.0451	49.5446	42.7152	40.8903	44.6153	41.691	45.8112	XP_010940546.1	protein BTR1 isoform X2 [Elaeis guineensis]	Q9LZ82|BTR1_ARATH	Protein BTR1 T32M21_30 OS=Arabidopsis thaliana (Mouse-ear cress) GN=T32M21_30 PE=1 SV=1	--	--	--	--	--	--	--	--	--	--	--	--	--	--	Molecular Function: mRNA binding (GO:0003729);|Cellular Component: cytoplasm (GO:0005737);|Biological Process: RNA splicing (GO:0008380);|Biological Process: response to cytokinin (GO:0009735);|Biological Process: regulation by virus of viral protein levels in host cell (GO:0046719);	PF00013.29,PF07650.17,PF13083.6	KH domain|KH domain|KH domain			NOVA
TRINITY_DN10508_c0_g1_i1_4	2.6422	2.01228	0	1.05137	0	1.02675	0	5.19442	0.875389	0.848203	2.13884	1.56019	2.16382	1.48594	4.29051e-05	--	--	--	--	--	--	--	--	--	--	--	--	--	--	--	--	--	--	--	--	--			#N/A
TRINITY_DN10508_c0_g1_i1_5	8.81657	11.1101	12.2765	4.81099	10.3329	8.75857	19.0957	24.3359	29.2242	18.0661	28.3402	12.9792	13.5931	12.8888	6.41959	MQL90759.1	hypothetical protein [Colocasia esculenta]	--	--	--	--	--	--	--	--	--	--	--	--	--	--	--	--	--	--	--			---
TRINITY_DN10508_c0_g1_i2_1	13.8839	13.4576	22.5737	11.5655	14.9171	11.5769	0	0	0.259453	0.26231	0.690611	0.232134	0.433285	0	0	--	--	--	--	--	--	--	--	--	--	--	--	--	--	--	--	--	--	--	--	--			#N/A
TRINITY_DN10509_c0_g1_i1_3	0	0	0.211671	0.382686	0.403544	0.438706	18.1917	17.6934	26.7761	23.2341	30.05	18.1011	1.80066	2.79335	2.10934	--	--	--	--	--	--	--	--	--	--	--	--	--	--	--	--	--	--	--	--	--			#N/A
TRINITY_DN10509_c0_g1_i1_5	644.039	581.67	586.264	659.216	596.148	621.381	304.947	330.698	274.276	244.483	171.796	269.257	260.37	238.857	270.195	AQY61292.1	heat shock family 90 protein [Lilium formosanum x Lilium longiflorum]	A2YWQ1|HSP81_ORYSI	Heat shock protein 81-1 OsI_028744 OS=Oryza sativa subsp. indica (Rice) GN=OsI_028744 PE=2 SV=1	658/699(94.13)	K04079	HSP90A, htpG	molecular chaperone HtpG	ko04141|ko04626	Protein processing in endoplasmic reticulum|Plant-pathogen interaction	--	--	--	--	--	--	--	--	Molecular Function: ATP binding (GO:0005524);|Cellular Component: cytoplasm (GO:0005737);|Biological Process: protein folding (GO:0006457);|Molecular Function: unfolded protein binding (GO:0051082);	PF00183.18,PF02518.26,PF13589.6	Hsp90 protein|Histidine kinase-, DNA gyrase B-, and HSP90-like ATPase|Histidine kinase-, DNA gyrase B-, and HSP90-like ATPase			HSP90A
TRINITY_DN1050_c0_g1_i1_5	3.03155	2.23877	2.69988	0.26518	0	0	0	1.7846	0	0.30211	1.68845	0.299585	0	2.22781	0	--	--	--	--	--	--	--	--	--	--	--	--	--	--	--	--	--	--	--	--	--			#N/A
TRINITY_DN10510_c0_g1_i1_5	229.306	241.689	277.172	247.781	249.877	200.694	327.578	273.233	307.34	280.5	261.337	224.799	197.708	208.594	195.001	XP_022852369.1	10 kDa chaperonin, mitochondrial-like [Olea europaea var. sylvestris]	P34893|CH10_ARATH	10 kDa chaperonin, mitochondrial T15D22.2 OS=Arabidopsis thaliana (Mouse-ear cress) GN=T15D22.2 PE=1 SV=1	--	--	--	--	--	--	--	--	--	--	--	--	--	--	Molecular Function: copper ion binding (GO:0005507);|Molecular Function: ATP binding (GO:0005524);|Cellular Component: mitochondrion (GO:0005739);|Cellular Component: mitochondrial matrix (GO:0005759);|Biological Process: response to heat (GO:0009408);|Molecular Function: metal ion binding (GO:0046872);|Molecular Function: unfolded protein binding (GO:0051082);|Biological Process: chaperone cofac…	PF00166.21	Chaperonin 10 Kd subunit			groES
TRINITY_DN10512_c0_g1_i1_1	5.4846	5.08519	5.14548	4.11784	4.84983	5.78707	1.98284	2.33355	2.43769	1.9463	1.80988	2.08753	1.99917	2.08504	2.37132	XP_019707927.1	histone-lysine N-methyltransferase TRX1 [Elaeis guineensis]	Q6K431|TRX1_ORYSJ	Histone-lysine N-methyltransferase TRX1 P0406E03.49-1 OS=Oryza sativa subsp. japonica (Rice) GN=P0406E03.49-1 PE=1 SV=1	--	--	--	--	--	--	--	--	--	--	--	--	--	--	Cellular Component: nucleus (GO:0005634);|Biological Process: flower development (GO:0009908);|Molecular Function: histone-lysine N-methyltransferase activity (GO:0018024);|Biological Process: intracellular signal transduction (GO:0035556);|Molecular Function: histone methyltransferase activity (GO:0042054);|Molecular Function: metal ion binding (GO:0046872);|Biological Process: positive regulati…	PF13832.6,PF13771.6,PF00855.17,PF05964.14,PF00856.28,PF13831.6,PF05965.14,PF00628.29	PHD-zinc-finger like domain|PHD-like zinc-binding domain|PWWP domain|F/Y-rich N-terminus|SET domain|PHD-finger|F/Y rich C-terminus|PHD-finger			---
TRINITY_DN10513_c0_g1_i1_2	3.88634	4.96136	3.21379	4.49955	3.88159	3.10999	2.20994	2.15657	2.63183	3.51435	1.58561	2.35677	1.8767	1.08164	1.90613	RRT59017.1	hypothetical protein B296_00037804 [Ensete ventricosum]	Q93Z92|RING4_ARATH	E3 ubiquitin-protein ligase At4g11680 T5C23.110 OS=Arabidopsis thaliana (Mouse-ear cress) GN=T5C23.110 PE=2 SV=1	--	--	--	--	--	--	--	--	--	--	--	--	--	--	Cellular Component: vacuolar membrane (GO:0005774);|Cellular Component: integral component of membrane (GO:0016021);|Biological Process: protein ubiquitination (GO:0016567);|Molecular Function: transferase activity (GO:0016740);|Molecular Function: metal ion binding (GO:0046872);	--	--			---
TRINITY_DN10513_c0_g1_i1_4	10.6804	2.75196	4.47658	0	0	0	0	0	0	0	0	0.882897	0	0	0	--	--	--	--	--	--	--	--	--	--	--	--	--	--	--	--	--	--	--	--	--			#N/A
TRINITY_DN10513_c0_g1_i2_1	1.15326	0.82799	1.48466	1.48332	1.03404	2.33445	0.444259	0.460963	0.946199	1.71571	0.384045	1.13908	0.722042	0.520501	0.817746	XP_008808315.1	tRNA (guanine(26)-N(2))-dimethyltransferase isoform X2 [Phoenix dactylifera]	Q9P804|TRM1_SCHPO	tRNA (guanine(26)-N(2))-dimethyltransferase SPBC25D12.05 OS=Schizosaccharomyces pombe (strain 972 / ATCC 24843) (Fission yeast) GN=SPBC25D12.05 PE=1 SV=1	--	--	--	--	--	--	--	--	--	--	--	--	--	--	Molecular Function: tRNA binding (GO:0000049);|Biological Process: tRNA N2-guanine methylation (GO:0002940);|Molecular Function: tRNA (guanine-N2-)-methyltransferase activity (GO:0004809);|Cellular Component: nucleus (GO:0005634);|Cellular Component: mitochondrion (GO:0005739);|Cellular Component: nuclear membrane (GO:0031965);	PF02005.16	N2,N2-dimethylguanosine tRNA methyltransferase			TRMT1
TRINITY_DN10514_c0_g1_i1_4	0	0	0	0	2.29176	0	3.85006	5.4661	0.812381	2.3343	1.74639	2.16791	2.64908	5.39359	1.37744	--	--	--	--	--	--	--	--	--	--	--	--	--	--	--	--	--	--	--	--	--			#N/A
TRINITY_DN10514_c0_g2_i1_4	0	0	0	0.187811	0	0.41491	1.67886	2.51043	1.60956	1.78323	1.87442	2.06251	3.09676	1.21721	1.81675	--	--	--	--	--	--	--	--	--	--	--	--	--	--	--	--	--	--	--	--	--			#N/A
TRINITY_DN10515_c0_g1_i1_5	24.6036	27.0448	23.0412	39.4403	32.1055	41.7625	19.0639	22.2286	19.461	19.7752	15.1383	20.7283	17.4632	16.8205	16.6336	XP_010908746.1	equilibrative nucleotide transporter 1 [Elaeis guineensis]	Q8VXY7|ENT1_ARATH	Equilibrative nucleotide transporter 1 F17O7.13 OS=Arabidopsis thaliana (Mouse-ear cress) GN=F17O7.13 PE=1 SV=1	--	--	--	--	--	--	--	--	--	--	--	--	--	--	Molecular Function: nucleoside transmembrane transporter activity (GO:0005337);|Cellular Component: vacuolar membrane (GO:0005774);|Cellular Component: integral component of membrane (GO:0016021);	PF01733.18	Nucleoside transporter			SLC29A1_2_3
TRINITY_DN10515_c0_g1_i2_2	0	0	0	0	0.0940393	0.276443	0.713734	0.542061	0.692627	0.787029	0.899983	2.47476	0.99391	0.306074	0.918466	--	--	--	--	--	--	--	--	--	--	--	--	--	--	--	--	--	--	--	--	--			#N/A
TRINITY_DN10516_c0_g1_i1_1	16.0622	18.5891	18.0881	21.4865	20.7259	22.5966	14.9516	15.4693	15.3301	14.9935	12.0487	15.4325	15.3561	16.3096	15.2925	XP_010918426.1	trafficking protein particle complex subunit 13 isoform X2 [Elaeis guineensis]	--	--	--	--	--	--	--	--	--	--	--	--	--	--	--	--	--	PF06159.13	Protein of unknown function (DUF974)			TRAPPC13
TRINITY_DN10517_c0_g1_i1_1	10.9775	15.4635	11.8588	9.13479	5.12162	5.14941	0.210631	0.35129	0.0722629	0.0715547	0	0.0718179	0	0.0670972	0	XP_020276189.1	uncharacterized protein LOC109850569 [Asparagus officinalis]	--	--	--	--	--	--	--	--	--	--	--	--	--	--	--	--	--	--	--			---
TRINITY_DN10517_c0_g3_i1_4	4.31841	1.44237	3.20901	2.87004	2.29558	1.12819	0.224857	1.8307	0.922514	0	3.31605e-23	0.439949	0.405503	0.628596	0.216204	--	--	--	--	--	--	--	--	--	--	--	--	--	--	--	--	--	--	--	--	--			#N/A
TRINITY_DN10518_c0_g1_i1_1	3.34506	3.34438	2.38051	2.42354	1.74596	2.24496	0.109581	0	0	0.0597148	0.0561467	4.66642e-53	0	1.61817e-68	5.13109e-86	KAE8652423.1	hypothetical protein Csa_013448 [Cucumis sativus]	Q9CA75|XXT5_ARATH	Probable xyloglucan 6-xylosyltransferase 5 F1M20.6 OS=Arabidopsis thaliana (Mouse-ear cress) GN=F1M20.6 PE=1 SV=1	--	--	--	--	--	--	--	--	--	--	--	--	--	--	Cellular Component: Golgi membrane (GO:0000139);|Cellular Component: endosome (GO:0005768);|Cellular Component: Golgi apparatus (GO:0005794);|Cellular Component: trans-Golgi network (GO:0005802);|Biological Process: xyloglucan biosynthetic process (GO:0009969);|Biological Process: xyloglucan metabolic process (GO:0010411);|Cellular Component: integral component of membrane (GO:0016021);|Molecular…	--	--			XXT
TRINITY_DN10518_c0_g1_i1_2	2.05834	0.919349	1.49535	2.25072	3.0247	0.992114	2.90034	5.16166	4.71164	3.80997	2.79465	2.68231	1.13999	0.978536	1.81451	--	--	--	--	--	--	--	--	--	--	--	--	--	--	--	--	--	--	--	--	--			#N/A
TRINITY_DN10519_c0_g1_i1_3	0.509103	0.374462	0.411055	1.35554	1.14383	1.58282	1.91338	2.66903	2.14785	3.84715	1.56905	2.17234	2.74329	2.03494	2.62689	--	--	--	--	--	--	--	--	--	--	--	--	--	--	--	--	--	--	--	--	--			#N/A
TRINITY_DN1051_c0_g1_i1_3	16.9405	16.2166	18.2017	17.2168	14.7856	16.0851	9.74794	11.0335	8.57954	10.5605	10.1559	10.9575	9.82076	11.0389	9.88597	XP_008788095.1	E3 ubiquitin-protein ligase RFI2-like [Phoenix dactylifera]	O82239|RFI2_ARATH	E3 ubiquitin-protein ligase RFI2 F17A22.9 OS=Arabidopsis thaliana (Mouse-ear cress) GN=F17A22.9 PE=1 SV=2	--	--	--	--	--	--	--	--	--	--	--	--	--	--	Molecular Function: ubiquitin-protein transferase activity (GO:0004842);|Cellular Component: nucleus (GO:0005634);|Biological Process: circadian rhythm (GO:0007623);|Biological Process: red, far-red light phototransduction (GO:0009585);|Biological Process: flower development (GO:0009908);|Biological Process: response to red light (GO:0010114);|Biological Process: response to far red light (GO:001…	PF13639.6,PF17123.5	Ring finger domain|RING-like zinc finger			---
TRINITY_DN10520_c0_g1_i1_1	12.9868	13.4527	13.345	18.1642	17.3752	20.271	11.6027	14.8612	13.3531	12.9006	11.4599	13.6128	14.6116	14.4698	15.1278	XP_010942193.1	potassium transporter 10 [Elaeis guineensis]	Q8W4I4|POT6_ARATH	Potassium transporter 6 F17O7.17 OS=Arabidopsis thaliana (Mouse-ear cress) GN=F17O7.17 PE=2 SV=1	--	--	--	--	--	--	--	--	--	--	--	--	--	--	Cellular Component: plasma membrane (GO:0005886);|Biological Process: potassium ion transport (GO:0006813);|Molecular Function: potassium ion transmembrane transporter activity (GO:0015079);|Cellular Component: membrane (GO:0016020);|Cellular Component: integral component of membrane (GO:0016021);	PF02705.16	K+ potassium transporter			kup
TRINITY_DN10521_c0_g1_i1_1	3.93861	5.82524	8.61928	1.48187	3.0822	3.10067	0.111699	0.338851	0.115562	0.11418	0.206565	0	0.204601	0	0	EMS67916.1	hypothetical protein TRIUR3_06970 [Triticum urartu]	Q9LYP4|BAG3_ARATH	BAG family molecular chaperone regulator 3 T28J14_160 OS=Arabidopsis thaliana (Mouse-ear cress) GN=T28J14_160 PE=1 SV=1	--	--	--	--	--	--	--	--	--	--	--	--	--	--	Molecular Function: chaperone binding (GO:0051087);	PF00240.23	Ubiquitin family			---
TRINITY_DN10521_c0_g1_i1_2	113.23	123.434	127.419	131.161	127.474	136.541	128.388	124.215	134.875	151.5	142.385	117.544	124.859	125.119	126.947	XP_008782054.1	protein CHAPERONE-LIKE PROTEIN OF POR1, chloroplastic isoform X2 [Phoenix dactylifera]	Q9FN50|CPP1_ARATH	Protein CHAPERONE-LIKE PROTEIN OF POR1, chloroplastic MYJ24.3 OS=Arabidopsis thaliana (Mouse-ear cress) GN=MYJ24.3 PE=1 SV=1	--	--	--	--	--	--	--	--	--	--	--	--	--	--	Cellular Component: mitochondrion (GO:0005739);|Biological Process: cell death (GO:0008219);|Cellular Component: chloroplast (GO:0009507);|Cellular Component: chloroplast thylakoid (GO:0009534);|Cellular Component: chloroplast thylakoid membrane (GO:0009535);|Cellular Component: plastid (GO:0009536);|Cellular Component: chloroplast stroma (GO:0009570);|Biological Process: chloroplast organization…	PF11833.8	Protein CHAPERONE-LIKE PROTEIN OF POR1-like			---
TRINITY_DN10521_c0_g1_i1_3	0	0	0	0	0	0	1.16837	1.18142	0	2.42145	1.0709	1.07358	0	0.683788	1.41663	--	--	--	--	--	--	--	--	--	--	--	--	--	--	--	--	--	--	--	--	--			#N/A
TRINITY_DN10521_c0_g1_i1_4	6.09708	6.59865	6.33355	5.93662	2.9605	6.52166	4.39437	4.59435	4.43002	1.40081	3.037	2.84239	0.992161	1.99133	1.20102	--	--	--	--	--	--	--	--	--	--	--	--	--	--	--	--	--	--	--	--	--			#N/A
TRINITY_DN10521_c0_g1_i1_5	0	0	0	0	0	0	1.06151	2.18176	3.33267	3.1884	8.99583	1.92402	3.56695	7.40444	4.61272	--	--	--	--	--	--	--	--	--	--	--	--	--	--	--	--	--	--	--	--	--			#N/A
TRINITY_DN10523_c0_g1_i1_5	4.09116e-83	4.65765e-81	1.08428e-83	9.95327e-84	1.70152e-83	5.01103e-75	1.23098	0.843801	1.08907e-93	0.518221	1.77016	0.946403	0.146035	0.610335	0.693388	PKA62538.1	hypothetical protein AXF42_Ash012124 [Apostasia shenzhenica]	--	--	--	--	--	--	--	--	--	--	--	--	--	--	--	--	--	--	--			#N/A
TRINITY_DN10524_c0_g1_i1_1	134.244	128.049	140.6	118.937	125.618	133.686	41.9004	41.5456	45.0089	45.6026	47.9612	41.8335	37.5179	36.1116	37.2997	XP_029123629.1	serine/threonine-protein phosphatase PP2A-2 catalytic subunit isoform X1 [Elaeis guineensis]	Q9XGH7|PP2A_TOBAC	Serine/threonine-protein phosphatase PP2A catalytic subunit . OS=Nicotiana tabacum (Common tobacco) GN=. PE=2 SV=1	301/313(96.17)	K04382	PPP2C	serine/threonine-protein phosphatase 2A catalytic subunit [EC:3.1.3.16]	ko03015|ko04136	mRNA surveillance pathway|Autophagy - other	--	--	--	--	--	--	--	--	Molecular Function: phosphoprotein phosphatase activity (GO:0004721);|Cellular Component: cytoplasm (GO:0005737);|Molecular Function: metal ion binding (GO:0046872);	PF00149.28	Calcineurin-like phosphoesterase			PPP2C
TRINITY_DN10524_c0_g1_i2_4	0	0	0.100258	0.0865694	0	0.14043	3.42371	4.10508	2.24973	3.04774	2.46756	3.93423	3.95152	3.11427	4.86716	--	--	--	--	--	--	--	--	--	--	--	--	--	--	--	--	--	--	--	--	--			#N/A
TRINITY_DN10525_c0_g1_i1_2	124.344	128.493	133.82	128.642	146.244	112.991	155.66	152.881	175.034	159.066	177.478	126.702	123.457	114.433	112.81	XP_010932550.1	trafficking protein particle complex subunit 3 [Elaeis guineensis]	Q9P6P5|BET3_SCHPO	Transport protein particle subunit bet3 SPAC644.18c OS=Schizosaccharomyces pombe (strain 972 / ATCC 24843) (Fission yeast) GN=SPAC644.18c PE=3 SV=1	--	--	--	--	--	--	--	--	--	--	--	--	--	--	Cellular Component: nucleus (GO:0005634);|Cellular Component: endoplasmic reticulum (GO:0005783);|Cellular Component: Golgi apparatus (GO:0005794);|Cellular Component: cis-Golgi network (GO:0005801);|Cellular Component: cytosol (GO:0005829);|Biological Process: intracellular protein transport (GO:0006886);|Biological Process: ER to Golgi vesicle-mediated transport (GO:0006888);|Biological Process…	PF04051.16	Transport protein particle (TRAPP) component			TRAPPC3
TRINITY_DN10527_c0_g1_i1_1	3.1437	3.75959	4.49747	2.22103	2.24766	2.34592	0.840211	1.11228	0.57875	0.829593	0.301157	0.717843	0.331514	0.711517	0.448451	XP_026659745.1	uncharacterized protein LOC103705263 isoform X1 [Phoenix dactylifera]	--	--	--	--	--	--	--	--	--	--	--	--	--	--	--	--	--	PF00400.32,PF14580.6	WD domain, G-beta repeat|Leucine-rich repeat			---
TRINITY_DN10527_c0_g1_i1_5	19.2585	22.5498	21.1784	20.8516	22.3324	23.6591	17.7562	17.0957	21.3287	23.8837	29.701	17.3656	11.7214	9.79528	11.1043	XP_008796507.2	ADP-ribosylation factor 1-like [Phoenix dactylifera]	Q06396|ARF1_ORYSJ	ADP-ribosylation factor 1 OsJ_03844 OS=Oryza sativa subsp. japonica (Rice) GN=OsJ_03844 PE=2 SV=3	174/212(82.08)	K07937	ARF1_2	ADP-ribosylation factor 1/2	ko04144	Endocytosis	--	--	--	--	--	--	--	--	Molecular Function: GTP binding (GO:0005525);|Cellular Component: cytoplasm (GO:0005737);|Cellular Component: Golgi apparatus (GO:0005794);|Biological Process: intracellular protein transport (GO:0006886);|Biological Process: vesicle-mediated transport (GO:0016192);	PF00025.21,PF09439.10,PF08477.13,PF00503.20,PF00071.22,PF04670.12	ADP-ribosylation factor family|Signal recognition particle receptor beta subunit|Ras of Complex, Roc, domain of DAPkinase|G-protein alpha subunit|Ras family|Gtr1/RagA G protein conserved region			ARF1_2
TRINITY_DN10527_c0_g1_i2_2	3.57501	4.13753	3.65671	4.15606	4.67375	3.06335	10.8846	8.06431	9.16156	8.38317	8.89494	6.83587	4.15296	4.35835	4.37332	--	--	--	--	--	--	--	--	--	--	--	--	--	--	--	--	--	--	--	--	--			#N/A
TRINITY_DN10528_c0_g1_i1_3	3.79872	3.92417	2.07992	5.58184	4.64633	3.82091	0.847472	1.2745	0.723831	1.60743	2.52961	0.575783	1.9853	1.65609	0.833401	PKU81902.1	hypothetical protein MA16_Dca003919 [Dendrobium catenatum]	--	--	--	--	--	--	--	--	--	--	--	--	--	--	--	--	--	--	--			---
TRINITY_DN10528_c0_g1_i1_4	0	0.374759	0.422256	0.371037	0.393684	0	3.03884	3.6662	0	3.2567	0.358098	1.85491	2.59489	2.94351	0.349967	--	--	--	--	--	--	--	--	--	--	--	--	--	--	--	--	--	--	--	--	--			#N/A
TRINITY_DN10528_c0_g1_i1_5	0	0	0	0	0	0	0	1.79505	0.469553	1.87635	3.64968	0.543309	0.373721	0.385285	0.388717	--	--	--	--	--	--	--	--	--	--	--	--	--	--	--	--	--	--	--	--	--			#N/A
TRINITY_DN10529_c0_g1_i1_1	0	0	0.112092	0.238088	0.105243	0.321746	7.29482	8.41974	6.54446	3.51425	3.22539	7.86137	8.80701	6.23454	10.3276	--	--	--	--	--	--	--	--	--	--	--	--	--	--	--	--	--	--	--	--	--			#N/A
TRINITY_DN10529_c0_g1_i1_4	0	0.325316	0	0.356218	0	0.893644	2.08335	1.40192	0.749819	1.08521	0.641816	1.24935	0.288687	0.298234	1.50148	--	--	--	--	--	--	--	--	--	--	--	--	--	--	--	--	--	--	--	--	--			#N/A
TRINITY_DN10531_c0_g1_i1_1	16.6794	19.62	17.0463	14.8067	12.1899	17.7702	4.12752	4.95295	4.00481	4.65202	3.09513	4.56304	4.56338	4.87471	5.06098	XP_010918362.1	nucleolar complex protein 4 homolog B isoform X2 [Elaeis guineensis]	F4IMH3|NOC4_ARATH	Protein NUCLEOLAR COMPLEX ASSOCIATED 4 T23A1.11 OS=Arabidopsis thaliana (Mouse-ear cress) GN=T23A1.11 PE=2 SV=1	--	--	--	--	--	--	--	--	--	--	--	--	--	--	--	PF03914.17	CBF/Mak21 family			NOC4
TRINITY_DN10531_c0_g1_i1_2	0.179551	2.38699e-09	0	0.100956	0	0.163981	0.962409	2.17793	1.06438	2.82056	0.806593	2.18278	2.12902	0.75374	3.10882	--	--	--	--	--	--	--	--	--	--	--	--	--	--	--	--	--	--	--	--	--			#N/A
TRINITY_DN10531_c0_g1_i1_4	5.37198	1.21762	3.17002	0	3.11474	1.01564	0	0	2.01953	0.660262	0	0	0	0	0.550511	XP_010908160.2	pentatricopeptide repeat-containing protein At1g14470 [Elaeis guineensis]	Q9FND6|PP411_ARATH	Pentatricopeptide repeat-containing protein At5g40410, mitochondrial MPO12.120 OS=Arabidopsis thaliana (Mouse-ear cress) GN=MPO12.120 PE=2 SV=1	--	--	--	--	--	--	--	--	--	--	--	--	--	--	--	--	--			---
TRINITY_DN10533_c0_g1_i1_2	37.5529	43.6508	38.725	29.8322	29.7615	37.6009	31.3633	34.8544	31.4641	29.0083	26.2826	29.8987	33.8574	32.6352	32.101	XP_010917403.1	phosphoinositide phosphatase SAC3 isoform X1 [Elaeis guineensis]	Q7XZU1|SAC4_ARATH	Phosphoinositide phosphatase SAC4 F22D1.10 OS=Arabidopsis thaliana (Mouse-ear cress) GN=F22D1.10 PE=2 SV=1	575/851(67.57)	K22913	FIG4	phosphatidylinositol 3,5-bisphosphate 5-phosphatase [EC:3.1.3.-]	ko00562	Inositol phosphate metabolism	--	--	--	--	--	--	--	--	Cellular Component: vacuolar membrane (GO:0005774);|Biological Process: vacuole organization (GO:0007033);|Cellular Component: plasmodesma (GO:0009506);|Biological Process: phosphatidylinositol-3-phosphate biosynthetic process (GO:0036092);|Molecular Function: phosphoric ester hydrolase activity (GO:0042578);	PF02383.18	SacI homology domain			FIG4
TRINITY_DN10534_c0_g1_i1_4	14.5896	14.8668	15.7904	8.20031	7.93436	9.70055	0.733366	0.704295	0.68187	0.659846	0.421222	0.35223	0.325353	0.482762	0.433652	--	--	--	--	--	--	--	--	--	--	--	--	--	--	--	--	--	--	--	PF04780.12	Protein of unknown function (DUF629)			#N/A
TRINITY_DN10534_c0_g2_i1_3	0	0	0	0.557107	0	0	0.597781	0.928089	2.52979	2.46422	2.28994	0.890809	0.817909	1.38052	2.84441	--	--	--	--	--	--	--	--	--	--	--	--	--	--	--	--	--	--	--	--	--			#N/A
TRINITY_DN10535_c0_g1_i1_2	186.528	177.947	190.178	190.293	192.488	214.619	168.227	168.462	170.359	176.341	172.541	173.082	179.364	196.011	183.684	XP_008810111.1	CAAX prenyl protease 1 homolog [Phoenix dactylifera]	Q6EPN8|FACE1_ORYSJ	CAAX prenyl protease 1 homolog OsJ_007668 OS=Oryza sativa subsp. japonica (Rice) GN=OsJ_007668 PE=2 SV=1	346/426(81.22)	K06013	STE24	STE24 endopeptidase [EC:3.4.24.84]	ko00900	Terpenoid backbone biosynthesis	--	--	--	--	--	--	--	--	Molecular Function: metalloendopeptidase activity (GO:0004222);|Cellular Component: vacuole (GO:0005773);|Cellular Component: integral component of endoplasmic reticulum membrane (GO:0030176);|Molecular Function: metal ion binding (GO:0046872);|Biological Process: CAAX-box protein processing (GO:0071586);	PF16491.5,PF01435.18	CAAX prenyl protease N-terminal, five membrane helices|Peptidase family M48			STE24
TRINITY_DN10535_c0_g1_i1_4	13.8872	12.3296	11.4322	18.0922	11.26	12.4382	0.21232	0.109874	0.229238	0	0.104416	0	0	0	0	XP_010926217.1	membrane protein PM19L-like [Elaeis guineensis]	Q6L4D2|PM19L_ORYSJ	Membrane protein PM19L OSJNBa0088M05.8 OS=Oryza sativa subsp. japonica (Rice) GN=OSJNBa0088M05.8 PE=2 SV=1	--	--	--	--	--	--	--	--	--	--	--	--	--	--	Cellular Component: integral component of membrane (GO:0016021);	PF05512.11	AWPM-19-like family			---
TRINITY_DN10535_c0_g2_i1_1	0.41657	0.726481	1.36748	1.04987	2.00714	1.50182	0.538565	0.246153	0.0843571	0.0855645	0.156065	0.874338	0.535293	0.679678	0.421771	XP_008794157.2	LOW QUALITY PROTEIN: uncharacterized protein LOC103710271 [Phoenix dactylifera]	--	--	--	--	--	--	--	--	--	--	--	--	--	--	--	--	--	--	--			---
TRINITY_DN10536_c0_g2_i1_4	0	0	0.264513	0	0	0	3.09612	2.93751	1.91787	2.2479	0.763187	1.56882	2.44078	1.71421	2.77235	--	--	--	--	--	--	--	--	--	--	--	--	--	--	--	--	--	--	--	--	--			#N/A
TRINITY_DN10537_c0_g1_i1_2	1.09768	0	0	0.388091	0.410839	0.492073	0.742456	1.51496	1.90467	1.09909	0.636611	1.41388	2.59549	1.32009	1.02704	XP_010940796.1	lysine-specific demethylase JMJ706 isoform X1 [Elaeis guineensis]	Q336N8|JM706_ORYSJ	Lysine-specific demethylase JMJ706 OSJNBa0035H01.2 OS=Oryza sativa subsp. japonica (Rice) GN=OSJNBa0035H01.2 PE=2 SV=1	--	--	--	--	--	--	--	--	--	--	--	--	--	--	Cellular Component: heterochromatin (GO:0000792);|Molecular Function: DNA-binding transcription repressor activity, RNA polymerase II-specific (GO:0001227);|Molecular Function: chromatin binding (GO:0003682);|Cellular Component: nucleus (GO:0005634);|Molecular Function: histone demethylase activity (GO:0032452);|Molecular Function: histone demethylase activity (H3-K9 specific) (GO:0032454);|Molec…	--	--			---
TRINITY_DN10539_c0_g1_i1_3	10.5943	12.3451	12.2848	8.62276	8.62143	9.57372	15.5147	13.1727	15.1525	13.319	11.6822	14.4728	15.7753	16.4137	15.802	XP_010909429.2	chloroplastic import inner membrane translocase subunit HP30-2-like [Elaeis guineensis]	Q9FLT9|HP302_ARATH	Chloroplastic import inner membrane translocase subunit HP30-2 K18P6.19 OS=Arabidopsis thaliana (Mouse-ear cress) GN=K18P6.19 PE=1 SV=1	--	--	--	--	--	--	--	--	--	--	--	--	--	--	Cellular Component: mitochondrion (GO:0005739);|Cellular Component: vacuole (GO:0005773);|Cellular Component: vacuolar membrane (GO:0005774);|Cellular Component: plasma membrane (GO:0005886);|Biological Process: mitochondrion organization (GO:0007005);|Molecular Function: protein transmembrane transporter activity (GO:0008320);|Cellular Component: chloroplast (GO:0009507);|Cellular Component: pla…	PF02466.19	Tim17/Tim22/Tim23/Pmp24 family			---
TRINITY_DN10539_c0_g1_i1_4	33.4616	34.2705	34.8546	30.1037	29.9901	30.9831	23.4065	24.4953	22.1666	27.6202	24.1756	25.149	24.8247	24.2494	23.4364	XP_020251782.1	probable histone chaperone ASF1A [Asparagus officinalis]	Q9C9M6|ASF1A_ARATH	Probable histone chaperone ASF1A F4N21.13 OS=Arabidopsis thaliana (Mouse-ear cress) GN=F4N21.13 PE=1 SV=1	--	--	--	--	--	--	--	--	--	--	--	--	--	--	Biological Process: double-strand break repair via homologous recombination (GO:0000724);|Cellular Component: nucleus (GO:0005634);|Cellular Component: nucleolus (GO:0005730);|Cellular Component: cytoplasm (GO:0005737);|Biological Process: chromatin assembly or disassembly (GO:0006333);|Biological Process: regulation of cell size (GO:0008361);|Biological Process: trichome branching (GO:0010091);|…	PF04729.13	ASF1 like histone chaperone			ASF1
TRINITY_DN10539_c0_g1_i1_5	68.5415	65.3052	74.8594	72.0851	60.227	63.9949	37.8803	37.5583	38.2075	37.1454	41.2922	33.6118	35.2897	35.6824	34.7104	XP_008791799.1	transcription factor RF2a-like isoform X1 [Phoenix dactylifera]	Q04088|POF21_ARATH	Probable transcription factor PosF21 T28P16.14 OS=Arabidopsis thaliana (Mouse-ear cress) GN=T28P16.14 PE=2 SV=1	--	--	--	--	--	--	--	--	--	--	--	--	--	--	Molecular Function: DNA binding (GO:0003677);|Molecular Function: DNA-binding transcription factor activity (GO:0003700);|Cellular Component: nucleus (GO:0005634);|Cellular Component: cytoplasm (GO:0005737);|Cellular Component: cytosol (GO:0005829);	PF00170.21,PF07716.15	bZIP transcription factor|Basic region leucine zipper	1F	bZIP	---
TRINITY_DN1053_c0_g1_i1_4	1.32613	0.335729	2.21516	0.64935	0	3.03315	2.42941	2.44798	0	2.07037	1.5132	2.00722	1.49527	0.372331	1.16311	--	--	--	--	--	--	--	--	--	--	--	--	--	--	--	--	--	--	--	--	--			#N/A
TRINITY_DN10541_c0_g1_i2_3	5.6025	5.42308	5.34831	4.43919	3.71625	4.83909	3.04232	2.73799	2.4312	2.21329	2.56654	2.55975	2.55279	2.13447	2.20225	XP_008789750.1	zinc finger CCCH domain-containing protein 36-like [Phoenix dactylifera]	Q75K81|C3H36_ORYSJ	Zinc finger CCCH domain-containing protein 36 OJ1118_C04.11 OS=Oryza sativa subsp. japonica (Rice) GN=OJ1118_C04.11 PE=4 SV=1	--	--	--	--	--	--	--	--	--	--	--	--	--	--	Molecular Function: DNA binding (GO:0003677);|Molecular Function: metal ion binding (GO:0046872);	PF16131.5	Torus domain	2F	C3H	---
TRINITY_DN10543_c0_g1_i1_2	2.40094	2.78849	2.25565	2.81928	2.48554	3.36042	1.82749	1.59736	2.08812	1.92582	1.6817	1.4648	2.03273	1.61542	1.66301	XP_008795434.1	putative PAP-specific phosphatase, mitochondrial isoform X1 [Phoenix dactylifera]	Q9M0Y6|DPNPM_ARATH	Putative PAP-specific phosphatase, mitochondrial C17L7.10 OS=Arabidopsis thaliana (Mouse-ear cress) GN=C17L7.10 PE=2 SV=1	277/410(67.56)	K01082	cysQ, MET22, BPNT1	3'(2'), 5'-bisphosphate nucleotidase [EC:3.1.3.7]	ko00920	Sulfur metabolism	--	--	--	--	--	--	--	--	Cellular Component: cytoplasm (GO:0005737);|Cellular Component: mitochondrion (GO:0005739);|Molecular Function: 3'(2'),5'-bisphosphate nucleotidase activity (GO:0008441);|Cellular Component: chloroplast (GO:0009507);|Biological Process: dephosphorylation (GO:0016311);|Biological Process: phosphatidylinositol phosphorylation (GO:0046854);|Molecular Function: metal ion binding (GO:0046872);	PF00459.25	Inositol monophosphatase family			#N/A
TRINITY_DN10544_c0_g1_i2_1	3.7878	4.47673	4.39462	6.33763	6.50053	6.84563	3.85416	3.52579	3.42069	3.15509	2.29332	2.77231	3.86961	3.83628	4.79485	XP_008790427.1	uncharacterized protein LOC103707637 isoform X2 [Phoenix dactylifera]	A0A1P8AWH8|XYN1_ARATH	Endo-1,4-beta-xylanase 1 F19C14.2 OS=Arabidopsis thaliana (Mouse-ear cress) GN=F19C14.2 PE=1 SV=1	--	--	--	--	--	--	--	--	--	--	--	--	--	--	Cellular Component: extracellular region (GO:0005576);|Cellular Component: cell wall (GO:0005618);|Molecular Function: endo-1,4-beta-xylanase activity (GO:0031176);|Biological Process: xylan catabolic process (GO:0045493);	PF00331.20,PF02018.17	Glycosyl hydrolase family 10|Carbohydrate binding domain			---
TRINITY_DN10545_c0_g1_i1_1	7.3402	6.76762	8.84362	10.8769	11.8711	10.858	3.87124	3.84834	5.2832	4.07719	4.48994	3.78389	4.30182	2.96067	3.13193	XP_010911262.2	transcription factor bHLH110 [Elaeis guineensis]	Q9SFZ3|BH110_ARATH	Transcription factor bHLH110 T22C5.11 OS=Arabidopsis thaliana (Mouse-ear cress) GN=T22C5.11 PE=2 SV=2	--	--	--	--	--	--	--	--	--	--	--	--	--	--	Molecular Function: DNA-binding transcription activator activity, RNA polymerase II-specific (GO:0001228);|Molecular Function: DNA binding (GO:0003677);|Molecular Function: DNA-binding transcription factor activity (GO:0003700);|Cellular Component: nucleus (GO:0005634);|Molecular Function: protein dimerization activity (GO:0046983);	--	--			---
TRINITY_DN10546_c0_g1_i1_5	40.8895	42.7619	39.4701	36.3149	36.5705	45.2147	26.6239	27.5629	27.0327	27.9286	23.1191	26.6562	28.5649	28.4614	27.6968	XP_020264878.1	casein kinase 1-like protein HD16 isoform X1 [Asparagus officinalis]	Q852L0|HD16N_ORYSJ	Casein kinase 1-like protein HD16 OsJ_12923 OS=Oryza sativa subsp. japonica (Rice) GN=OsJ_12923 PE=1 SV=1	--	--	--	--	--	--	--	--	--	--	--	--	--	--	Molecular Function: protein serine/threonine kinase activity (GO:0004674);|Molecular Function: ATP binding (GO:0005524);|Cellular Component: nucleus (GO:0005634);|Cellular Component: cytoplasm (GO:0005737);|Biological Process: endocytosis (GO:0006897);|Biological Process: gibberellic acid mediated signaling pathway (GO:0009740);|Biological Process: flower development (GO:0009908);|Biological Proc…	PF00069.25,PF17667.1,PF07714.17	Protein kinase domain|Fungal protein kinase|Protein tyrosine kinase			---
TRINITY_DN10547_c0_g1_i1_2	0.113769	0.227955	0.242753	1.17788	0.564577	0.798818	3.01171	3.62248	3.66505	2.2798	1.55052	3.43861	2.36722	1.69991	3.15039	--	--	--	--	--	--	--	--	--	--	--	--	--	--	--	--	--	--	--	--	--			#N/A
TRINITY_DN10547_c0_g1_i1_5	21.6099	16.3195	22.1957	4.9751	3.6094	2.13271	0.526899	0.822554	0.636127	0.92274	2.24504	0.648507	0.661779	2.59744	0.509215	XP_023542234.1	ethylene-responsive transcription factor 11-like [Cucurbita pepo subsp. pepo]	Q9C5I3|ERF76_ARATH	Ethylene-responsive transcription factor 11 F3M18.20 OS=Arabidopsis thaliana (Mouse-ear cress) GN=F3M18.20 PE=1 SV=1	--	--	--	--	--	--	--	--	--	--	--	--	--	--	Molecular Function: DNA binding (GO:0003677);|Molecular Function: DNA-binding transcription factor activity (GO:0003700);|Cellular Component: nucleus (GO:0005634);|Biological Process: ethylene-activated signaling pathway (GO:0009873);|Biological Process: phloem or xylem histogenesis (GO:0010087);|Biological Process: cell division (GO:0051301);	PF00847.20	AP2 domain	2F	AP2/ERF-ERF	EREBP
TRINITY_DN10547_c0_g1_i2_4	0.756739	0.905802	1.34585e-13	1.00006	0.61672	0.612367	0.340619	1.04557	0.122871	0.241912	0.142651	0.459725	0.377597	0.303712	0.204203	--	--	--	--	--	--	--	--	--	--	--	--	--	--	--	--	--	--	--	--	--			#N/A
TRINITY_DN10549_c0_g1_i1_5	16.2873	13.6269	14.2088	12.2613	11.7114	11.1512	6.82357	6.24361	6.60876	5.90764	5.87142	6.3244	5.63266	6.10894	6.14046	THU50148.1	hypothetical protein C4D60_Mb06t17030 [Musa balbisiana]	--	--	--	--	--	--	--	--	--	--	--	--	--	--	--	--	--	PF15249.6	Conserved region of unknown function on GLTSCR protein			---
TRINITY_DN10550_c0_g1_i2_2	7.6243	5.9488	7.23413	6.54861	11.2602	6.09372	2.31038	2.47434	2.03192	2.56145	2.87712	2.02649	1.536	0.893834	1.71456	--	--	--	--	--	--	--	--	--	--	--	--	--	--	--	--	--	--	--	--	--			#N/A
TRINITY_DN10551_c0_g1_i1_3	0	0	0	0.0210202	0.0434774	0	1.7847	1.2162	0.918998	1.40462	0.861867	1.51092	1.58003	0.920425	1.5109	XP_031120962.1	uncharacterized protein LOC116024201 [Ipomoea triloba]	--	--	--	--	--	--	--	--	--	--	--	--	--	--	--	--	--	--	--			#N/A
TRINITY_DN10553_c0_g1_i1_2	0	0.139209	0	0.545798	1.41325	0.617348	3.91181	5.49561	5.49561	3.48529	3.96073	2.8096	1.50719	1.18169	1.45862	XP_024986296.1	E3 ubiquitin-protein ligase RHA1B-like [Cynara cardunculus var. scolymus]	Q9XF92|BRH1_ARATH	Brassinosteroid-responsive RING protein 1 F2A19.60 OS=Arabidopsis thaliana (Mouse-ear cress) GN=F2A19.60 PE=2 SV=1	--	--	--	--	--	--	--	--	--	--	--	--	--	--	--	PF13639.6,PF17123.5,PF13923.6,PF12678.7,PF00097.25,PF14634.6,PF12861.7,PF13445.6	Ring finger domain|RING-like zinc finger|Zinc finger, C3HC4 type (RING finger)|RING-H2 zinc finger domain|Zinc finger, C3HC4 type (RING finger)|zinc-RING finger domain|Anaphase-promoting complex subunit 11 RING-H2 finger|RING-type zinc-finger			RHA1
TRINITY_DN10553_c0_g2_i1_3	0.410324	0.940457	0	0.83106	0.442159	0.631663	2.52481	2.80078	1.51055	1.45912	2.25815	1.33083	1.65446	1.45084e-26	1.64401	YP_009347860.1	RNA polymerase beta [Cardiocrinum cathayanum]	Q8HVY4|RPOC1_SOYBN	DNA-directed RNA polymerase subunit beta' rpoC1 OS=Glycine max (Soybean) (Glycine hispida) GN=rpoC1 PE=3 SV=2	31/52(59.62)	K03046	rpoC	DNA-directed RNA polymerase subunit beta' [EC:2.7.7.6]	ko03020	RNA polymerase	--	--	--	--	--	--	--	--	Molecular Function: DNA binding (GO:0003677);|Molecular Function: DNA-directed 5'-3' RNA polymerase activity (GO:0003899);|Biological Process: transcription, DNA-templated (GO:0006351);|Cellular Component: chloroplast (GO:0009507);	--	--			#N/A
TRINITY_DN10554_c0_g1_i1_1	0.901809	1.50933	2.09152	1.8337	2.69736	3.25635	0.212114	0.644322	0.221369	0.0539118	0.0519016	0.164816	0	0	0.106681	XP_020249172.1	probable inositol oxygenase [Asparagus officinalis]	Q8L799|MIOX1_ARATH	Inositol oxygenase 1 F14L17.30 OS=Arabidopsis thaliana (Mouse-ear cress) GN=F14L17.30 PE=2 SV=1	253/304(83.22)	K00469	MIOX	inositol oxygenase [EC:1.13.99.1]	ko00053|ko00562	Ascorbate and aldarate metabolism|Inositol phosphate metabolism	--	--	--	--	--	--	--	--	Molecular Function: iron ion binding (GO:0005506);|Cellular Component: cytoplasm (GO:0005737);|Biological Process: inositol catabolic process (GO:0019310);|Biological Process: L-ascorbic acid biosynthetic process (GO:0019853);|Molecular Function: inositol oxygenase activity (GO:0050113);	PF05153.15	Myo-inositol oxygenase			MIOX
TRINITY_DN10554_c0_g1_i1_4	36.0353	30.669	45.6397	0.162068	0.165935	1.10109	0	0.138781	0.143737	0.285791	0	1.38154e-80	0	0	0.746993	KAE8712217.1	Cyclin-dependent kinases regulatory subunit 1 [Hibiscus syriacus]	A2XCH8|CKS1_ORYSI	Cyclin-dependent kinases regulatory subunit 1 OsI_009771 OS=Oryza sativa subsp. indica (Rice) GN=OsI_009771 PE=2 SV=1	--	--	--	--	--	--	--	--	--	--	--	--	--	--	Biological Process: cell cycle (GO:0007049);|Molecular Function: cyclin-dependent protein serine/threonine kinase regulator activity (GO:0016538);|Biological Process: cell division (GO:0051301);	PF01111.19	Cyclin-dependent kinase regulatory subunit			---
TRINITY_DN10555_c0_g1_i1_4	0.886285	0.448752	0	0.476344	0.517745	0	5.2061	6.39289	3.23944	2.14276	2.75431	3.4183	2.72406	1.39615	3.75363	--	--	--	--	--	--	--	--	--	--	--	--	--	--	--	--	--	--	--	--	--			#N/A
TRINITY_DN10556_c0_g1_i2_4	8.6743	4.99491	10.7436	4.18505	7.44676	4.38373	1.296	0.78636	2.01728	1.19761	1.09687	0.693962	0.641936	0.669037	0.50285	--	--	--	--	--	--	--	--	--	--	--	--	--	--	--	--	--	--	--	--	--			#N/A
TRINITY_DN10557_c0_g1_i1_2	33.51	35.6593	33.9952	34.3108	36.4229	32.1531	12.146	9.44136	10.2654	11.1411	7.35803	5.05301	7.74141	8.96608	6.75947	--	--	--	--	--	--	--	--	--	--	--	--	--	--	--	--	--	--	--	--	--			#N/A
TRINITY_DN10558_c0_g1_i1_4	0	0	0	0.0845225	0.0892839	0.0887532	2.37655	1.3339	1.07608	1.13331	0.598129	1.66327	0.364357	0.293617	0.61826	--	--	--	--	--	--	--	--	--	--	--	--	--	--	--	--	--	--	--	--	--			#N/A
TRINITY_DN10560_c0_g1_i1_2	0	0	0	0	0.200722	0	4.58133	4.74965	11.0808	4.33099	6.27914	4.33797	3.1561	2.61061	2.31951	--	--	--	--	--	--	--	--	--	--	--	--	--	--	--	--	--	--	--	--	--			#N/A
TRINITY_DN10561_c0_g1_i1_4	0	0	0	0	0	0	2.7223	5.4657	4.1147	2.82285	1.35193	2.45059	0.818283	1.66319	1.96294	--	--	--	--	--	--	--	--	--	--	--	--	--	--	--	--	--	--	--	--	--			#N/A
TRINITY_DN10562_c0_g1_i1_1	12.1362	11.8482	13.46	11.7668	13.7323	11.888	1.92375	1.77997	2.02177	2.06792	2.00999	1.80245	2.19909	2.1716	1.8194	XP_008777152.1	exosome complex component RRP45A-like [Phoenix dactylifera]	Q9M209|CER7_ARATH	Exosome complex component RRP45B T8B10.160 OS=Arabidopsis thaliana (Mouse-ear cress) GN=T8B10.160 PE=2 SV=1	315/443(71.11)	K03678	RRP45, EXOSC9	exosome complex component RRP45	ko03018	RNA degradation	--	--	--	--	--	--	--	--	Molecular Function: 3'-5'-exoribonuclease activity (GO:0000175);|Cellular Component: nuclear exosome (RNase complex) (GO:0000176);|Cellular Component: cytoplasmic exosome (RNase complex) (GO:0000177);|Biological Process: exonucleolytic trimming to generate mature 3'-end of 5.8S rRNA from tricistronic rRNA transcript (SSU-rRNA, 5.8S rRNA, LSU-rRNA) (GO:0000467);|Cellular Component: nucleus (GO:000…	PF01138.21,PF03725.15	3' exoribonuclease family, domain 1|3' exoribonuclease family, domain 2			RRP45
TRINITY_DN10562_c0_g1_i4_3	38.3063	34.5165	29.246	32.1192	31.9166	21.2481	21.5949	20.2333	19.0882	22.6867	32.036	23.1803	17.9541	19.4744	18.6949	TQD87408.1	hypothetical protein C1H46_027069 [Malus baccata]	--	--	--	--	--	--	--	--	--	--	--	--	--	--	--	--	--	PF04667.17	cAMP-regulated phosphoprotein/endosulfine conserved region			---
TRINITY_DN10564_c0_g1_i1_4	3.24847	0.919257	2.98778	0.527264	1.12949	1.33483	0	0	0	0	0.33559	0	0	0	0	--	--	--	--	--	--	--	--	--	--	--	--	--	--	--	--	--	--	--	--	--			#N/A
TRINITY_DN10564_c0_g1_i4_3	15.0604	19.9299	19.896	29.0363	22.4789	21.4258	1.25198	0.786371	0.798782	0.404178	0.629435	1.45318e-09	0	0.11908	5.84002e-22	ACJ54262.1	UDP-glucose pyrophosphorylase [Ipomoea batatas]	Q9LKG7|UGPA_ASTPN	UTP--glucose-1-phosphate uridylyltransferase UGP OS=Astragalus penduliflorus (Mountain lentil) GN=UGP PE=2 SV=1	43/88(48.86)	K00963	UGP2, galU, galF	UTP--glucose-1-phosphate uridylyltransferase [EC:2.7.7.9]	ko00040|ko00052|ko00500|ko00520	Pentose and glucuronate interconversions|Galactose metabolism|Starch and sucrose metabolism|Amino sugar and nucleotide sugar metabolism	--	--	--	--	--	--	--	--	Molecular Function: UTP:glucose-1-phosphate uridylyltransferase activity (GO:0003983);|Cellular Component: cytoplasm (GO:0005737);|Biological Process: UDP-glucose metabolic process (GO:0006011);	--	--			UGP2
TRINITY_DN10564_c0_g2_i1_4	1.40423	0.355562	0.440748	0	0	0	0	0	0	0	0.266421	0	6.61833e-25	0	0	--	--	--	--	--	--	--	--	--	--	--	--	--	--	--	--	--	--	--	--	--			#N/A
TRINITY_DN10565_c0_g1_i1_2	8.0957	5.13083	7.48854	5.16485	8.27672	8.47316	2.79032	3.57665	2.29341	4.20349	3.22735	2.42853	2.57803	2.12299	1.89424	--	--	--	--	--	--	--	--	--	--	--	--	--	--	--	--	--	--	--	--	--			#N/A
TRINITY_DN10566_c0_g1_i1_2	0.744742	0.245393	0.265759	0.947016	1.23268	5.54709	1.04586	0.527289	0.558727	0.822696	0	1.28369	3.10428e-12	1.44027	1.23342	--	--	--	--	--	--	--	--	--	--	--	--	--	--	--	--	--	--	--	--	--			#N/A
TRINITY_DN10567_c0_g1_i1_1	5.19541	4.42651	2.7781	0.403567	0.440373	0.910926	0	1.42842	1.52986	0.499864	5.96956e-20	1.87712	0.845636	0.216486	0.44086	--	--	--	--	--	--	--	--	--	--	--	--	--	--	--	--	--	--	--	--	--			#N/A
TRINITY_DN10567_c0_g1_i1_4	167.539	167.957	182.519	166.561	175.17	156.089	119.927	117.046	144.253	132.555	148.616	105.562	107.496	101.103	100.695	XP_020247209.1	proteasome subunit beta type-1-like [Asparagus officinalis]	O64464|PSB1_ORYSJ	Proteasome subunit beta type-1 OsJ_29931 OS=Oryza sativa subsp. japonica (Rice) GN=OsJ_29931 PE=2 SV=1	204/220(92.73)	K02732	PSMB1	20S proteasome subunit beta 6 [EC:3.4.25.1]	ko03050	Proteasome	--	--	--	--	--	--	--	--	Molecular Function: endopeptidase activity (GO:0004175);|Molecular Function: threonine-type endopeptidase activity (GO:0004298);|Cellular Component: nucleus (GO:0005634);|Cellular Component: cytoplasm (GO:0005737);|Cellular Component: proteasome core complex (GO:0005839);|Biological Process: proteasomal protein catabolic process (GO:0010498);|Biological Process: proteasomal ubiquitin-independent …	PF00227.26	Proteasome subunit			PSMB1
TRINITY_DN10567_c0_g1_i1_5	6.36548	6.82386	7.79021	26.5059	26.9885	29.7107	24.7743	33.7026	29.5597	42.9898	70.2335	45.2487	16.9139	12.2034	17.1234	XP_010923299.1	thioredoxin H2-2 [Elaeis guineensis]	Q6Z4I3|TRH21_ORYSJ	Thioredoxin H2-1 OsJ_23401 OS=Oryza sativa subsp. japonica (Rice) GN=OsJ_23401 PE=2 SV=1	--	--	--	--	--	--	--	--	--	--	--	--	--	--	Cellular Component: cytoplasm (GO:0005737);|Biological Process: glycerol ether metabolic process (GO:0006662);|Molecular Function: protein disulfide oxidoreductase activity (GO:0015035);|Biological Process: cell redox homeostasis (GO:0045454);	PF00085.20,PF13905.6	Thioredoxin|Thioredoxin-like			trxA
TRINITY_DN10568_c0_g1_i1_1	2.31102	3.42391	3.84079	3.94182	4.48597	4.71192	0.0479158	0.0979841	0.0762371	0.0501288	0.0953929	0.0241458	0.0893782	0.0686185	0.0937617	XP_012091838.1	uncharacterized protein LOC105649714 [Jatropha curcas]	--	--	--	--	--	--	--	--	--	--	--	--	--	--	--	--	--	--	--			---
TRINITY_DN10568_c0_g1_i2_3	0.784655	1.00917	0.427697	1.43081	0.578196	0.0923595	1.53778	0.837341	1.07771	1.48652	0.95886	0.686255	1.20566	1.67515	0.959368	PKA46457.1	GATA transcription factor 2 [Apostasia shenzhenica]	O49743|GATA4_ARATH	GATA transcription factor 4 T8B10.190 OS=Arabidopsis thaliana (Mouse-ear cress) GN=T8B10.190 PE=2 SV=1	--	--	--	--	--	--	--	--	--	--	--	--	--	--	Molecular Function: DNA-binding transcription factor activity (GO:0003700);|Cellular Component: nucleus (GO:0005634);|Molecular Function: zinc ion binding (GO:0008270);|Biological Process: response to light stimulus (GO:0009416);|Molecular Function: sequence-specific DNA binding (GO:0043565);|Biological Process: positive regulation of transcription, DNA-templated (GO:0045893);	PF00320.27	GATA zinc finger	2F	C2C2-GATA	---
TRINITY_DN10569_c0_g1_i1_2	3.99561	5.31041	5.02595	4.7041	5.0541	3.31281	1.45621	2.06493	1.68794	2.45392	1.94101	1.42219	2.29612	2.39261	1.92045	XP_008799411.1	seipin-2-like [Phoenix dactylifera]	--	--	--	--	--	--	--	--	--	--	--	--	--	--	--	--	--	--	--			BSCL2
TRINITY_DN10569_c0_g1_i1_5	0.471161	0	0	0	1.12728	1.35471	4.50235	0.50309	1.0462	1.54278	1.37054	1.85318	1.29689	4.44079	1.3702	--	--	--	--	--	--	--	--	--	--	--	--	--	--	--	--	--	--	--	--	--			#N/A
TRINITY_DN10569_c0_g1_i2_4	5.78415	4.28533	3.29972	2.05272	2.57009	2.60806	0.7305	1.52838	1.40385	1.78887	1.43261	1.20966	0.787586	0.999428	0.498035	XP_022731846.1	10 kDa chaperonin, mitochondrial-like isoform X1 [Durio zibethinus]	Q96539|CH10_BRANA	10 kDa chaperonin . OS=Brassica napus (Rape) GN=. PE=3 SV=1	--	--	--	--	--	--	--	--	--	--	--	--	--	--	Molecular Function: ATP binding (GO:0005524);|Cellular Component: cytoplasm (GO:0005737);|Biological Process: protein folding (GO:0006457);	PF00166.21	Chaperonin 10 Kd subunit			groES
TRINITY_DN1056_c0_g1_i1_1	0	0	0	1.33049e-25	0.157164	0.970065	1.19852	2.81847	1.76422	2.14864	3.07122e-08	2.42057	3.62821	0.642671	1.16751	PKU85313.1	Retrovirus-related Pol polyprotein from transposon TNT 1-94 [Dendrobium catenatum]	--	--	--	--	--	--	--	--	--	--	--	--	--	--	--	--	--	--	--			#N/A
TRINITY_DN1056_c0_g1_i1_5	0.0767734	0.0771179	0.171167	1.43254e-35	0	0.428203	0.85178	0.701964	0.507791	1.00144	0.528584	0.663095	0.831498	1.12743	1.00455	--	--	--	--	--	--	--	--	--	--	--	--	--	--	--	--	--	--	--	--	--			#N/A
TRINITY_DN10571_c0_g1_i1_2	14.2194	14.0481	13.5769	10.2118	8.95015	9.27929	0.104718	0.1058	0.425	0.42572	0.57046	0.0987182	0.370651	0.380334	0.389751	--	--	--	--	--	--	--	--	--	--	--	--	--	--	--	--	--	--	--	--	--			#N/A
TRINITY_DN10571_c0_g1_i1_3	1.01173	0.402939	0.644532	2.17323	2.05571	2.27079	0.246738	0.360414	0.165579	0.477608	0.368698	0.287669	0.266875	0.182636	0.367697	XP_008791986.1	serine/threonine-protein kinase BSK1 [Phoenix dactylifera]	Q944A7|BSK1_ARATH	Serine/threonine-protein kinase BSK1 F23E12.210 OS=Arabidopsis thaliana (Mouse-ear cress) GN=F23E12.210 PE=1 SV=1	45/61(73.77)	K14500	BSK	BR-signaling kinase [EC:2.7.11.1]	ko04075	Plant hormone signal transduction	--	--	--	--	--	--	--	--	--	--	--			#N/A
TRINITY_DN10572_c0_g1_i1_2	20.9178	19.6591	19.2527	21.2584	21.5193	23.6351	29.5024	26.6171	27.0385	26.681	23.1048	26.7269	33.151	40.9671	38.6039	XP_010909649.1	polyamine oxidase 3 [Elaeis guineensis]	Q7X809|PAO3_ORYSJ	Polyamine oxidase 3 OsJ_16215 OS=Oryza sativa subsp. japonica (Rice) GN=OsJ_16215 PE=1 SV=2	325/387(83.98)	K17839	PAO4, PAO3, PAO2	polyamine oxidase [EC:1.5.3.17 1.5.3.-]	ko00330|ko00410	Arginine and proline metabolism|beta-Alanine metabolism	--	--	--	--	--	--	--	--	Cellular Component: peroxisome (GO:0005777);|Biological Process: polyamine catabolic process (GO:0006598);|Molecular Function: oxidoreductase activity (GO:0016491);|Molecular Function: polyamine oxidase activity (GO:0046592);	PF01593.24,PF13450.6,PF07992.14,PF00890.24,PF01266.24	Flavin containing amine oxidoreductase|NAD(P)-binding Rossmann-like domain|Pyridine nucleotide-disulphide oxidoreductase|FAD binding domain|FAD dependent oxidoreductase			PAO4
TRINITY_DN10572_c0_g1_i2_3	0.0581073	0.0472565	0.0484995	7.15966e-97	1.34659e-84	0.0472769	1.46331	1.2611	1.5394	2.39232	1.11492	1.92745	2.4299	2.06704	3.32069	XP_020256980.1	uncharacterized protein LOC109833649 [Asparagus officinalis]	Q9URW6|YIE2_SCHPO	SH3 domain-containing protein PJ696.02 SPAPJ696.02 OS=Schizosaccharomyces pombe (strain 972 / ATCC 24843) (Fission yeast) GN=SPAPJ696.02 PE=1 SV=1	--	--	--	--	--	--	--	--	--	--	--	--	--	--	Biological Process: endocytosis (GO:0006897);|Biological Process: actin filament organization (GO:0007015);|Cellular Component: actin cortical patch (GO:0030479);|Cellular Component: ruffle membrane (GO:0032587);|Molecular Function: phosphatidylinositol binding (GO:0035091);|Molecular Function: actin filament binding (GO:0051015);|Biological Process: actin filament bundle assembly (GO:0051017);|B…	--	--			SH3YL1
TRINITY_DN10574_c0_g1_i1_3	69.4899	68.4831	67.7779	90.8755	84.4089	94.5594	16.3374	19.351	16.5074	16.414	14.5756	17.6052	14.4281	14.9204	16.4509	XP_008797386.1	LOW QUALITY PROTEIN: KH domain-containing protein At4g18375-like [Phoenix dactylifera]	P58223|Y4837_ARATH	KH domain-containing protein At4g18375 F28J12.2 OS=Arabidopsis thaliana (Mouse-ear cress) GN=F28J12.2 PE=2 SV=1	--	--	--	--	--	--	--	--	--	--	--	--	--	--	Molecular Function: RNA binding (GO:0003723);|Cellular Component: nucleus (GO:0005634);	PF00013.29,PF07650.17,PF13083.6,PF13184.6	KH domain|KH domain|KH domain|NusA-like KH domain			PCBP3_4
TRINITY_DN10574_c0_g1_i3_1	1.84073	2.73199	3.21601	3.80445	3.46443	5.80305	1.66859	1.60641	1.59691	1.67991	0.733716	1.15269	1.23676	1.67553	0.949198	XP_026657975.1	pentatricopeptide repeat-containing protein At2g17033 [Phoenix dactylifera]	Q8GWA9|PP157_ARATH	Pentatricopeptide repeat-containing protein At2g17033 F6P23.19 OS=Arabidopsis thaliana (Mouse-ear cress) GN=F6P23.19 PE=2 SV=1	--	--	--	--	--	--	--	--	--	--	--	--	--	--	--	--	--			---
TRINITY_DN10574_c0_g1_i3_4	290.754	242.279	313.487	199.254	239.875	200.473	262.456	275.175	311.442	231.317	311.423	229.605	163.795	156.907	136.063	EXC16267.1	hypothetical protein L484_024441 [Morus notabilis]	Q9SUM2|RUXF_ARATH	Probable small nuclear ribonucleoprotein F F9N11.70 OS=Arabidopsis thaliana (Mouse-ear cress) GN=F9N11.70 PE=3 SV=1	79/84(94.05)	K11098	SNRPF, SMF	small nuclear ribonucleoprotein F	ko03040	Spliceosome	--	--	--	--	--	--	--	--	Biological Process: spliceosomal snRNP assembly (GO:0000387);|Biological Process: mRNA splicing, via spliceosome (GO:0000398);|Molecular Function: RNA binding (GO:0003723);|Cellular Component: U1 snRNP (GO:0005685);|Cellular Component: small nucleolar ribonucleoprotein complex (GO:0005732);|Cellular Component: catalytic step 2 spliceosome (GO:0071013);	--	--			SNRPF
TRINITY_DN10575_c0_g1_i1_5	3.53771	8.0823	6.82866	10.0824	11.6647	11.4305	12.6183	14.5424	13.752	17.9551	13.645	15.4426	15.9808	13.5622	14.8583	ONK70381.1	uncharacterized protein A4U43_C05F33130 [Asparagus officinalis]	Q0WPT7|Y2104_ARATH	Uncharacterized methyltransferase At2g41040, chloroplastic T3K9.19 OS=Arabidopsis thaliana (Mouse-ear cress) GN=T3K9.19 PE=1 SV=1	--	--	--	--	--	--	--	--	--	--	--	--	--	--	Cellular Component: mitochondrion (GO:0005739);|Molecular Function: methyltransferase activity (GO:0008168);|Cellular Component: chloroplast (GO:0009507);|Cellular Component: plastoglobule (GO:0010287);|Biological Process: response to karrikin (GO:0080167);	PF08241.12,PF13649.6,PF13847.6,PF01209.18,PF08242.12,PF13489.6	Methyltransferase domain|Methyltransferase domain|Methyltransferase domain|ubiE/COQ5 methyltransferase family|Methyltransferase domain|Methyltransferase domain	0F	C2H2	---
TRINITY_DN10576_c0_g1_i1_3	8.9715	8.4696	9.02427	10.5019	9.21919	9.78589	8.63722	10.2973	7.70743	7.50233	5.90601	7.72029	10.8151	12.0017	9.85835	PIA30572.1	hypothetical protein AQUCO_05500106v1 [Aquilegia coerulea]	Q9FWZ1|FBL13_ARATH	F-box/LRR-repeat protein 13 F24J1.28 OS=Arabidopsis thaliana (Mouse-ear cress) GN=F24J1.28 PE=2 SV=1	--	--	--	--	--	--	--	--	--	--	--	--	--	--	--	PF12937.7,PF08387.10	F-box-like|FBD			---
TRINITY_DN10576_c0_g1_i1_4	5.0087	2.06565	2.05115	0	0	0.146723	0	0	0	0	0	0	0	0	0	--	--	--	--	--	--	--	--	--	--	--	--	--	--	--	--	--	--	--	--	--			#N/A
TRINITY_DN10577_c0_g1_i1_1	8.95412	10.8831	13.4824	19.1098	22.3978	17.2959	1.60463	1.3744	2.28064	1.54594	2.02351	1.11767	0.941735	1.0433	0.589912	XP_019704677.1	uncharacterized protein LOC109505611 [Elaeis guineensis]	--	--	--	--	--	--	--	--	--	--	--	--	--	--	--	--	--	--	--			---
TRINITY_DN10577_c0_g1_i1_2	32.0221	53.1963	46.5703	48.2043	75.9406	58.5559	10.3343	13.6949	13.5643	8.42125	7.81979	5.71678	2.79023	3.73054	2.33891	XP_020593720.1	uncharacterized protein LOC110033902 [Phalaenopsis equestris]	--	--	--	--	--	--	--	--	--	--	--	--	--	--	--	--	--	--	--			---
TRINITY_DN10577_c0_g1_i1_3	5.39502	6.01616	8.97588	7.32371	6.57808	7.74663	1.72609	1.07084	2.37538	1.45885	0.632007	1.2762	1.00462	0.934298	2.17851	TKY50842.1	VQ motif-containing protein 8 [Spatholobus suberectus]	Q9LS54|VQ20_ARATH	VQ motif-containing protein 20 MYF24.8 OS=Arabidopsis thaliana (Mouse-ear cress) GN=MYF24.8 PE=2 SV=1	--	--	--	--	--	--	--	--	--	--	--	--	--	--	Cellular Component: nucleus (GO:0005634);|Biological Process: defense response (GO:0006952);|Biological Process: regulation of pollen tube growth (GO:0080092);	PF05678.14	VQ motif			---
TRINITY_DN10578_c0_g1_i1_3	0	0.169189	0.187193	0	0	0	0.80413	1.79531	0.448188	2.0289	0.693523	1.13833	0.704748	0.726277	0.997106	--	--	--	--	--	--	--	--	--	--	--	--	--	--	--	--	--	--	--	--	--			#N/A
TRINITY_DN10579_c0_g1_i1_3	1.17207	1.66977	0.761378	1.5693	0.97961	2.04966	1.0601	3.75374	2.47	2.39515	1.26214	2.11702	2.46781	0.756397	2.10608	--	--	--	--	--	--	--	--	--	--	--	--	--	--	--	--	--	--	--	--	--			#N/A
TRINITY_DN10579_c0_g2_i1_3	2.1939	1.48742	0.805881	4.33898	0.998995	2.06385	2.33834	1.47387	1.53258	1.19395	1.45061	0.897152	1.66568	0.277671	3.21669	--	--	--	--	--	--	--	--	--	--	--	--	--	--	--	--	--	--	--	--	--			#N/A
TRINITY_DN10581_c0_g1_i1_1	0.162148	0	0.525147	1.11606	1.13218	0.180856	5.05032	5.14639	7.4055	6.95766	8.13237	5.82569	9.5566	8.33721	5.25424	--	--	--	--	--	--	--	--	--	--	--	--	--	--	--	--	--	--	--	--	--			#N/A
TRINITY_DN10582_c0_g2_i1_1	0.533926	0.359467	6.23986	4.88552	5.39419	8.56274	1058.9	962.625	1031.51	1004.52	1077.28	1009.87	825.451	760.813	775.195	--	--	--	--	--	--	--	--	--	--	--	--	--	--	--	--	--	--	--	--	--			#N/A
TRINITY_DN10584_c0_g1_i1_1	194.42	153.001	222.26	211.498	241.473	171.414	217.406	208.196	225.898	215.657	263.797	167.958	148.085	163.168	142.917	THU46376.1	hypothetical protein C4D60_Mb09t04290 [Musa balbisiana]	P38389|SC61B_ARATH	Protein transport protein Sec61 subunit beta T14P1.12 OS=Arabidopsis thaliana (Mouse-ear cress) GN=T14P1.12 PE=1 SV=1	38/40(95.00)	K09481	SEC61B, SBH2	protein transport protein SEC61 subunit beta	ko03060|ko04141|ko04145	Protein export|Protein processing in endoplasmic reticulum|Phagosome	--	--	--	--	--	--	--	--	Molecular Function: ARF guanyl-nucleotide exchange factor activity (GO:0005086);|Cellular Component: Sec61 translocon complex (GO:0005784);|Cellular Component: endoplasmic reticulum membrane (GO:0005789);|Biological Process: SRP-dependent cotranslational protein targeting to membrane, translocation (GO:0006616);|Cellular Component: integral component of membrane (GO:0016021);|Biological Process: …	--	--			SEC61B
TRINITY_DN10586_c0_g1_i1_1	8.17982	7.95164	9.15643	3.88669	2.35136	2.74307	4.70752	4.05161	4.31158	3.12402	3.391	3.47703	2.22665	1.58143	2.22937	XP_010919947.1	uncharacterized protein LOC105043917 [Elaeis guineensis]	--	--	--	--	--	--	--	--	--	--	--	--	--	--	--	--	--	--	--			---
TRINITY_DN10586_c0_g1_i2_3	192.047	183.763	159.111	174.241	185.609	158.849	459.642	505.225	557.657	411.522	449.087	426.44	304.264	262.402	289.442	--	--	--	--	--	--	--	--	--	--	--	--	--	--	--	--	--	--	--	--	--			#N/A
TRINITY_DN10587_c0_g1_i1_5	1.54756	1.82558	1.49064	1.038	1.56196	1.14506	0.833271	0.888681	0.45903	0.720015	0.384256	0.776837	0.720789	1.35879	0.486331	XP_018673941.1	PREDICTED: disease resistance protein RGA2-like isoform X1 [Musa acuminata subsp. malaccensis]	Q7XBQ9|RGA2_SOLBU	Disease resistance protein RGA2 177O13.40 OS=Solanum bulbocastanum (Wild potato) GN=177O13.40 PE=1 SV=1	--	--	--	--	--	--	--	--	--	--	--	--	--	--	Molecular Function: ATP binding (GO:0005524);|Biological Process: defense response (GO:0006952);|Molecular Function: ADP binding (GO:0043531);	PF18052.1,PF00931.22	Rx N-terminal domain|NB-ARC domain			---
TRINITY_DN10588_c0_g1_i1_1	19.9747	20.0177	18.7488	27.7633	25.0254	24.0972	5.56078	5.81892	6.52409	5.05717	5.64541	4.44225	7.3949	6.37876	7.32352	XP_024023572.1	protein CLT1, chloroplastic [Morus notabilis]	Q058P6|CLT1_ARATH	Protein CLT1, chloroplastic F7K24.130 OS=Arabidopsis thaliana (Mouse-ear cress) GN=F7K24.130 PE=2 SV=1	--	--	--	--	--	--	--	--	--	--	--	--	--	--	Cellular Component: integral component of membrane (GO:0016021);|Cellular Component: chloroplast membrane (GO:0031969);	PF08627.10	CRT-like, chloroquine-resistance transporter-like			---
TRINITY_DN10588_c0_g1_i1_5	1.95295	0.647988	0.937822	3.30298	0.88255	2.26114	4.72558	4.06173	5.57005	6.7039	6.24189	6.24249	7.46363	10.165	7.37071	--	--	--	--	--	--	--	--	--	--	--	--	--	--	--	--	--	--	--	--	--			#N/A
TRINITY_DN10589_c0_g1_i1_1	1.40679	4.27536	0.867358	1.49968	0.832246	2.82138	0.898469	1.82453	0.935654	1.89197	0	2.49046	2.29397	2.31244	0.790655	--	--	--	--	--	--	--	--	--	--	--	--	--	--	--	--	--	--	--	--	--			#N/A
TRINITY_DN10591_c0_g1_i1_1	8.30348	10.2763	8.44164	3.70975	3.43449	3.77494	0.0714849	0.0723296	0.0743082	0.0744001	0.0353124	0	0	0	0.953631	XP_010906599.2	amino acid transporter AVT1C [Elaeis guineensis]	F4IUW3|AVT1C_ARATH	Amino acid transporter AVT1C T16B24.23 OS=Arabidopsis thaliana (Mouse-ear cress) GN=T16B24.23 PE=1 SV=1	--	--	--	--	--	--	--	--	--	--	--	--	--	--	Biological Process: amino acid transmembrane transport (GO:0003333);|Cellular Component: vacuolar membrane (GO:0005774);|Molecular Function: amino acid transmembrane transporter activity (GO:0015171);|Cellular Component: integral component of membrane (GO:0016021);	PF01490.18	Transmembrane amino acid transporter protein			SLC32A
TRINITY_DN10591_c0_g2_i1_2	11.9017	13.8876	11.5745	6.72651	13.4335	5.92021	43.3935	47.7649	54.3306	37.8391	37.2152	29.0348	23.7816	17.5544	26.7046	--	--	--	--	--	--	--	--	--	--	--	--	--	--	--	--	--	--	--	--	--			#N/A
TRINITY_DN10592_c0_g1_i2_1	5.76479	5.54406	0.221776	0.200521	0.205537	0.111622	0.160579	0.0832526	0	0	0.0768439	0.0781988	0.0718797	0	0.0766759	AAV38477.1	ribosomal protein L15, partial [synthetic construct]	Q8X034|RL15_NEUCR	60S ribosomal protein L15 B21D9.030 OS=FGSC 987) GN=B21D9.030 PE=3 SV=1	153/204(75.00)	K02877	RP-L15e, RPL15	large subunit ribosomal protein L15e	ko03010	Ribosome	--	--	--	--	--	--	--	--	Biological Process: cytoplasmic translation (GO:0002181);|Molecular Function: RNA binding (GO:0003723);|Molecular Function: structural constituent of ribosome (GO:0003735);|Cellular Component: cytosolic large ribosomal subunit (GO:0022625);	PF00827.17	Ribosomal L15			RP-L15e
TRINITY_DN10594_c0_g1_i1_3	2.18726	1.98338	2.33812	1.51366	1.91546	2.22628	1.4086	0.951452	1.75521	2.08131	2.05181	1.22616	1.32264	2.01744	1.38118	XP_029120524.1	uncharacterized protein LOC105045581 isoform X2 [Elaeis guineensis]	--	--	--	--	--	--	--	--	--	--	--	--	--	--	--	--	--	--	--			---
TRINITY_DN10596_c0_g1_i1_2	0.689525	0.233787	1.04932	1.2014	2.50378	2.20707	2.32602	0.871294	2.73731	0.149961	0.178542	1.16645	0.54627	0.32173	0.952684	XP_021288784.1	cysteine-rich and transmembrane domain-containing protein B-like [Herrania umbratica]	--	--	--	--	--	--	--	--	--	--	--	--	--	--	--	--	--	--	--			---
TRINITY_DN10597_c0_g1_i1_4	10.9214	11.6914	8.54481	6.86231	6.00366	4.63987	1.38177	1.80649	1.95877	1.72469	1.45963	1.9094	1.86425	1.35928	1.4357	XP_009403595.1	PREDICTED: uncharacterized protein LOC103987115 [Musa acuminata subsp. malaccensis]	--	--	--	--	--	--	--	--	--	--	--	--	--	--	--	--	--	--	--			---
TRINITY_DN10598_c0_g1_i1_2	1.40099	2.42478	1.69837	3.12551	3.17979	2.44	0.987241	0.835868	1.56324	0.166813	1.09019	0.976804	0.452103	0.452054	0.157073	OAY82290.1	Subtilisin-like protease SBT3.3 [Ananas comosus]	Q9STQ2|SBT3I_ARATH	Subtilisin-like protease SBT3.18 T25K17.140 OS=Arabidopsis thaliana (Mouse-ear cress) GN=T25K17.140 PE=3 SV=2	--	--	--	--	--	--	--	--	--	--	--	--	--	--	Molecular Function: serine-type endopeptidase activity (GO:0004252);|Cellular Component: extracellular region (GO:0005576);|Biological Process: double fertilization forming a zygote and endosperm (GO:0009567);	PF17766.1	Fibronectin type-III domain			---
TRINITY_DN10598_c0_g1_i1_3	2.1926	2.28079	2.34368	2.95537	1.95147	3.50851	5.73212	6.0683	5.86088	6.12423	5.56343	7.97438	8.09641	10.1053	9.90094	XP_010929927.1	protein-tyrosine-phosphatase MKP1 isoform X2 [Elaeis guineensis]	Q9C5S1|MKP1_ARATH	Protein-tyrosine-phosphatase MKP1 T26I12.150 OS=Arabidopsis thaliana (Mouse-ear cress) GN=T26I12.150 PE=1 SV=1	--	--	--	--	--	--	--	--	--	--	--	--	--	--	Molecular Function: protein tyrosine phosphatase activity (GO:0004725);|Cellular Component: cytosol (GO:0005829);|Biological Process: defense response (GO:0006952);|Biological Process: response to salt stress (GO:0009651);|Biological Process: response to UV-B (GO:0010224);|Biological Process: response to UV-C (GO:0010225);|Molecular Function: MAP kinase tyrosine/serine/threonine phosphatase activ…	PF00782.20	Dual specificity phosphatase, catalytic domain			---
TRINITY_DN10599_c0_g1_i1_3	16.0255	15.6588	18.0631	15.0163	13.7219	15.4315	5.16854	6.23461	5.13625	6.46832	5.92812	4.30377	4.80726	4.24951	3.87597	XP_008805162.1	RHOMBOID-like protein 12, mitochondrial isoform X1 [Phoenix dactylifera]	Q9FZ81|RBL12_ARATH	RHOMBOID-like protein 12, mitochondrial F25I16.6 OS=Arabidopsis thaliana (Mouse-ear cress) GN=F25I16.6 PE=2 SV=1	--	--	--	--	--	--	--	--	--	--	--	--	--	--	Molecular Function: serine-type endopeptidase activity (GO:0004252);|Cellular Component: mitochondrion (GO:0005739);|Cellular Component: integral component of membrane (GO:0016021);|Cellular Component: mitochondrial membrane (GO:0031966);	PF01694.22	Rhomboid family			---
TRINITY_DN1059_c0_g1_i1_3	2.29017	0.994171	0.759238	1.65412	1.07188	1.60006	1.5021	0.899425	0.923914	3.2405	1.35546	1.12673	0.261754	0.805627	0.833474	THU72865.1	hypothetical protein C4D60_Mb04t16720 [Musa balbisiana]	Q9SJ25|CADH2_ARATH	Cinnamyl alcohol dehydrogenase 2 F7D8.5 OS=Arabidopsis thaliana (Mouse-ear cress) GN=F7D8.5 PE=1 SV=1	--	--	--	--	--	--	--	--	--	--	--	--	--	--	Molecular Function: zinc ion binding (GO:0008270);|Biological Process: lignin biosynthetic process (GO:0009809);|Molecular Function: cinnamyl-alcohol dehydrogenase activity (GO:0045551);|Molecular Function: sinapyl alcohol dehydrogenase activity (GO:0052747);	--	--			---
TRINITY_DN1059_c0_g1_i1_4	2.1845	1.65641	1.81285	0.839889	1.74699	0.985205	139.581	129.661	162.244	112.047	136.167	112.603	1.83157	6.63901	1.91613	KYP59053.1	hypothetical protein KK1_014480 [Cajanus cajan]	--	--	--	--	--	--	--	--	--	--	--	--	--	--	--	--	--	--	--			---
TRINITY_DN105_c0_g1_i1_3	12.355	10.4712	12.2275	14.6149	15.0343	18.8729	1.8613	2.22392	1.75815	1.42293	0.950289	1.80401	1.3841	1.1988	1.43235	XP_020675926.1	LEAF RUST 10 DISEASE-RESISTANCE LOCUS RECEPTOR-LIKE PROTEIN KINASE-like 1.1, partial [Dendrobium catenatum]	Q9C6K9|LRL11_ARATH	LEAF RUST 10 DISEASE-RESISTANCE LOCUS RECEPTOR-LIKE PROTEIN KINASE-like 1.1 F2J7.14 OS=Arabidopsis thaliana (Mouse-ear cress) GN=F2J7.14 PE=2 SV=1	--	--	--	--	--	--	--	--	--	--	--	--	--	--	--	PF07714.17,PF00069.25	Protein tyrosine kinase|Protein kinase domain			---
TRINITY_DN105_c0_g1_i2_2	1.36356	7.72134e-09	0.146567	0.883711	1.38012	0.436344	0.392622	0.604647	0.66465	0.135254	9.12846e-24	0.7821	0.716376	0.421631	0.125991	XP_020254393.1	uncharacterized protein LOC109831479 isoform X1 [Asparagus officinalis]	--	--	--	--	--	--	--	--	--	--	--	--	--	--	--	--	--	--	--			---
TRINITY_DN10600_c0_g1_i1_4	9.81175	7.59958	11.8675	9.58283	9.15658	5.81831	0.594665	1.45283	0.934208	0.599384	1.2073	1.79753e-63	0.323025	0.111196	0.440063	XP_020690606.1	upstream activation factor subunit spp27-like [Dendrobium catenatum]	--	--	--	--	--	--	--	--	--	--	--	--	--	--	--	--	--	--	--			---
TRINITY_DN10600_c0_g2_i1_1	1.82586	2.20357	1.12479	4.1808	4.0623	1.48561	1.72503	0.474447	0.89842	0.18917	0.171865	2.77214	0.895779	0.835009	1.48609	--	--	--	--	--	--	--	--	--	--	--	--	--	--	--	--	--	--	--	--	--			#N/A
TRINITY_DN10601_c0_g1_i1_2	33.1605	40.5205	35.6651	21.4266	20.1069	18.4272	0.5894	0.559172	0.507404	1.1274	0.849926	0.512432	0.253826	0.298674	0.189934	XP_010246217.1	PREDICTED: transcription factor TCP7-like [Nelumbo nucifera]	Q9FMX2|TCP7_ARATH	Transcription factor TCP7 MKD15.14 OS=Arabidopsis thaliana (Mouse-ear cress) GN=MKD15.14 PE=1 SV=1	140/255(54.90)	K16221	TCP21, CHE	transcription factor TCP21 (protein CCA1 HIKING EXPEDITION)	ko04712	Circadian rhythm - plant	--	--	--	--	--	--	--	--	Molecular Function: DNA-binding transcription factor activity (GO:0003700);|Cellular Component: nucleus (GO:0005634);|Biological Process: regulation of transcription, DNA-templated (GO:0006355);|Biological Process: regulation of circadian rhythm (GO:0042752);|Molecular Function: sequence-specific DNA binding (GO:0043565);	PF03634.13	TCP family transcription factor	1F	TCP	TCP21
TRINITY_DN10601_c0_g1_i1_3	3.55096	2.75572	2.9232	4.67827	6.21663	5.10108	1.73957	2.01097	1.80445	1.07398	1.2191	1.16693	2.00358	1.5317	2.25881	XP_019706317.1	uncharacterized protein LOC105045195 isoform X2 [Elaeis guineensis]	--	--	--	--	--	--	--	--	--	--	--	--	--	--	--	--	--	--	--			---
TRINITY_DN10601_c0_g1_i1_4	18.5076	18.8116	20.4027	11.7414	12.3158	11.5761	14.1175	15.0404	15.7399	14.9386	17.409	12.5748	7.86405	7.09031	6.42354	XP_020272607.1	protein AE7-like 1 [Asparagus officinalis]	A8MR89|AEL1_ARATH	Protein AE7-like 1 F18B3 OS=Arabidopsis thaliana (Mouse-ear cress) GN=F18B3 PE=3 SV=1	--	--	--	--	--	--	--	--	--	--	--	--	--	--	Biological Process: iron-sulfur cluster assembly (GO:0016226);	--	--			---
TRINITY_DN10602_c0_g1_i1_3	0.0677994	0	0	0	0.0633812	0.0661019	3.48261	3.00217	2.64614	2.74258	1.18416	3.26589	3.97807	2.96178	3.03607	--	--	--	--	--	--	--	--	--	--	--	--	--	--	--	--	--	--	--	--	--			#N/A
TRINITY_DN10602_c0_g1_i1_5	0.841066	0.951438	0.126633	0.977921	0.467823	0.362182	0.805616	0.818569	0.601292	0.836932	2.03446	0.59086	1.18166	4.21915	1.69892	--	--	--	--	--	--	--	--	--	--	--	--	--	--	--	--	--	--	--	--	--			#N/A
TRINITY_DN10603_c0_g1_i1_1	0.869955	2.28094	1.51333	5.6551	4.17924	4.01113	0.81879	0.414736	1.31314	0.216659	1.49695	1.05401	2.73314	2.33837	1.84375	XP_020252220.1	uncharacterized protein LOC109829550 [Asparagus officinalis]	--	--	--	--	--	--	--	--	--	--	--	--	--	--	--	--	--	--	--			#N/A
TRINITY_DN10604_c0_g1_i1_1	9.89338	7.5987	9.47824	6.55499	6.96773	8.94392	2.99355	2.69043	3.5493	2.02855	1.4151	1.76894	1.83933	1.75383	1.81948	XP_020109100.1	putative 4-hydroxy-4-methyl-2-oxoglutarate aldolase 3 [Ananas comosus]	Q9FH13|RRAA3_ARATH	Putative 4-hydroxy-4-methyl-2-oxoglutarate aldolase 3 K24C1.7 OS=Arabidopsis thaliana (Mouse-ear cress) GN=K24C1.7 PE=1 SV=1	--	--	--	--	--	--	--	--	--	--	--	--	--	--	Molecular Function: ribonuclease inhibitor activity (GO:0008428);|Molecular Function: oxaloacetate decarboxylase activity (GO:0008948);|Molecular Function: metal ion binding (GO:0046872);|Molecular Function: 4-hydroxy-4-methyl-2-oxoglutarate aldolase activity (GO:0047443);|Biological Process: regulation of RNA metabolic process (GO:0051252);	PF03737.15	Aldolase/RraA			---
TRINITY_DN10605_c0_g1_i1_4	60.0326	59.4278	60.2126	94.6083	86.6578	89.9058	42.9275	43.2307	36.881	40.2263	32.8105	41.2996	44.9158	45.6294	50.8071	AQY61286.1	ubiquitin domain containing protein [Lilium formosanum x Lilium longiflorum]	Q84L31|RD23C_ARATH	Ubiquitin receptor RAD23c F16B3.17 OS=Arabidopsis thaliana (Mouse-ear cress) GN=F16B3.17 PE=1 SV=2	276/386(71.50)	K10839	RAD23, HR23	UV excision repair protein RAD23	ko03420|ko04141	Nucleotide excision repair|Protein processing in endoplasmic reticulum	--	--	--	--	--	--	--	--	Cellular Component: proteasome complex (GO:0000502);|Molecular Function: damaged DNA binding (GO:0003684);|Cellular Component: nucleus (GO:0005634);|Cellular Component: nucleoplasm (GO:0005654);|Cellular Component: cytoplasm (GO:0005737);|Cellular Component: cytosol (GO:0005829);|Biological Process: nucleotide-excision repair (GO:0006289);|Molecular Function: polyubiquitin modification-dependent …	PF00627.31,PF09280.11,PF00240.23	UBA/TS-N domain|XPC-binding domain|Ubiquitin family			RAD23
TRINITY_DN10605_c1_g1_i1_1	0.356866	0.345258	0.000181259	0	0	0	0.454821	0.157606	1.92193e-24	0.48524	0.151523	0.14124	1.03846	0.307445	0.273356	--	--	--	--	--	--	--	--	--	--	--	--	--	--	--	--	--	--	--	--	--			#N/A
TRINITY_DN10607_c0_g1_i1_2	0.13972	1.75147e-27	0.146336	0.254701	0.206094	0.351412	3.17447	3.10832	1.77187	4.21442	3.48265	4.5412	3.18481	1.66853	2.35114	--	--	--	--	--	--	--	--	--	--	--	--	--	--	--	--	--	--	--	--	--			#N/A
TRINITY_DN10608_c0_g1_i1_4	4.23864	5.82172	4.72943	12.8249	18.5539	18.0308	54.4355	57.8419	50.8683	39.2233	35.7424	38.3294	20.7663	17.8644	18.3294	XP_010938398.1	heparan-alpha-glucosaminide N-acetyltransferase isoform X1 [Elaeis guineensis]	--	--	372/478(77.82)	K10532	HGSNAT	heparan-alpha-glucosaminide N-acetyltransferase [EC:2.3.1.78]	ko00531	Glycosaminoglycan degradation	--	--	--	--	--	--	--	--	--	PF07786.12	Protein of unknown function (DUF1624)			HGSNAT
TRINITY_DN10608_c0_g2_i1_2	0.841042	0.675819	1.0028	2.0008	1.40443	2.33291	0.794684	0.756004	0.607141	0.361523	0.139939	0.595504	0.653354	1.08883	0.361003	XP_010917931.1	uncharacterized protein LOC105042429 isoform X1 [Elaeis guineensis]	--	--	--	--	--	--	--	--	--	--	--	--	--	--	--	--	--	--	--			---
TRINITY_DN10608_c0_g2_i1_5	0.947517	0.17408	1.35439	0.94865	0.758048	1.26017	1.08046	1.77662	1.10704	0.809312	1.04649	1.6966	2.22397	5.1434	0.734027	--	--	--	--	--	--	--	--	--	--	--	--	--	--	--	--	--	--	--	--	--			#N/A
TRINITY_DN10609_c0_g1_i2_1	14.2423	14.6589	16.1664	11.7894	11.2028	12.9204	4.57721	4.60876	4.87763	3.91601	3.94143	4.35292	3.62421	3.89606	3.82449	XP_008787735.1	uncharacterized protein LOC103705694 [Phoenix dactylifera]	--	--	--	--	--	--	--	--	--	--	--	--	--	--	--	--	--	--	--			---
TRINITY_DN10609_c0_g1_i2_3	0.700334	0.23313	0	2.48544	0.963444	2.82189	2.17054	1.48665	0.773243	2.28548	0.47441	0.933193	0.653381	1.10024	0.695514	--	--	--	--	--	--	--	--	--	--	--	--	--	--	--	--	--	--	--	--	--			#N/A
TRINITY_DN1060_c0_g1_i1_1	2.80901	2.47118	2.86193	0.171213	0.891937	2.99358	0.14697	0.299616	0.451151	0.148892	0.543428	0.444878	0	0.558046	0	--	--	--	--	--	--	--	--	--	--	--	--	--	--	--	--	--	--	--	--	--			#N/A
TRINITY_DN1060_c0_g1_i1_2	0	0.654049	0	0.700515	0.754478	0.912177	0.787306	1.60246	2.41847	4.0351	2.07063	2.88459	1.34208	0.69012	0.697029	--	--	--	--	--	--	--	--	--	--	--	--	--	--	--	--	--	--	--	--	--			#N/A
TRINITY_DN10610_c0_g1_i1_3	0.856817	0.901078	0	2.02986	2.21995	4.04174	3.68695	3.67586	3.87026	6.24031	0	3.29755	2.00052	3.14471	4.24112	--	--	--	--	--	--	--	--	--	--	--	--	--	--	--	--	--	--	--	--	--			#N/A
TRINITY_DN10610_c0_g1_i4_5	1.1925	0.48409	1.42645	3.08846	2.97585	2.93015	47.1404	37.4026	39.2541	55.0039	60.0474	56.8124	13.5205	43.3982	26.7812	ONK65369.1	uncharacterized protein A4U43_C07F36400 [Asparagus officinalis]	--	--	--	--	--	--	--	--	--	--	--	--	--	--	--	--	--	--	--			---
[truncated: 38,152 more rows]
