# Supplementary material for: Transcriptome Analysis Reveals Coexpression Networks and Hub Genes Involved in Papillae Development in Lilium auratum
Source: Int J Mol Sci. 2024 Feb 19;25(4):2436. doi: 10.3390/ijms25042436 (PMC10889295; doi:10.3390/ijms25042436)
Supplement: Supplementary file 1 [file ijms-25-02436-s001.zip › Supplementary Files/File 2.fa]

>TRINITY_DN10000_c0_g1_i1_1  226-2154 LOW QUALITY PROTEIN: uncharacterized protein At2g33490-like [Phoenix dactylifera](+)
ATGAAGTCCTCGTTGAGGAAGCTGCGGGGGTTTGCGCTGCACCACCGCAACGATCACAAGGACCGCCGGGCGCTCCATCACCCGCCGGCGAAGGAGGACGAGCTCGTTCAAGCCACGCAGGACATGTTGAACATGAGGAACTGCTACGATAGCTTACTTGCTGCAGCTGCTGTCACTGCCAATAGTGCATATGAATTCTCAGAAGCCCTTCGGGTAATGGGCACTTGCCTGCTTGAGAAAACTGCCTTGAATGATGATGAAGATAGTGATAGGGTCTTATTAATGCTGGGCAAAGCACAGTTTGAACTTCAAAAACTAGTTGATAACTATCGTGTCCACATCATCCAAACAATTACAACTCCGTCAGAATCCCTTCTTAAGGAGCTTCAAACTGTGGAGGAAATGAAACGCCAGTGTGATGATAAAAGAGATCTATACAAATTATTGTTAGCTGCTCAGAGAGAAAAGGGGAGGTCAAGGAATGCCAATGTTGAAGCATCCTCACCACAGCAGTTGCAAGTTGCTCACGAGGATTACGAAGAGGAAGCGACCCTGTTTGTCTTTCGTTTGAAATCATTGAAGCAAGGGCAATCCCGAAGTCTTCTGACTCAAGCTGCTCGGCACCATGCTGCACAGTTATGTTTCTTCAGGAAAGGACTGAAGTCTCTAGAGGTGGTTGAGCCGCATGTTAAAGCAGTTGCTGACCATCAGCATATTGACTATCAGTTTAGTGGACTTGAAGATGATGATTCAGAGGATGAAGATGACGATGGTGATGAGTATTACAGATATGATGGTTCTGATGACAGTGAATTAAGCTTTGACTATGGACAAAATGACCAAGGTCAAGATGCTCGATCCACATCTAGAAATTCAATGGAGTTAGATCAAGCTGACCACACATTTGCTCAAGCCTCCGGTAAGGAGCCCCCACAGGATGTTGTAGACAAAAATAAAGAAGAGTTGATCACCTCCAGGAGGCCTAGTGTTGGTAGCCAATCAGCACCAATTTCTTCTGATAAGAAGTTTGATCCATCTGAGAAGGCAAAAGACATGCAGCCTTCGTCAAGGAAGTTCCACACATATGTACTACCTACACCTGTTGATGCTAAGAGCTCAGCTTCAGCAGGATTGGTTAATTCCAATTCTACAGGTCGGATGGCAAGCAAAGGTGGGTTGCCTGCGCAAATGTGGCATTCATCTCCATTGCAGCCATATAAGAATGTGAAAGATCTTAGAGATGAGTTGTCCAGCCCTACTAGACCAATGAAATCTCAAGCAGTACTTAAGGAGAGTAACATTAACAGTGGCCCAATAAGGGTGCCTCCTCCTTTGGCCGAGGAGCTATCACTTCCTCAAGCCAATCTGCGCACGACGGACAATAGAAAATTCAAAAGACATGCTTTCTCTGGTCCCCTGACAAGTAAAACATCATCAAACAAGCCTATGTACACACCTTCGATGGATTATTCTCCTATCGGACGTGTACCCACATCTCGGGCACCTATCTCACCACGGTTGTCTCCTACTGCATCACCTCCTCCCATCTCTTCACCAAAAATTAATGAACTTCATGAGCTCCCTAGACCTCCACTTAATTTTGCAAGACGCACAAGACCTTCTAGTTTGATTGGTCATTCAGCACCATTGGTTTCTAGAGGACAAGGACTCAGCACAGCGAGTAAAGTTCCAACAATTGTATCACATACAGCTTCACCGTTACCAACTCCTCCGGCTGCTATGGCTCGCAGTTTTTCCATACCCTCTAGTAGTCAAAGGATGCCAATATTGACAGTTTCAAGATTGTTGGAGGTTTCTCAGAACCAGGAAATGATTGAAGAGGCCGCCTCACCTCCTCTGACACCTATATCTCTAAAAACTATTCTTCCTGCATCCACAGCTCCAGAGTCATCTGATCAAGCTAACAAA
>TRINITY_DN10001_c0_g1_i1_1  217-636 heavy metal-associated isoprenylated plant protein 44-like [Ananas comosus](+)
ATGGGCAAGGGACGTCCTCTTTCTTTGCAGACTGTGGAACTCAAAGTTCGTATGTGCTGTGCTGGCTGCGAGAGGATCGTGAAGCATGCTCTCCTAAAGCTCAGAGGCGTGGATTCGGTGGAGGTGGACCTGCCGATGGAGAAGGTGACAGTGACAGGTTATATAGACCGAAACAAGATACTGAAGGAGGTTAGGAGGAGTGGGAAGAAGGCTGAGTTCTGGCCGAACCCTGACCTCCCCCTCCACTTCACCTCTGCTGCCAACTACTTTCGTGATGAAGAGTCGTACAGGGAGAGCTACAACTATTGGAGGCATGGATACAATGGTGATAAGCACGGGCACGTTCCTGTTCCGCACAGGGGCGATGATCGTGTCAGCAACATGTTCAACGACGATGATGTCCACGCCTGCCATATTATG
>TRINITY_DN10001_c0_g1_i1_2  197-1558 D-xylose-proton symporter-like 2 isoform X2 [Elaeis guineensis](+)
CCGGAACCGCCTAGGCTCATCAGCATAGATGTTGCCACCGGTGAGATCGATGATGCGGCGGAGCCGCTGATTGGCGGCGATGGCTCGCCGGAGAGTTACTCCATCCGGTCGGCGATCCTCCCGTTTTTATTCCCAGCTCTCGGAGGACTGTTGTACGGCTATGATATTGGCGCCACATCTGGTGCTACTATTTCTTTGGAGTCATCAACCTTAAGCGGAACAACTTGGTACAACATGTCCTCCATAGAAGTTGGTCTTGTGGTCAGTGGCTCATTATATGGTGCCTTGATTGGTTCTGTTTTGGCATTCACCATAGCTGATTTTTTAGGAAGGCGAAGGGAGTTAATTTGCTCTTCCCTCCTCTATCTTGTTGGTGCTTTACTGACAGCACTGGCACCTGAGTACTCTATGATGGTGATTGGGCGATTTGTATATGGTATAGGAATTGGACTGGCAATGCATGCTGCCCCAATGTATATTGCGGAGACCGCCCCAAGTCAAATACGAGGCACACTTATCTCTTTGAAGGAATTCCTTATAGTTGTAGGAATGCTTCTCGGTTATATAGCCAGCAGTTTATTTGTTGATATGGTTGCTGGATGGCGCTATATGTATGCAACCAGTGCCCCTATTTGTCTGGTCATGGGATTTGGAATGTGGTGGTTGCCACCATCACCTCGTTGGCTGCTTTTGTGTGCCGCTCAGGGTAAAGGAAGCTTAACAGATGCAAAAGAAACTGCAATAAGCTGTTTGTGCCGATTGAGAGGTCAAACTGTGGAGACTTCAGCTGCAGAACAAATAGATTATATTCTGGCTGAGCTTTCCTATACCCATCAAGAAAAACCTTCTAAAGTGACTGACATCTTTCATGGAAGATGTTTGAAAGCTCTGATCATTGGTGCAGGATTGGTCTTTTTTCAGCAGGTTACTGGGCAGCCAAGTGTGCTGTATTATGCAGCAACAATCCTTCGGAGTGCTGGATTTTCTGCAGCATCTGATGCTACTCGTGTTTCAGTTCTTCTTGCTTTACTGAAGCTGATTATGACTGGTGTTGCTGTTTTGGTGGTGGACAGACTTGGGAGAAGACCTTTACTACTTGGTGGTGTTAGTGGGATTGTAATCTCTTTGTTATTACTATCATCATATTATACACTGTTTACCAATTCACCATTGGTCGCAGTTGTTGCTCTGCTTCTATACGTGGGTTGTTATCAGCTGTCATTTGGTCCCATTGGTTGGTTGATGATTTCAGAGGTGTTCCCTTTACGAATGAGAGGGCGTGGCTTAAGTGTAGCGGTACTTGTTAATTTTGCCTCAAATGCACTGGTGACTTTTGCATTCTCACCGCTTGAGGTAATGTTG
>TRINITY_DN10001_c0_g2_i1_3  2-607 PREDICTED: uncharacterized protein LOC109207249 [Nicotiana attenuata](+)
ACTAAATTAGAGCCACTCTCTTAGAGCTTAACCATACATAAATTAATAGGAGATACCTATAGGGACTAGTAGTAGAATCTAATAATTATGATGATAACTAATAAAATTATAAATGATTTAAAAGATTTGTATCCTCCTATCACTAAAGAAAATGGTAATGATGTTGAATGGAATGTATATAAATAATAGTGTAAATATAATGATATGATATGGTACTACATTATGACATCTCTGAATGTCAGTATTTGATACCAAGTGGAAAATATATAAATACCATCTAAAATGATGGATTACTGTATGGAGATATTTTAAGGATATAACATGTTAGCTAGATACCTTGTGGTGAAGTCCCTCTTTAATACCAAGATGTTTGAAGGTACCCCTATAAGAGAGTACAGGCTTAAGCTCATTAATTTTCTTACTAAGCTAGGGACTTGTAAAGTCCTAAGGGATAAAGAGTTATAGATAAATATTTTCCTTTCCTTCCTACCTTCAAGATTTGAAAATTATATAACTTATTTTAATCTTAACTAATTAAAAATGAGTCATTTAAAGTTTCTGGCAGCTACACAGGTAGCAAAGGAAGGAATAGGGTCTAACTGTTTG
>TRINITY_DN10002_c0_g1_i2_3  259-1635 protein IQ-DOMAIN 1 isoform X1 [Elaeis guineensis](+)
TGTGATCATCTTCTAATGGCAAAGAAGAGGAATTGGTTGGAACGTTTGAAGCAGTTCTTCGGCGGCGGCGGCGACAAATTGAAACAAGAGAAGGACAGGAGGAAAAAATGGCTATTTGGGAGGTTCAAGTTGAGATCGTCGCCGGCTCTGCCAGCTCCGTCGCCACCGATAGCGATATTTACAAGAGAAGCGGATGAAGAGCAGAATAAGTATGCAATGGCGGTTGCTATGGCGACGGCCGTTGCGGCTGAGGCTGCTATTGCTGCTGCGGAGGCAGCTGCTCAAGTTGTCCGACGCACGGGTGTTCCATTTTCACACAATCGGAGGAAAGAAATCGCAGCAACCAAAATACAGATTGCGTTTCGTGGATATCTTGCAAGGAAAGCATTACGAGCATTGAAAGGACTAGTTAGGCTTCAAGCTCTGATTCGAGGGCAAGCAGTGAGACGTCAGACAACCATGACTTTAAGAAGTTTGCAGTCTCTCATTAGGATCCAAGAGCAGGCTCGTGAAAGTAGGATGAGAATTACTGCAGACCGTCAAGCTTTTGAAGACAAAGATATTGTCAATGAGAAAATAAAGAAATTGGGAGAAACAAGAACAATTCAGCAATACAGTGGGAAGAATTGGAACAGCAGCACTCTATCTAAAGAAGACATAAACACTATGTTGAAAAGTAGGCTCATCGCTGCATTGAAGCGAGAAAGGGCGCTGGAATATGCATCTACCTATCAGGAAAGGAGAAATCTGTGTAGACCAACTACACCTAAAGAAATCGATATTCCGAACCAGCAATGGAATTGGTTAGACCACTGGGTGGGTGAACCGTCCGTCGAGAAGGACATTTATCAGAATGTCCCAGCACCATCTCCAGAACACGATATCCACGACAGTCGTCTTCATACTCCAGATTCATTTGTCCTTCTAGACACGGTACACAATGAGAATGCTGAACAAAGGCAATTGAGGAATCTAGCGAGACGGTCATTTAACCGGTCAAGACGTACATCATCGAGGGACGATGAATCCATCACAAGCTCCCCTTGCATACCGAGCTACATGGCATCGACTGCGTCCACCAAGGCGAGGTTCAGATCGATGAGCACACCAAAACAACGGTTAAGTCTTACTGACTTTGGTGCGACAGATGCTTGTTCTGACCACTGTGGTTCAATTACGAATAGCCTTCTTTCACCATTCCCTTCCGTTGTCAGTGAAGCTGGTATCGCTAAAGCGGATAACCATCACATGTCCCGTCAGAAATCGCCATCCCAACGGGATCAGACAGGTCCCGTAAGATCTCGCAGGTCTTCTAAGTATCTGAGCTTCGATTCTGAATGCTCGCTGCTGAACTGGGATCGGCATAACGTCGTCCGA
>TRINITY_DN10008_c0_g1_i1_4  54-308 Os07g0500000 [Oryza sativa Japonica Group](+)
ACTCTCATCAAACTCGATATGACATGAGATGCAAACACGATGTGCAACAAGATCGTAGCAGCGGTAACCTCGGTAACCTCTGTGGTTAATACTGATGCCTAGATAGATACAAAGGACGACATAAGCAAATAACTTATCACGCTTATGAGGTGGTAAGAGAACATAACATCGTTACCCAAAGACGCGTAGAAGATCATATCACGACAGAAAGGAGTGAACATCGGTATGTGGTGTTGTACCATGAAGAACACTGGA
>TRINITY_DN10010_c0_g1_i2_2  131-532 H2A.Z [Lilium davidii var. unicolor](+)
ATGGCCGGGAAGGGCGGCAAGGGACTGATCGCCGGTAAGACCACATCCGCCGCCAAGGACAAGGACAAGAAGCGTCCTACCTCCCGCTCCTCCCGCGCTGGTCTCCAGTTTCCGGTGGGGAGGATCCACAGGCAGTTGAAGTCGCGGATCGCGGCCAACGGTCGCGTGGGTGCGACGGCGGCGGTGTACTCGGCGGCGATTCTGGAGTACCTGACGGCTGAGGTGCTGGAGCTGGCGGGGAACGCGAGCAAGGATCTGAAGGTGAAGCGCATCACGCCAAGGCATCTGCAGCTGGCGATCCGTGGGGATGAGGAACTTGATACGCTGATCAAGGGGACTATTGCTGGGGGTGGTGTGATTCCGCACATCCATAAGTCTCTGATCAACAAATCTGCGAAGGAG
>TRINITY_DN10012_c0_g1_i2_3  95-1273 uncharacterized membrane protein C776.05-like [Asparagus officinalis](+)
ATGGCGGAGGTCGAGAACGGCCTCGACGACGGCGAGCCCCCTCAGCCGCCGCCGCGGCGCCGCCTCGCCGATCGCTCCAAGATGGTGGTTCCGACGAAGGAGATGCTGTCGAAGCAGGCGGAGCGGTCCAAGGAGATGATCTCGAAGCAGGCTGAGAGATCGAAAGAGATGCTGTCGAAGCAGGCTGAGAGATCGAAAGAGATGCTGTCGAAGCAGGCGGTTAAGATCGCCAAGCAGGCTGAGGAGCATGAGCGGTTCATCAACAAGGTGACACATTTGTTGGGGGTTCTTGGATTCGGGGGCTTCTGTTACATGCTGGGTGCTCGGCCGCAGGATGTGCCTTATGTGTACTGCTTGTTCTATGTTATATTTGTTCCGCTCCGGTGGATATATTATCGGTACAAGAAGTGGCACTATTACCTCCTGGATTTCTGCTACTATGCGAATACAATCTTCTTGGTTATGCTCCTTTCCTTTCCGAAGAACGAAAAGTTTTTCATGGTCTGTTTTTCATTTGCTGAAGGACCTTTGGCTTGGGCTCTGATTGTTTGGCGTTGTAGTCTAGTCTTCAGTTCTGTCGACAAGATCGTTAGCGTTTTAATACATCTTCTACCTGGGATAGTTTTCTTTACTATTAGATGGTGGAATCCGGAAACTTTTGCTGCCATGCACCCTGCGAATAGAGCTGCAAGAGTATCATGGCCTTATGTGGAAGATAAATCGTATCTGTGTATGTGGTTGTTCGTTGTTCCTTTGGTTGCTTACACCCTTTGGCAACTTCTCTATTTCCTCATAGTGGATGTACTGCGCCGACAGAGACTGTTGAGGGATCCTGAAGTCATGACTTCTTACAGGGAACTCTCGAAGAAGGCACAGAAGGCAAACAATATCTGGTGGAGGTTAAGCGGGTTGCTCGGTGATCAGAATCGTCCCATCATGTATATATTGCTTCAGGGGGCCTTCTCGGTGGCCACCATGGCCCTTACAGTCCCCATATTCCTCTCCTACAAGATGCATGTCACCTTTCAGATACTGAAGGTTTCTGCAACCATATGGAATGGTGGAAGTTTCCTACTAGAGGTGATGCCAAGACAGGTCATCCAGAAGGAAAAGAAGAAACTGGAGATGAAGCCTATTCCAGAGCCGACAACGATAAACAATCATCCTATATCAGATGAA
>TRINITY_DN10014_c0_g1_i1_1  136-1614 uncharacterized protein LOC105034044 isoform X2 [Elaeis guineensis](+)
TGTCCGGCCAACGCATTCCAATTCAACGGGACGTTGTGCGCGTGCGAGCCGGGGTACCTGATGACCAACGGGACCTGCTCCATCTTCAACTCACCCGCGGGAGAATGGGCGATCAGCTCCGGAGTAGGGCCCAAGACGGAGCTACTCACCACGGTGCTCTCCCTCGACACCGTTCGCCGGTTCTCAGAGCCCCAGGCGCTTCTGCTGGAGGCGACACTCGTCGCCCTCGTCGGTTGGCTAGTTTTCTGCGTTGTTCTGCGGTTTCGGAAGGTGGACGACGGGCGCAGTGTCTGGTTTGGCATCCGGTGGGGGATCAGCCGCCTCGACTTCTTCGCCACTCACCATTGGCTGGACGATGGAAAGGTGGTAACCAAGAGAAAAACAGAACTGGGTGGAACTTTTTCTGTAGCAAGTTGGATACTGTTTTTCGGTCTGTTCTCTGTGTTGCTCTATCAGATTATTGCCAAACGGAGTATAGAGGTGCATAGCATCAAACCAGCTAATGCTCCAGATTTACTTTCATTTGTCATTGACATGGAGCTAAACCTAACCACTATTTCTAGCATGAATTGTTTGCATATACGTGGCCTTGATACTTTGGTGAGTGGAACTCCTGGCTTCATCGACTACAGAGTTTTTCCTTTGTCAAGTTACACAAGTTCTTATTGTCAAAACACAAGCATGGGTCCAACAATTTCTCTTAAATGCAATAGTTGCAAGATTCCTCGAAGAAGCTACTATATTACCTGGCAATTTGTTGACCTTCCTAGCAATCCTGCCACGGCTGTTGGATTTCAGTTCCACCTTACAATAAAGAGCCATGGCGACGATAGACATGTGAGTTATGTTAGCGGCACACTAAACTCAGGGAACTATATGAATGATAAGCCAGTAACCTTCAGAGGGCCAGTTGTGAATGTATTGCAAGTTCATTTGTTTCCTTTGGTGTATAATCATTTGCATGGCTTAAAGCTGATACAGCCTTTAGTTCATGATTTTGTGCCTGGTTCGTCTTTTTCTGAGGTTAATGGTCTTAAAGCATCTCTTGAAAGACCTGAGGATGGTATGGTCAATACTACACTTCATATCAGCTATCTTTCTGATTATATTGTGGAGATTGGCCATGAAAATATCAAGGGACCCGTGACTTTTCTTGCGGATGTTGGGGGTCTTTGTGCCATAACTCTTGCAATTTTCCTTTTCTCTTTGGTGCAGTGTGAGGCCAGCATTAAGAAACTGCGTAATGAGGATACTGCAATGGGGAATATTAGGAGACAGGGACGCGCTCAAGGAAATTGGGACAAGTTGAGGAAATATGTGAAGTACACATGGGGTGCTAGCAACATGGATGGAAAAGAAACAATTAGAAAACATCACGGATGCTTGAAAATGGATGCATGCTGTAGAATTGGATCTCTGAGGAGAAAAATGCAACCAGAAGATTCCTTACAGTTCCCTGATGGCACTATATGACTACCA
>TRINITY_DN10014_c0_g1_i1_2  3-197 Vacuolar-sorting receptor 1 [Hibiscus syriacus](+)
ACAGAAGGATGTAAGGAGTTGGTATAGTTGATGGCTTTTTTGGGTAAGCTAGGTCTGAAGCAGGAGAACTGTGCTTTATTTAGTAATATCCAAAATACTATTCACTTGGCAAAGAACTCTACATTTCAAGCTAGAACAAAACACATAGATATTCATTACCGCTTAATATGGCTACTTCTGGAGACCGGACAACTG
>TRINITY_DN10015_c0_g1_i1_2  60-362 uncharacterized protein LOC103717879 [Phoenix dactylifera](+)
ATGGAGAGGCTAACCATCCCCCAATTTCTCACACTCAGCCTCCTCTTAATCACCATACCTCAATTGGACAGTCAGCCAACCTTCACAGTCGCCGGACATCAGCCGGTCGAGTATCTGCCGGCGAACGGCACCCGTCGGGAGCTGGCCCCCTTTCTGGTCTGCCTAGATTGCCGGTGTTGCACCACGGACGACATAAACGACTGCTCCATGATGCCGTGCTGCTATGGCATCAACTGCAACCTCCCCGACAAGCCGTATGGAGTCTGCGCCTTCGTCCCCAGTTCCTGCAATTGCACCTCCTGC
>TRINITY_DN10016_c0_g1_i1_1  3-368 GNAS, partial [synthetic construct](+)
GAGAAGGCAACCAAAGTGCAGGACATCAAAAACAACCTGAAAGAGGCGATTGAAACCATTGTGGCCGCCATGAGCAACCTGGTGCCCCCCGTGGAGCTGGCCAACCCCGAGAACCAGTTCAGAGTGGACTACATCCTGAGTGTGATGAACGTGCCTGACTTTGACTTCCCTCCCGAATTCTATGAGCATGCCAAGGCTCTGTGGGAGGATGAAGGAGTGCGTGCCTGCTACGAACGCTCCAACGAGTACCAGCTGATTGACTGTGCCCAGTACTTCCTGGACAAGATCGACGTGATCAAGCAGGCTGACTATGTGCCGAGCGATCAGGACCTGCTTCGCTGCCGTGTCCTGACTTCTGGAATCTTT
>TRINITY_DN10016_c0_g1_i1_2  2-1057 putative pectinesterase/pectinesterase inhibitor 51 [Apostasia shenzhenica](+)
GCCTCCGCTTTCCCCCACCTCCCCAACGCCCGCGCCTTCACCTCTGCCGCCCTCCTCTACCAGTACGACTGTTGGTCCGTCCTCAAGTACGTCAACTCCACCTCCCATGTCGCCGCCACCATGTCCTTCATCTCCTCCCTCACCGATCTCACCAGCAATGCCCTCTCCCTCATCTTTGCCCTCCAGCGATTCGGCCCGGACCCCGCCTCCTGGGCCCCGCCCCAGACCGAGCGCGACGGCTACTGGGGCTCGACCGCCGGTAGCGGATCCGGCGGAATCCCAGATCTGAAACCGAACGTCACAGTCTGTAACACCGGCAACTGTGACTATGAAACAATACAATCGGCTATTGAGTCGGCCCCTGACTACAGCTCCAGTAGATTCGTAATCTACATCAAAGCTGGTGTCTACAACGAGAGAGTCAGGGTACCGTTCCAGAAGACAAACTTGGCATTCATGGGTGATGGCATGGGTGCTACAGTCATCACCGGGGAGCTCAATGCACAGATGCCCCGACTCTCCACCTACAACACGGCAACTGTTGCTGTCGCTGGCGACGGATTCATGGCACGAGGGATGACTTTCCAGAACACTGCAGGTGCGGGGGCGCACCAGGCGGTCGCATTCATGTCGGACAGTGATAGGTCGATATTGGAGTCGGTGGAGATCGCTGGACACCAGGATAGTCTCTATGCACGCTCGCTGCGGCAGCTCTACCGGAACTGTCGGATATCCGGCACTGTCGATTTTATCTTCGGCAATGCTGCGGCGGTTTTTGAGAACTGTGAGTTGGTGGTGGTGCCGAGGCTGGGAACCCCGGAGAAGGGGGAGAGCAATGCGGTGACGGCGCAGGGAAGGACGGATCCGGCTCAGGCTACCGGGTTTGTGTTCAGTAACTGTAGTGTTGATGGGAGTGGAGAGTATTTGAGGTTCTATCGGCAGAGGCCGGGGCGGCATAAGGTGTATCTGGGGAGGCCTTGGAAGGAGTACTCGAGGACAGTGTTTGTGGGTTGTTATTTAGGGGAGATTCTGAGGCCGGAGGGGTGGCTGCCGTGG
>TRINITY_DN10016_c0_g2_i1_1  1-513 GNAS, partial [synthetic construct](+)
GTGGGTGGCCAGCGCGATGAACGCCGCAAGTGGATCCAGTGCTTCAACGATGTGACTGCCATCATCTTCGTGGTGGCCAGCAGCAGCTACAACATGGTCATCCGGGAGGACAACCAGACCAACCGCCTGCAGGAGGCTCTGAACCTCTTCAAGAGCATCTGGAACAACAGATGGCTGCGCACCATCTCTGTGATCCTGTTCCTCAACAAGCAAGATCTGCTCGCTGAGAAAGTCCTTGCTGGGAAATCGAAGATTGAGGACTACTTTCCAGAATTTGCTCGCTACACTACTCCTGAGGATGCTACTCCCGAGCCCGGAGAGGACCCACGCGTGACCCGGGCCAAGTACTTCATTCGAGATGAGTTTCTGAGGATCAGCACTGCCAGTGGAGATGGGCGTCACTACTGCTACCCTCATTTCACCTGCGCTGTGGACACTGAGAACATCCGCCGTGTGTTCAACGACTGCCGTGACATCATTCAGCGCATGCACCTTCGTCAGTACGAGCTGCTC
>TRINITY_DN10016_c0_g2_i1_2  1-180 PREDICTED: probable pectinesterase/pectinesterase inhibitor 51 [Musa acuminata subsp. malaccensis](+)
CTGCCGTGGAGGGGGGAATTTGCGCTGGCGACACTGTTTTATGGGGAGTTTGGGAGCTCCGGGCCGGGGGTGAATGAGACAGCGAGGGTGGCATGGAGCAGTCGGATACCGGAGGAGCATGTAGGGGTGTATTCAGTGGGGAGTTTTATACAAGGGGACGAATGGATTCCCTCCAATCAG
>TRINITY_DN10017_c0_g1_i2_3  3-491 uncharacterized protein LOC109842079 [Asparagus officinalis](+)
GCCACCGACCGAGCCAAAGCCGCCGCCGCCCGTGCCCACCGCACTGCCCTACAGACCTGCGAAACCTTTTTCTCAATTGATGAAGATGCAGAATACAGCGAGATGGACGAGGACGAAGAGTATGAGTCGAATGTATTCAACTTCTTTTTGGGGATTTTCGAGGGAAATGATCATCTGCGAAGATACTACAAGAAGAACGGCGAGCGTGGCGAGTTCATCTGCCTTGTGTGTGCCGCCACCGGGGTGAAGGTGGCGCGGCAGTACGCTGACTGTGTCAGCCTCGTGCAGCATGCTAATGCGATACTGAAGACGAAGCGCCCGCTGGCGCATCGCGCCCTCGCCCATGTGGTTTGCCAGGTGCTTGGGTGGGATATTACTCGGCTTCCGAGCATTGTTCTTGATGCCACTGAGCAAAAGGATGAGTCGCTCGGAGAAGAGAGTATCAAAGAGAAAGAAGAGATTCATGGAGGGACGATTAATAATCCCGGC
>TRINITY_DN10018_c0_g1_i1_4  9-314 NAC domain-containing protein 7-like [Elaeis guineensis](+)
AAACTTTTGAGCTACATTAACCATGATAGTGGGATCCACTCCTCTACAATAACACAAAATGAGCATCAACGTTATAATGAACAAGTTCGAAGGATGGATGCTTCTCATCATAATGTGCCCCTGAATGAGGTAAAAGATTGGAGAGACCTTGATAAATTTGTTGCCTCTCAACTTAGCCATGATAATGTTTGCAAAGAATCCAACTACCATATTGAAGATCATTCTTTTCATATTCAAGACAAGCAAGAAGAAGAAAAAGGATATGAAATGGCGACTACTTTATGCTCCGAAATTGATTTATGGAAG
>TRINITY_DN10019_c0_g1_i1_3  3-491 transcription termination factor MTEF18, mitochondrial [Phoenix dactylifera](+)
GAGATGGAGGATATGTTTACGAAGGATTTGGAGAGAATCAAGTCTGTAAAGTGGAGTGAACGCACTGATTGCAAGCTGGAGTTCTTACTGAGCATTGGGTTTGGGGAGAATAGGATGACATTGAGGGCGGTTGATCAGTTAAAGAGCACGAGGGAGCAGCTCGAGGAGCGGTTTGACTGCCTGCTCGGACTGGGGATTGAGTACCCAATGCTCTGTCGGATGATAAGCGCCATCCCGAGGATCCTGAACCAGAGCACGGAGGTCCTGAAGGAGAAGAACAGGATTAAGCTCAGATATAATATGTTGAACTGGCTTAAAGAGAAGGGTCTGTTTAAGAGGCATTTGTCCCCGGCCACTGTCCTCGCGACCTCTGAGAAGAAGTTCATAGAAAAACTCTACAGCATCCATCCTGCTGCACCTAAACAGTGGTTGGAGATTTTTTCAGCTATAAGGGATCATAAGGGTAATCCGAGAGTCTTATTTTTGCCC
>TRINITY_DN10019_c0_g1_i1_5  3-95 Kua-ubiquitin conjugating enzyme hybrid, localization [Corchorus capsularis](+)
AAGGTGTTTGAGGCGGCGGAGATGGTGGTGTTTTCCCAGTTTGGGGTGCGGCCGCGATCGTGGAGTGAGCCGGGGACGGAGTGGACGGAGGAG
>TRINITY_DN10023_c0_g1_i1_2  24-968 putative glucose-6-phosphate 1-epimerase isoform X1 [Phoenix dactylifera](+)
ATGGGTCATTTGGGGGATGTTTGCGATCGGAGATTGGATTATGAAGTGACGAAGGATTGGAGTGGGACTGAACAAGTAGTGCTTAGAGTGCCTCGAGGAGCTTCGGCTACGGTCAGTATGCATGGAGGACATGTTACTTCATGGAGGAATGAGAAGGGCGAAGAACTCTTGTTCAGTAGCAGCAAGGCACTCTTCAAACCTCCAAAAGCGATGCACGGAGGTATTCCCATCTGCTTTCCACAGTTCGGAAATTTTGCATCACCGGAGAAACATGGCTTTGCACGGGACAAGAAGTGGATATTTGATGATAGTCCTCCACCTACACACCCCATTGGAAGCAATGGAAAAGTTTCTGTTGATCTGCTACTCAAGCCATCTGAAGATGATCGGAAGTCGTGGCCGCACTGTTTCGTGTTCCGACTCAGAGTATCTCTTGGAACAAATGGAGATCTCACGATGATATCCCGTATCAGAAACATTGATGAGAAGCCATTTAGTTTCTCATTTGCATATCACACTTATTTCTCTGTTTCTGACATCAGTGAAGTGAGGATAGAGGGTTTGGAGACACTTGATTATCTGGATAACCTTCGCCAATGCGAACGCTTTACAGAACAAGGAGATGCCATCACATTTGAATCTGAGGTAGATCGAGTTTATCTTGGCTCTCCAAATGTGGTTGCAGTACTTGACCACGAAAAGAAGCGAACATATGTTCTGAAAAAAGAAGGCCTACCTGATGTTGTGGTTTGGAATCCATGGGAGAAGAAGTCGAAGTCGATGTTAGATTTTGGGGATCAAGAGTACAAGCAAATGCTTTGTGTAGACGGTGCTGCGGTTGAGACACCGATCACCCTAAAACCGGGCGAAGAGTGGACAGGCCAGTTGGAGCTCTCTTGTGTCCCGTCCAGTTATTGCAGCGATTATCTCGACCACCTCGGAGGA
>TRINITY_DN10024_c0_g1_i2_2  69-785 uncharacterized protein LOC103712609 isoform X1 [Phoenix dactylifera](+)
GCCTCCACAGTTCTCAGCTCACGGGCTCTCCTCCTCCACGTGGCAGCACATCCCTACACCCTTCACTCCTGCCATCGCGCTCGCCGCCCAGTGAGGTGTTCTTCCTCCTCGCCGGCGCCGGCGACCCACCGGAGAAGCAGGCGGACGGCGTCCATCGCCCTCCTCGTCCTCCATTTCGGCTCCTCTCGCCCCGACCTCGCACTGGCCGGCCCCTTCGACAGATACGTCAAACGGAAGAAGCTTGATCCACTTGAAGCATATGTACCTGCTGTTCTTTTGACTCAAGCACAATTTGAGGACTTAGAGAAAACATTGGATCTTGAGCAGCCAAAGTTCGATTTTGGCAGGTCTTTGTTACGTTCGGGCCCTGCAGCATCTCTACGTGTTAATATACGAGCTGTGGCACAATATGCAGCCGATGATGGTAAAGGACAAACAGCTTCTGATGCTGTTGATCGATGCTTGAAGGCACTGGAGGAACTTGACTCACTGCTGCTCAATGCATCAAGGAACGACCGGTCAGCTTCAGTTGATTTTATGAAGAGCAAGATCAGTATAGCTAAGAGTGCCCTTAACAGCCTGTTGCAAACTGTGCCAGTCGCTGTACTAGATAAAGGGAAGGCAATTGCGGATTCATATAGGATGCCCGACAATCTGAGCGGGCAAAGCAAGCAAGACGACTTAGATCCAAGCTTGAAACAGCTGGAATCAATTCTT
>TRINITY_DN10026_c0_g1_i2_2  165-470 uncharacterized protein LOC103711707 [Phoenix dactylifera](+)
ATGGAGAAATCGAGCGGTCTGGACGAGGCGCTCAAGCCCTTCCACCAGAGGGCTTCAGAAGCCGAGGAACGTCTGGGAAAGTTGGAATCTTTGCTTACTAATACTAAAGGTGATTCGGGTGCGTTCGACAAGGATATGTCGAACATCATCAAAGACTTCCAGTTGAAGCTGGAGATTGCACAAGCCGATCTTATAGCAGAGCGGGATAAGTCCTCAGCGGAGATTAAGAAACTTACAACAGAAAATTCGAAGCTTCAGTATCGCATTCTTCATCTTCTTCGAGCATTGGCAGAAGCAGATTCTAAG
>TRINITY_DN10029_c0_g1_i1_1  1872-3395 zinc finger protein [Macleaya cordata](+)
TTTAGCTCCAGAGGACCCACTGAAGACAGTATCAATGCTACTCCGATTATTTCGACTCCAGCTGTCAAAGAGAAACGTGTCATGTTGGAAGATAAATCAAAACTTGAGAATAGGTTATTATCAACCCCAAACTTAGCGTGTTTGCCAAAATCTGATACTGGCCCTCTTCAACTTAGAAGTGATTCTCAAGTTGGTGGAAAGAAAAGGGATAGTGATTTGCACCGGTTAATTTTCATGGAAAATGGACTCCCAGATGGATCTCAACTGTCCTATCGTCTGAAAGGAGAGATAAAGCTCCGAGGTGAAAAAGTAAAAAACGGTATAAAATGTGGCTGTTGTAACGAAAAGGTCACCCCTTCAAAATTTGAACTTCATGCTGGGCATCAAGAAAAACGCCAACCCTATAAACACATATATTATGACAAAGCTGACTTGACACTTCATGAATTGTGTCTTTCTCTAATAAATGGTCAAAGCTTGAGCACCACCTCTGCTAATCTGTGTATGGTATGTGGATGTGAGGGAGATTTGGTTCCTTGTGATCAATGTCAGAAGGCCTCTCATGCAGGTTGCTTGAAGTTGAAATGCGGGCTTGATGGTGAATTGCATTGTCCTTATTGCAAAAGTAGACTCGGAAATACTAGTGCTGCTAGGTTTACTTCTTCAAGTTCTGCCAGACCAAGGAAAGTTCGATTGACACGCATGATTAAGGATACACTGCAAGAACTTGGCAGCGGATGCGTCCTCTGCAAAACTAAAGAGTTCACCCTGAAAACATTTTGTGCCGAGACGATTATTGTCTGTCACCAATGTGAGAAAGAGTACCATGTTGGCTGTTTAAGGTTTCATGGGAGATGCGATTTAAAGGCATATCCTGGAAAGTGGTTTTGTTGTTCAGACTGCAACCTTATCCATGCTGCTTTACGCGCCATAGTCTTCCACGGACCAAAAGTTGTTCCTGAATCACTATTGGGTACCTTGATGAAAGAAGAGGGAAAGCCAACCAATGAACTTGGGGTTGAAATACACTGGCAACTATTAGGCGGACAATACCAACCTTCTTCTGACTTGTTACCTAAGGTCGCGGCAATTTTTCAGGATGCATTCAACCCCATAATCAAAAGAGGTCATGATCTAATACATGCCATGATTTTTGGTATGTCAGAGGCAGGAGAATGCTTTGAAGGAATGTTCTCTGCTGTTCTAATAATAGAGTCTGTCATTGTATCTGCTGGACTTCTTAGGATTTTTGGTACGGGCATTGCGGAACTACCTTTGGTTGCTACTCGTAGAGGAAGTCAAGGAAAGGGCTACTTCCGAACTCTTCTTTTCTTGATTGAGCGGTTATTGAGTCGCTTGAAAGTGGAGGTACTGACGGTTCCCGTCTCATGTGTCGAACAATCCATGTGGATAAACAAGCTTGGGTTTAAAAAAATGACAAAAGAGCGGTGGACCAAGTATGCGTCGGAGATTCCATTATTATCGTTCGAGATGATGACCGTGCTAGAGAAAGCTGTTCCTCGT
>TRINITY_DN10029_c0_g1_i1_3  200-1090 CDP-diacylglycerol--inositol 3-phosphatidyltransferase 1 [Apostasia shenzhenica](+)
GCCGCCCAGACAGTTTCGATGGCTAGGTCGGTGTATCTCTACATCCCTAATATCATCGGATATATAAGAGTTCTTATGAACATTGTCGCCTTTGCTCTTTGCTTTTCCAACAAATGGCTATTTGCCATCCTTTACTTCATCAGTTTTGTTTGCGATGGAGTGGATGGTTGGTTTGCCCGCAAGTTTAATCAAGTGTCTACCTTTGGAGCTGTTTTGGACATGGTAACCGACAGGTGCTTTCTATCATATTATTTTTTTGTATGCTTTCTTTGGACTGCGTTCTGACTAGAAGTCAGTCTATCATATGACTCCTTAAGAGTTAAGTTAATGATCAAGCCTTATCCTATCATTTTGGGATCAGCATGTCCAACGCTTATGGATTTTGTTAATGTGAAGTATTGACCATCTTATAATTTACCTGTCTTCCTCAGAGTTAGCACTGCTGGTTTATTGGCAATTCTATCTCAGTTATATAGTCCTGGTCGAACTTTCTTGGCATTGCTTGGACTGGATATTGCTAGCCATTGGTTGCAAATGTACAGTACATTTGTATCTGGCAAAACTAGTCACAAAGATGTCCAGGACAAAAATTGGCTTTTGATGGCATATTACCGGCATCGCTATTTCATGGCATTTTGTTGTGTGGGATCTGAGGTGCTTTACATCATCCTGTTTCTTGTCCATGATAACAAATCGGAACATCTTATCACGGTGTGTCTTAACACTTTAAAAGGGAATCTAGGCCTTCCTTTGGTGATGAATCTTGCCCTTTCTTTGGTATTCTCCTTAGCTCTTTGTGGATGGGCGATTAAGCAAATAATCAATGTCATACAGATGAAATCAGCGGCAGATGCCTGTGTTCTTTACGATATGAAAAGATCAGAGTGACCC
>TRINITY_DN10031_c0_g1_i1_1  34-1245 uncharacterized protein LOC105059533 isoform X1 [Elaeis guineensis](+)
ACCACCACCGCCCCTCTCATCCGTCGCCGCCGCCGCTGTCAGGTGGCCCACGCCGCTACCGCCGCCTCTACGCCCCAATTTATCGCCCCTCTCATTTCCCCTAACGACCAATGGACAATGTGGGCCGCCCTCTTCGGCGCTGCTGCATTCGGCATCTGGTCGGAGAGGACAAAAATTGGGAGCACAGTGAGCGCGGCTCTCGTCAGCACTCTCTTCGGCCTGGCGGCGAGTAGCGCTGGTATCGTGGCCGCAGATGCTCCCGCGTACGGTATTGTAATGGAGTACCTCCTCCCGGTCGCCGTGCCGCTGCTGCTCTTCAAGGCGGATGTTCGCCGCGTCATTAGGTCTACCGGGAGGCTTCTCTTGGCGTTTTTGATCGGTTCAGTTGCAACTATAATTGGCACTTTAGTAGCATATCTACTGGTTCCTATGCGATCACTTGGACAGGACAGTTGGAAGATTGCAGCAGCTCTCATGAGTAGCTACATAGGCGGAGCGGTCAATTACATAGCTGTCACAGAGGCTCTTGGCGTGTCTCCATCAGTTATGGCTGCAGGGGTAGCTGCAGACAATGTTATGTGCGCTGTATATTTCACTGTTCTTTTTGCACTGGCTTCTAAAATACCTCCAGAGTCTTCTAAATCAGCTATTGATGAAGTGGAAGCTGAGCCTAGTCTGGAAAGCAAGCAAGTTGTCTTGCAGAGTGCTACAGCAATTGCTATATCTTTCGCATTATGCAAAGTCGCCTCCTATATTTCTGATTTATTTGGAGTTCGTGGAGGAAACCTTCCACTTGTAACAGCAATTATACTGATCTTGGCAACGTCGTTTCCATCACAAATTGGAAAGCTTGCTCCTGCTGGCGAAGCTATTGCTTTGATTCTGATGCAGGTCTTTTTTGTTGTCTTGGGAGCAAACGGAAGCATTTGGAACGTGATCAACACTTCTCCTGTTATCTTCACGTTTGCTTTTGTACAATTAGTCGTCCACCTCGCTGTGCTTCTCGGAATTGGTAAGCTATTAGGGTTCGAGCAGAAACTACTTCTCATTGCTTCAAATGCCAACATTGGGGGTCCTACAACAGCCTGCGCAATGGCGAGTGCCAAAAAATGGGAGTCTCTGGTAGTTCCTGCGATTCTTGCAGGCATATTTGGTATCAGCATAGCGACTTTTCTCGGCATTGGATTTGGAGTATTCGTGCTCCAAAACATG
>TRINITY_DN10031_c0_g1_i1_3  1-1389 O-fucosyltransferase 20 [Elaeis guineensis](+)
CTTGGCTTCCGCCTCTCCCGCCTCCTCCCCTTTGCCCCCTGCTCCACCCTACAGCCGCCTACATCACAGGCGTCAGCGACCCTTGGGGCTTCTCGAGCAGAAGTTGCGGTGGACGAATTTTGGAAGCAACCGGACGGAATGGGTTACCGCCCGTGCCTTCAATTCAGCGATCAGTACCAGGCGGCCAGTGCTGCGGTACGGGCGAATAGGAGGAAATTCCTCATGGTGGTAGTGTCTGGTGGGCTGAACCAGCAGAGGAATCAAATTGTCGATGCTGTCGTCATCGCTCGGATCCTCGGAGCCTCCCTCGTCATCCCTATCCTTCAGGTGAACGCCATCTGGGGAGACGAGAGTGAATTCTCGGATATATTTGACTTGGAGCACTTCAAGAGGGTGCTCGCAGACGATGTGCGGGTAGTGAATTCACTGCCATCGACCCACATCCGTACTAGACCGGTGGAGGAGAAACGGACTCCAATGCATGCCTCCCCGGATTGGATCCGGTCGCGGTACCTACGGAGGTTGAACAAAGAAGGTGTCTTGCTTCTGCGAAGTCTTGATTCGAGACTCTCCAAAGACCTCCCAGCTGATCTCCAGAAACTGAGATGCAAGGTTGCATTTGATGCGTTGAAGTTTTCGGCTCCCATTCTAGAGCTGGGAAATAAATTGGTGGCAAGGATGCGGAGCAAGGGGCCATACCTTGCGTTGCATCTGAGGATGGAGAAGGATGTCTGGGTGAGGACTGGATGCCTTCCAGGGCTAACTACTGAGTATGACGATATCATTCGCAGAGAGAGGGAACTTAGACCAGAGCTCCTGACAGCAAAGTCGAATATGAGTTATCATGAACGCAAGCTTGCTGGCCTCTGCCCCTTGAATGCCATTGAGGTCACTAGGCTGCTCAAAGCCCTTGAAGCCCCACAAAATGCAAGAATATATTGGGCAGGTGGAGAACCATTTGGTGGACCGTCTGCATTGCTTCCCCTTATCAAAGAGTTTCCCAATTTCTTTAGTAAGGGAGATCTATTACTGTCAGGAGAGCTCGAACCGGTTGCTAAAAAGGCATCTCTTCTGGCTGCTATTGACTACATAGTCTGCGAGCAGAGCAATGTATTCATGCCTTCACATGGGGGCAACATGGGTCATATGATAAAGGGTCACAGGGCATTTGCTGGGCACCTAAAATTCATAACCCCAAACAAGCGACAAATGCTACCGCACTTTCTTGATACAGCCCTCTCAGAATCCGAGTTCAACAGGATTGTAAAGGATCTGCATCAGGGATCCCTAGGACAGCCTGAGTTTAGAACAGAAAAGATTGAGAGGGATGTTACAGCCTATCCAGTTCCGGAATGTATGTGCAATGTAACCGATACAAGATACTCCGTA
>TRINITY_DN10034_c0_g1_i2_5  193-729 probable E3 ubiquitin-protein ligase RHB1A [Phoenix dactylifera](+)
ATGGGTGGTTGCTGTTGTTCACCCAGAGGAGCTGAATCGGTTAGGACACCAGTTAACTATTATCGCCCACAGCAAATAGAGGGGCATGCATCCTTGTCGTCTACCCACGGTGCATCTTCTGCAACGTCTGCTGGACTTCTTGTCGACACAAATCTGGAGACATCGGTTCTTGACACTTCTCGAGCACCTCCTGTACAATTGTCTTGTGTGGGACGTTCCCCGCCAATCACCGGAGCTGATGGAAGATTCGTGGGATCAGATTTATCTGGCGCTTTGGATAAGCCAGATACCAAGATAAAACCTGATGCTGTAATTGACTCTTCTGAGCTGGCAGAAAGTGAATCTCCAAAGTTAAATGACAGTGTTGCTTCAGTTGTGGATGTGGACATTGAGAAGGATGACTGCCCCATTTGTCTCGAAGAATACGTGGTGGAGAATCCGCGCATTACAACGAGATGTGTACATCATTTTCACTTGTCATGTATCCTGGAGTGGATGGAGAGAAGTGATATCTGCCCCATTTGCAATCTGGTCATT
>TRINITY_DN10035_c1_g1_i1_2  83-562 Zinc-binding alcohol dehydrogenase family protein [Arabidopsis thaliana](+)
AGGATCCTCCCGCTGTGTTTCCTAAGATTTTGTGGTCACGAGGACATCGGGGTGGTGGAGAGTGTGGGGGATCATGTTAAAGAATTTGTACCAGGGGATACAGTAATCCCCACCTTCATCGCTCAATGCAACGAGTGCATAGACTGCACCTCACAGAAGAGCAACATGTGCTCACAGATTCCCTTTGAGGTGTATGTCGGAATGCCAAGGGATCAAACCAGCCGCTTCACAGGATCTAACGGCGAGACTCTCAACCTCTTTCTCTCTGTATCCTTCAATGAGTATACTGTCATCGATGTGACTAATCTTACCAAGTTGGAAGCTGACATACTGCCGGAGAAGGCTTGCCTGCTCAGCTGTGGCGTCTCGACAGGACTCGGGGCGACCTGAAAGGTAGCAAAGGTTGAGAAGGGGTCCAGTGTGGCTATCTTTGGACTTAGTGCTATTGGTATAGCAGTTGCAAAAGGAGTACCTGACTGT
>TRINITY_DN10038_c0_g1_i1_1  2-382 uncharacterized protein LOC105054657 [Elaeis guineensis](+)
AAATCTGAATCAGTCCCGCCCAACCTAGCCCTCCTCCTCCCCCACATCGCCCCCTCCATCGTCTCCCACTTCTTCCCCAACCCCGCCGCTCTCACCTGGCTCGACTTCCTGCAGGGGTACAACAACTGCTGTTCCCGCACGCCGGTGTCGGCCTCCCTCAACTCCCTCCTCACCATATACCACACAGCCTGCGAACGCGCCGGCATCCCATCCAAATTGGAAGTTCACGATGTTGATAAGATCGGCGGGTCGCTGTCGGCGCCTGATCTGGAGGTAATTTTGTTGGTGTGCTGGATCATGGCGAGAGGGGAGGGCGGTGGGGTGGTGATCCCGGAAGTGGGGCATTTGGTGAGGTCGGCCTTTGTGGAGTGTGGGGCGGTG
>TRINITY_DN10038_c0_g1_i1_5  44-511 probable prefoldin subunit 5 [Elaeis guineensis](+)
ATGGCGACCCGGCCACCGGCGGCGGCCACCACAATTAGGGCTTCGGACATGGAGAAGCTGAACCTCGAGCAACTGAAAGCCCTAAAAGAGCAGACGGATCTGGAGGTCAATCTCCTCCAGGACAGCCTCAACAAGATCCGGACCGCCGCCACCCGCCTCGAGATAGCCTCCACCGCCCTCCACGATCTCTCGCTCCGCCCCCAAGGGAAGAAGCTGCTGGTGCCGCTGACGGCGTCGCTGTACGTTGCCGGGACTCTCGATGATGCGGAGAAGGTGCTTGTTGATGTCGGGACGGGTTATTTCATCGAGAAAACCATGGCTGAAGGCAAGGATTACTGTGAACGAAAAATCAATTTGCTTAAATCCAATTATGAAGAGCTTTTTGAGGTGACTTCGAAGAAGAAAAGCATGGCGGATGAAGCGGGATTGATATTACAAGCAAAACTGAGGCTCGCATCTGCAAGCTCG
>TRINITY_DN10039_c0_g1_i1_1  224-727 dnaJ homolog subfamily B member 3 [Elaeis guineensis](+)
GATTTCTACGCCGTTCTCGGGCTCGACAAGGACTGCTCCGATTCGGAACTGCGGAATGCATACAAGAAGCTCGCTCTGAGATGGCATCCGGATCGGTGCTCCGGCAAGAACGAGGCTAAGGAGAAGTTCCAGACCATACAGGAAGCTTATTCCGTTTTATCGGATCCAGACAAGAGGCTGATGTATGACATTGGAGTCTACAACGAGAACGATGGTGACGAAAATGACGGGATGGAGGATTTTCTAGGCGAGCTCGCTGAGATGATGAGTAAGAACACACCCACGGAGAGTGGGCCTGAGAGCTTTGAGGAGCTGCAGCGGCTGTTTGTGGAGATGTTTCAGTCTGATATAGATGTGGAATTGGGCGGCGGGGCTAGTGGTTCCGGCAACGGGTGGAATCAAGGGACTTCATCTTCCAGCCATAAGCGCGGGAGTTCGGCAATGAATTCGGGGAAGGCTGAGTTCGGCGAGATGGATATGGGGACCGGAGGGTTCTGCTACGGG
>TRINITY_DN10039_c0_g1_i1_3  220-1590 transcription factor E2FB isoform X2 [Elaeis guineensis](+)
ATGTCGATTAGCCGGTCAGCTGGGCCCCGCCCCGGTCAGCCGCCGATGCCGATCTCCCAGCCGCTCCGGCGGGACCTGCCGTTCACGAAGCCGCCGTTCGTCGCCCCCGACGAGTATCACCGGTTTGCACCTGCTGAGGACAACCGCCGAGCTGCGGTGGATGATGAGGCGATCATTGTTAAGACACCTTTGAAGCGAAAGCCTGAACAAGAAGACACCGAAGCCGCCGAATCAAGTGAGTGGGCTACTAGCCCTGGATATGCAGAAGTCGTGAGCAGTTCTCTCCTCACACCAGTATCAGCAAAAGGAGGGAGGAACTATTGCAAATCCAAGGGTGCAAAGAGTAATAAATCTGCACCTCAAACTCCTATGTCAAATGTTGCCGATTCCCCTTGCAACTCTCTTACTCCAGCTGGCACTTGCCGATACGATAGCTCCCTAGGACTTTTGACGAAAAAGTTCATCAATTTACTTAAGCACGCGGAGGATGGTATACTTGATTTAAACAAAGCTGCAGAAATGTTGGAGGTGCAAAAGAGGCGGATATATGATATCACAAATGTCCTGGAAGGCATTGGACTGATAGAAAAGAAACTCAAGAACCGAATACATTGGAAGGGCCTAGATGACTTGAGTCCAGGAGAGATTGATGATAACGTTTCAGCCCTACAGGAAGAGGTTGAAAATCTTACTTTCCAGGAGCGCAACTTAGATGATCGAATAAGTGAAATGCGGGAAAGATTACGGGAGCTTAGTGAAGACGAAAACAATCAAAAGTGGCTTTATGTGACTGAAGAAGACATCAAAGGCCTACCCTGCTTCCAGAATGAGACCCTAATTGCAATCAAAGCCCCCCATGGAACTACCTTGGAAGTTCCAGATCCTGATGAGGCCGGTGATTATGCCCACCGGAGATATAGAGTCGTCCTAAGAAGCACCATGGGAGCCATAGATGTTTATCTTGTAAGTAAATTTGAGGAGAAGTTTGAGGAGTTGAATGGTGCTGAGACACCTAGTCACCGCTCTTTAAATTCAGCTTCAGTTGAGAACTCAGCAGTATCGATGGCCACAGAAGATAACAGAGGGAAGGAATTGGAGCTTTATCATCTTGAAGACAACCAGACTATGTGCCCTGACTCGAATGCTTTGCAGGATGGTGGGATGCTGAAGATTGTTCCTTCAGACGTTGATACTGAAGCTGACTACTGGCTTGTCGGAGATCCTCTTGTAAGCATTACAGACATGTGGAAGACACCACCTGAGTTCCAATGGGACGGGACAGGAAATTTTGATCCGGACGAAATCCTGGTTGATACACCACAGCCTCAGACTCCCCCATCCCGTGTTAGCGAAGCCCCCTCTGGTAGCAAC
>TRINITY_DN10040_c0_g1_i1_2  310-756 hypothetical protein C4D60_Mb08t28170 [Musa balbisiana](+)
ATGCCGCGGAGCTCTCGCCAGAAATCCCGCCGCTCGCACAAGCACGGTGAGGGGAGGGACCGGTCGGCGTCTGAGGATGACGGGGCTTTGAAGGATCGGAAGCTGAGGGTGGAGGAATCTAGGGTTTCAGAGCCGGAGAAGCGGAAGTCGTCTTCGTCTCTGCAGCCATCTAAAGATAAAGATAAAGATCCAATGGTGACCTGCAACGGTGATTTATCGGGCGAGCATGGCAGGAAGCGGAAGGATAGGGTAGAGGATTCTGCTGTGGTTGTTGTTGATGATCGGTGGAATGGGGGCGCGGAGGATGAACATGTGGGGGACAAGAAGCCGAAAGCGGAGAGTTTCGAGGCTGTGGAGCTGGAGAAGGCTGCGAGGTCTAAGCCTTCGGGTGGGGAATCGAAGAGTCGGTCTAGCCGGAGGCAAGATGGATCCAGTGAGAGGATTGAG
>TRINITY_DN10041_c0_g1_i1_4  225-404 hypothetical protein [Colocasia esculenta](+)
ATGAAGGTCCCCTGCTGCTCCGTCTGCCACACCCGCTACGACGAGGAGGAGCGGGCCCCCCTCCTCCTCCACTGCGGCCATGGCTTCTGCCGTGCTTGTCTCTCCCGCATGTTCGCCGCCTCCCCCGACTCCTCCCTCCCCTGCCCCCGCTGCCGCCTCCCCACCGCCGTCGGCAATAGC
>TRINITY_DN10043_c0_g1_i1_4  9-287 putative plastid-lipid-associated protein 6 [Hibiscus syriacus](+)
AAAGCTGTAGGTCATGCAATCGAGGGGACTAATCTTGCAAGTTCATCTGAGACCACTCAGATCAATTATAAAGTCCCAATGAAGGGATTGAATTATGAGGAATTGGAAGCGAGGTTCTTTCCACACCATAAATTAATCCGGAACCAGACATCTATAGGGTCTTTAGGAGGGAATGATGAGAGTCACACAACTGATTTGAAAGATGAGTCTCAGATCCCGATTGATGAGAACCCCGTCGCTCTGGAGTTCTTAGCTTCCCTTGTTTCAGAATCCAAGATT
>TRINITY_DN10044_c0_g1_i1_1  483-1655 uncharacterized protein LOC105050390 [Elaeis guineensis](+)
CCAACCCCGCCGCTGCCGGAGCAGGCCCGGGTCAACACCGGCGACCTCAGGTCCCAGTTAGTCAAGCGGGTTGGCTTGGAGCGCGCCGAGCGCTATTTCCGGTTCTTAGGTCGATTACTTTCGGACAAGCTCAGCAAGCCGGAGTTCAACAAGCTCTGTCTCGTCACCCTCGGGCGCGAGAACTTGCCACTTCACAATCAGGTCATTCACTCAATTCTCAAGAATGCTGTTGGGGCCAAGGCCCCACCTCCGCCGCAGGCTGCGGCTAAGTTCAATTCATCTCTGGCTTCCGCGGCAAACCAACCTCAGGTTGGTTGGGCTAATGGAGGTTTGATGCCGCCATCACCGCGGAAGAGATCCGGGATACGAAGGATCAGTGACCAACAAATTCCGTTCCCGATTGCAAGGGAGAATTCAGTTCCTCTTCCGCCGTTGTTGCATCATGGTGAGGATCGTGCCATTATGGAGAATGGTGATTTTGGTCTATACGATTCAAAAACTAAGAAACCGCTGCAACATCAGCAGGGTGGACCCATAGATCAACCAGCAAAGCCAGTGTGCATGGAGAAGGTGTCATCACATGAGCTAGCTTCTGCACGTAGTAAGAATCCGGTTGAAGTGGGCAGGTTTAACTCTTCAAGATTTCCTCTTCGTGCTCCACTTGGTATCCCGTTCTGCCCTTCTAGTGTGGGTGGGGCGCAAATGCCGCTGCCCTTGCCGGCTAGTAGTGGTGTTGGTGGTAATTATGTTGGTAGCGAGCTCCCACATAGCGAGGTTATCAGTAGACGGATCGAGACGATAGTGCAGGCGCAAGGCCTGGGAGGGGTTACAATGGACGGTGTCAATTTGCTGAAGAAAGGATTGGATGCTTACTTAAAGGGGCTGATCAGATCTAGTGTCGAGCTCGTAGGAGCAAGATCAGGGGAAGGACAAGTAGTGCAGCAGCAGGTCTATAAGAAGCAACCTCATATAAAGCCTGTAAATGGTGTTTGGTCAGGGAATCACATGCATGTGCAGAATAGTGTTGAGTTGATGGAGGGTATGTCGAAGTCAAGGAACCAATTTGCGATGTCACTTCAGGATTTCAGGGTAGCGATGGAGCTGAACCCGCGACAACTCGGGGAAGACTGGCCATTGCTTCTTGAGAAGATATGTGTTAGTTCATTTGAGGAA
>TRINITY_DN10044_c0_g1_i1_5  42-1025 hypothetical protein C2845_PM02G33380 [Panicum miliaceum](+)
CAGAGCTCATCCACCTCGGCTATGGCGATGGCGGCTCTCAGACGCGAGGGACGGCGCCTCCTCGTCTCTCCGGCGCTCACCAACCCTGCTCGATTTGCGATCCCTTCAGAAGAGTCGAACATTCTAGGTGTGCGGTCAATTTCGACTCAAATTGTCCGGAACCGCATGAAAAGTGTTAAGAACATTCAAAAGATTACAAAGGCAATGAAGATGGTTGCAGCATCAAAGCTACGTGCTGTTCAAGTCAAAACTGAAAACTCACGTGGGCTATGGCAGCCATTTACCGCTCTTCTAGGAGATGCCCCTAGTGTTGATGTTAAGAAGAATGTTATTCTGACTATAAGTTCTGACAAAGGTCTTTGTGGGGGCATTAATTCTACTTCTGTAAAGATGAGCAGAGCTCTTTACAGATTGACTTCTGCTGGATCTGAACATGAAACAAAGTATGTCATTTTGGGAGAGAAGGGGAAGGTTCAGTTGGTGCGTGATTCAAGGAAAAACATTCTTATGACCGCTTCTGAGCTGCAGAAGATTCCTATAAACTATACTCAGGTTGCTGTTCTTGCTGATGACATCTTGAAGAATGTCGAGTTCGATGCTCTGCGGGTTGTTTTTAACAAATTCCAATCTGTTGTCTCATTTCTCCCAACAGTAACAACCATATTATCTCCTGAGGCTGTGGAGAAAGAATCAGAATCGGGTGGCAAGCTTGGTGATTTGGATTCATATGAAATTGAAGGCGGAGAGACAAAGGCAGAAGTGCTTCAAAATCTTACGGAGTTTCAATTTTCTTGTGTCCTGTTCAATGCTGTCTTGGAGAATGCCTGCAGTGAGCTTGGTGGAAGGATGTCAGCTATGGACAGCTCCAGCAGAAATGCTGGTGAAGTGCTCGACCGTCTAACCCTCACTTATAACAGGACCCGTCAAGCATCGATTACCACAGAGCTTATTGAGATTATCTCAGGAGCTTCTGCTCTCACTGGA
>TRINITY_DN10045_c1_g1_i1_4  3-326 zinc finger MYM-type protein 1-like [Prunus avium](+)
CCTGAAACTACTCGATAGGGAAGTCATTTTAAATCCGTTAATAATTTGATTGAATTATATAGTTCAAACAAACTCATAGTGGATAACTTAAAGGACAATAAGCACACTAGATAGATTTATGGTGAAGCTGACAGTATTAATCTCTCCATGACTTCTTTTGAGTTTGTGTTTGTCTTGCATTTTCTAAATAAAGTTTTGGGGATCATTGATTTTCTTTATAAAAAATTTCAAAAGAAGTCTACCGATATTGTTAGTGATCTTAATCATATTGGTACTATAAAAAAATTACTTCAAAAGTTGAAGGGTAAATGTTGGGAGGATTTT
>TRINITY_DN10050_c0_g1_i1_1  299-1246 Homo sapiens aldo-keto reductase family 1, member B10 (aldose reductase), partial [synthetic construct](+)
ATGGCCACGTTTGTGGAGCTCAGTACCAAAGCCAAGATGCCCATTGTGGGCCTGGGCACTTGGAAGTCTCCTCTCGGCAAAGTGAAAGAAGCAGTGAAGGTGGCCATTGATGCAGGATATCGGCACATTGACTGTGCCTATGTCTATCAGAATGAACATGAAGTGGGGGAAGCCATCCAAGAGAAGATCCAAGAGAAGGCTGTGAAGCGGGAGGACCTGTTCATCGTCAGCAAGTTGTGGCCCACTTTCTTTGAGAGATCCCTTGTGAGGAAAGCCTTTGAGAAGACCCTCAAGGACCTGAAGCTGAGCTATCTGGACGTCTATCTTATTCACTGGCCACAGGGATTCAAGTCTGGGGATGACCTTTTCCCCAAAGATGATAAAGGTAATGCCATCGGTGGAAAAGCAACGTTCTTGGATGCCTGGGAGGCCATGGAGGAGCTGGTGGATGAGGGGCTGGTGAAAGCCCTTGGGGTCTCCAATTTCAGCCACTTCCAGATCGAGAAGCTCTTGAACAAACCTGGACTGAAATATAAACCAGTGACTAACCAGGTTGAGTGTCACCCATACCTCACGCAGGAGAAACTGATCCAGTACTGCCACTCCAAGGGCATCACCGTTACGGCCTACAGCCCCCTGGGCTCTCCGGATAGACCTTGGGCCAAGCCAGAAGACCCTTCCCTGCTGGAGGATCCCAAGATTAAGGAGATTGCTGCAAAGCACAAAAAAACCGCAGCCCAGGTTCTGATCCGTTTCCATATCCAGAGGAATGTGATTGTCATCCCCAAGTCTGTGACACCAGCACGCATTGTTGAGAACATTCAGGTCTTTGACTTTAAATTGAGTGATGAGGAGATGGCAACCATACTCAGCTTCAACAGAAACTGGAGGGCCTGTAACGTGTTGCAATCCTCTCATTTGGAAGACTATCCCTTCGATGCAGAATAT
>TRINITY_DN10052_c0_g1_i1_2  60-311 hypothetical protein C4D60_Mb04t32010 [Musa balbisiana](+)
CACCGCCCACAACACGGAATGAAGGAAGCCACGCCAGGGATGCCACCAAAGGGTTGCATAGTTGTATGGGTTTGCGGGGAAGGGGAGGAACAACAGCGGTTCGTGGTTCCCGTGGTTTACATGGTTCACCCACTCTTTATTGAACTTCTCAAGATGGCCGAGGAGGAGTACGGGTTCAAGCAGACGGGAGCCATCACAATCCCTTGCAAGGTTGAGCACTTCCGCCGTGTCGTGAGCATTATCGACCAGGAG
>TRINITY_DN10052_c0_g1_i1_5  86-340 uncharacterized protein LOC105032407 [Elaeis guineensis](+)
ATGGCAGCTAGGGCAGCACTCGCCTTGTGCCGGTCGCGGTTCTCGCCGTCGCCGACGCTGATTCCCCGGCGTGGCCTCGCCGCTGACGCCGCCGGACGAGATCATGGATACCAGAAGGTTAACATGAAATATCTGATGAGTCCGTCTGAATGGTCAGAAAAGCATTGTATACTTGCTAGCTTAAGTCTTTGGGGCTTTTTGTTTTATAAAGGATACAAACATTTTACTGAACTGGACGAGAAGCAAAAGAAATTG
>TRINITY_DN10054_c0_g1_i1_1  405-656 zinc finger CCCH domain-containing protein 24 [Elaeis guineensis](+)
TGCAGGTGCGGTGATATGTGTGAGTATGCTCATGGAGTGTTCGACTGTTGGCTTCACCCAGCACAATATCGCACACACCTCTGCATGGATGGGATAAGCTGTGCTCGGAGAGTTTGCTTCTTTGCGCACATAAATAAAGAGCTCTGTCTGCTGTATATGATGATCGGATCGACATTACCTTCTTCGAGGGCATCCGCCTCTCCATCGAAGGTGATGAAGCTTGCTGCTGCGATGGGGCTTATGCCTGGCTCT
>TRINITY_DN10054_c0_g1_i1_3  53-883 Transcription factor bHLH130 [Apostasia shenzhenica](+)
ATGAGCTCCGGCCTACTCCGTTACCGGTCAGCCCCAAGCAATATGTTCGGCGATGCGTGCGACGACTTCCTCCCAGTTCGCCCCTCTAGCCCGGACACAGAGACCATGTTCGCCCGGTTCCTCTCAGTGCCGCCAACAACCACCGGAGTCACCACCGGACCAATCCCCGCTCCGCCGCACAACAGAGGCTACTCTGCTCCAAATATGTTATACCAGCAGATGCCGAGCCAGAGCCCAGTGGACATCTCCTACAGGGTGCCAATGGAGATGGATCAGATAAAAACTGAGGGTGATGGCGGCGGCGACGGCGACGGCGGCTGCAACAATTTCCAGAATCTGATCCGCCACAGCAGCTCCCCCGCCGGTCTCTTCTCTCAGCTTGATGCAGAAAATGGATTTACAGCGATGAGAGGATTGAAGCATCAACTCAGCTTTTCTCCGCAGATCACGGGGTGGGAGTTTCCATCTCCGATCTCCAGTTCCAAGAGGCCCAGAGAGGTCGAAATTGAAGCTAAGCTACTTTCGGGTCTAAACATGCAATCGGAGCTGCAATCTCAGGATGCGGTTCTCTGCAAGATGAGAGCGAAGCGGGGTTGCGCCACTCACCCTCGGAGTATTGCAGAGAGGGTGAGGAGGACGAGGATCAGTGAGAGGATGAGGAAGCTACAGGAGCTGGTTCCCAACATGGATAAGCAAACCAATACTTCCGACATGTTAGATTTGGCGGTTGAGCACATCAAGGATCTTCAAGCACAAGTCAAGAGACTCTCTGAGAGCCGGGCGAGCTGCACTTGCTCCTCTAGCAAACGGATACGCTACTCAAATCCAGAA
>TRINITY_DN10054_c0_g1_i1_4  224-1234 Retrovirus-related Pol polyprotein from transposon TNT 1-94 [Cucumis melo var. makuwa](+)
CTAACACGTGTTTATGTTGCACCACACCTTTGTTTAAATTTGATTTTTGTCAATTGCTTGTGCGTTGAGGGGTTTGACAAGCTCTCTTCCACTATTTGTTTGGAGCATGATCCTCATACGGGGCAACATGTTGGCTATGGTCCACGGTTCTTTTCCCGATTGTGTGCTTCAGTTGAGTTAGTTGTATCTATTGCACCTAATGTCGAGTTGTGTCATAAGCGTCTTGATCATGTGTCAATTACTAAGCTTCATATCTTGATTTAGTCGAGTTGTTACGGTTTTGTTCGCTTTAGCTGTGTATCACACATTGGTTGCAAAAGTGGGGAGCTTTTTTACTCTCATTTCCAACCATGAGTTTATCCGAAAATTTATGTAATCTAGTGATATGATATTTGGGGTCCAACACTCTTACTCATGTTTTCGCTACTGTGTTGTTTTAATTGATGATTAATCTCGTTTCCCTTGGGTGTATTTTATGAAATAATGCTCCGATTTTCTTTATATCTATAATGTTTTCTCTATTATGCTTCAGACTCTGTTAACAAGCTTGCATTGAGATCTTTCGATCTGATGGAACTAAAGAACGTCTGCTCTGATGCTACGGATTTTGGCTTCACCTCATTCTCGACACAACTCACTCCTTACTCTTTTGTTCCACCTCATTTTTGGGCAGAAGCTATTCTCACGACCATTCACACCGTCAATATCACTACACTCATATCAGAGTATACACCCTTCTTTCGTTTCTACTCTCACCATCCTCTGTATGAGTTCTTTCGCTTCTTTAGTTGTAGGTGCAATGTTTTTCATCACCCTCATGAGTCCTCTAAGTTGAAGCCTCGTGTTGTCCTGTGTGTCTATCTCCTGATTAGTTTCGAGCACCGTGGATATCATTGTTATGATTCTGTTTCCCATCGTATTCGTGTATTCTGCAACATTGAGTTTGATGAGAGTCACACTTTCTTTCGACTCACTCTTCATGATCTAAGTTTCATACTTGGTCCTCAGTCA
>TRINITY_DN10055_c0_g1_i1_5  153-353 uncharacterized protein LOC103719813 isoform X2 [Phoenix dactylifera](+)
ATGTCAGACTGGGGGCCGGTGTTCATCGCCGCCGTGTTGTTTCTCCTCCTCTCGCCGGGCTTACTCATCCAGATTCCCGGCAAGAACCGGGTGGTGGAGTTCGGCAACTTCCAAACCAGCGGGATCTCCATACTTATACATACCATCATCTTCTTCGCCCTCCTCGCCATCTTCCTCCTGGCTGTCGGCATCCATGTCTAC
>TRINITY_DN10056_c0_g1_i1_4  86-361 hypothetical protein FCM35_KLT11232 [Carex littledalei](+)
TTAGTAGACCCGCATGAAATTTACGTCCGACCGGTAGGTGAGATGCCGTCGCAGCCGCCGGCGGTGGTGAACGCGTTGCTGGTTCTACTCGGCCTCGCCGGCGCCGCGCTGATTGTGTGGTGGGCGGTTGTGTTTCATCCGTCGAATAAGCAGTTGTGGATGGTGCCGGCGGGGTTGGTGTTGATGGGGACGCCGTTGATGGTGCTGTTCTCTGTTTTGGCTTCGGATGGGTGGCAGCGGCTGCAGACGGCGTGGCGTCGCTCCGGCGATGCTCGC
>TRINITY_DN10059_c0_g1_i1_1  5-343 cationic amino acid transporter 5 isoform X1 [Elaeis guineensis](+)
CCCAATGGATGGATTGGTTACACCATCTTTTTGCCGATGTGGATTGTGGGTACGCTCGGGCTACAATTGTTTGTCCCTCAGTATCGGACTCCGAAGGTGTGGGGGGTTCCATTGGTTCCATGGATACCGTCACTCTCAATCGCCACCAATCTATTCCTCAGGGGATCCTTAGATCCTAAGGCTTTCGTGAGGTTTGGAATTTGCAGTGGTATTATGCTCATTTATTATGTGTTCTTCGGAGTTCATGCGACGTATGACATGTCACACTCACAGAGTGCCAAGTTAGATGGGCTTGATGTTGGCGGAAATGGAAGTACGGGTAAAGCAGTGGAAGGGCCT
>TRINITY_DN10060_c0_g1_i1_3  197-1450 OO_Ba0005L10-OO_Ba0081K17.27 [Oryza officinalis](+)
ATTTTGTGTTTAATAATATCATTGCTGCCGCTGAGAGAAGCAGTTAGGACTTGTGTTTTATCCCGCAGATGGAAACACATCTGGACCCATCTCCCCAATCTGTACTTTGACTCTCCTAACATACTCCATCCTCAAATTTTACTAAACCTTCACGAGAAGAGCCCTCTCTCGGACGACGAAAAAGAAAAATTATTAACAGGACAGACGGACAAGTTTATCCGTTCGGTCGATTCAGTCCTGCAACAGCATCATGATGCCAGAGTAGAGCAATTTATGGTTGAGTTTTTCCTTCACAAAATTCATTCACACAATCTTGACTCTTGGGTCCGCTTTGTAGTTGCCTCGAAAACTAAAAAGTTTGATTTATTACTGGAAGAACCATGTTTCTCGAATAATATTGAAGTGACAGATCCATATGATTTTCCATGTCAAATGCTAGGATCATCGGCTATAGAGGAGTTATCGCTTACGAATTGCTCTTTGAAAATGCCCTGTAAATTTGACGGTCTGAACCATCTTAAAGTGCTAGATCTGTGCAGCATAAATGTCACTGAAGAGGAGGTCAAATGCCTACTGTCCAGTTGTTCTACTCTAGAGGAATTGAGTATGTCGTACATTGACGAAGTGGTGACACTAAGTATTCCTCAAAGCCTAAGTCAATTGAAATATTTGAATGTAGATAATTTTTTCATGTTGGAGAAAATAGAGATCGGTGCCGTAAATCTCAGCCATTTGAAATATATGGGAGATCTTGTGGATTTCACATGTCAACATTCTTCACAGCTAAAAAATGCCAACATCTATTTTGCAACTCAAGTGAGCGAGTGCAATCTGGACTTCTACCTCACTAAATTATCCAGAAGTATGCCTCGTCTCCGGTCTCTAACACTAAACATTGTTGGTGTTTCCAAGGTGTCTCATTTACCAAAATGCACGAATAGCTTTATCCATTTGATTTATTTGGACATGGTATGGCATGCCCTTAGTAAGATGAGCCTTCTCTGTTTATCTACCCTTCTGGATGCTGCTCCCGTCCTTGAAAAATTTCAATTGCGGATTATGGAACGGGTAATAGAACCACCACCCGAATCTCTAACCGAGTTGAGGAAGATGCTACCTAAACATCCGCATTCTCATCTTCAGACAGTTGAAATTAAAGGCTTCTGTTGTGACAAGTGGCAAATTGAGATAGCACTATACCTTCTTACTAATGCTACTGAACTGAAGTCAATGACAATACAGAAGTGCCCTGAA
>TRINITY_DN10060_c0_g1_i1_4  77-286 uncharacterized protein LOC103705415 [Phoenix dactylifera](+)
ATGGGGTTTGTGATAGTCATCTCCCTCCCTCTAATTCTCTTCGCCATCCTGCTCGGCTTCGGCTGCTACTTCCTCGGACGGGCGAAGGGGAGGCAGGACGTGCGCACGGGGATCGGTGCGCAGGTCTACGGGATCCCCCAGCCTCCTCCTGGAGCCGTCACAGAGCTCACATTGCCGGGCACCTCGAAGAAGAACTGTCCTAATAATGTG
>TRINITY_DN10061_c0_g1_i1_3  3-3551 uncharacterized protein LOC105050551 isoform X4 [Elaeis guineensis](+)
CCCTCCACCCTCGGCAAGCCTGTCGCCGTAGATCGCCCCCCGAAGCCGGTCCCCGCCGAGCGGAGGACGAAGCGGAGCACGCTGATGCAGATCCAGAGCGACACCATCGCCGCCGCCAAAGCCCTCAATCCCGTCAGATCTAACCCGCAGAAACAGAAGAAGAAGCCGGTGTCGTACGCTCAGTTGGCGAGGAGCATTCATGAACTCGCGGCGACATCAGATCAGAGGAACTCGCAGAAGCAGTTGGTGAACCATGTATTTCCGAAACTCGCCGTGTACAACTCCGTGGATCCGTCCCTAGCACCATCTCTACTGATGCTTCGTCAACAATGCGAGGACAGGAATGTACTTCGCTACGTGTACTACTATCTGGCCAGAATTTTGTCAGACACGGGTGCTCAAAGTTCAAGTGCAGCCGGTGGAATACCCACACCGAATTGGGATGCACTCGCAGATATTGATGCTGTAGGAGGAGTCACCAGGGCTGATGTTGTACCACGGATAGTGGATCAGCTTACTTCGGAGGCCTCAAATACTGATGCTGAATTTCACGCGCGAAGGCTTGCAGCTCTGAAGGCTCTCACTGCTGCTCCAGCAAGCAATTCTGAGATATTGGCCAAGTTATACGAAATTGTGTTTGGCATTCTAGAGAAGGTTGCAGATTCACAACAAAAGCGCAAGAAAGGGATATTTGGCAGTAAAGGAGGTGACAAGGAGTCGATTATCCGCAACAATTTGCAATATGCTGCTCTTAGTGCTTTAAGAAGACTCCCTCTAGATCCTGGGAATCCTGCATTCCTCCATCGCGCTATCCAAGGGGTTTCATTTACTGATCCCGTTGCTGTGAGACATTCCTTGGCAATCATTTCTGATATAGCTGCAAGAGATCCGTATTCTGTTGCTATGGCTTTGGGAAAGCTTGCACAACCTGGAGGTGCTTTGCAGGATATACTTCATTTGCATGATGTTCTTGCTAGGGTTTCACTTGCCAGATTGTGTCACTCAGTATCTAGAGCTCGTGCGTTGGATGAGAGGCCGGACATTAAGTCTCAATTTTCCTATATTCTCTATCAACTTCTTCTGGATCCTAGTGATAGGGTTTGTTTTGAGGCTATACTTTGTGTATTGGGAAAATTTGATAACACAGAAAGAACTGAAGAACGAGCTGCTGGATGGATTCGACTAACCAGAGAAATTCTCAAGTTACCCGAGGCACCGTCTGTTTCATCAAAGGATAGCAATGAACAATCAAAAGATGCACTGCCATCAAAACCAAAGAATGAGAAGGCAGCATCTAAAGCAAGACGCCCTCAGCCGCTAATAAAACTTGTCATGAGAAGACTGGAGAGCTCTTTCCGAAGTTTCTCCCGCCCGGTGCTTCATGCAGCAGCCCGTGTTGTTCAAGAAATTGGAAAGAGCAGAGCAGCAGCATACGCATTAGGTGTCTACGACATAGATGAAGGAACACAGCTCAATACGTATTCTGAAAATGTTGATTCCATCGAATCAGATGTCAATGAAAGCTCACAATCAGAAGCCACACGGAAGGCATTACCGCTTTCCAATGGGCCTGGAGGACCGGACACAATTGCAAGCCTATTGGCTTCACTAATGGAATTTGTTCGCACCACTGTGGCATGTGAATGCGTTTATGTTCGGGCTATGGTTATAAAAGCTCTAATCTGGATGCAAAATCCGCATGAGTCATTTGAAGAACTGAAAGCCATCATCGCATGTGAATTATCTGACCCAGCTTGGCCTTCAGCACTATTGAATGATATACTGCTAACTTTGCATGCTCGTTTTAAGGCAACTCCAGATATGGCAGTCACTCTACTTGAAATTGCACGTATATTTGCGACCAAAGTCCCTGGAAAAATTGATGCTGATGTGTTGCAATTGTTGTGGAAAACGTGCCTTGTTGGTGCTGGACCAGATGGGAAACACACCGCTCTGGAAGCAGTGACAATAGTTCTTGATTTACCTCCTCCCCAACCTGGGTCGATGTTGGGGCTTACATCTGTTGATTGGGTATTTGCATCGGACCCGAAGTCGGCTCTGGCTTTACAAAGATTGGTGCAGGCTGCAGTGTGGTTTCTCGGGGAAAATGCAAATTATGCTGCATCTGAATATGCTTGGGAGTCTTCAACACCTCCGGGAACTGCATTGATGATGTTAGATGCGGATAAAATGGTAGCTGCTGCTAGTTCTCGAAATCCTACACTTGCTGGTGCATTGACACGACTCCAAAGAAGTGCTTTTAGTGGGAGTTGGGAGGTTCGTATTGTAGCTGCTCAAGCACTCATCACTATTGCAATTAGATCTGGGGAGCCTTTTAGGTTACAGATTTATGAATTCTTGCACGCGTTGGCTCAAGGTGGAGTGCAATCCCAATTTTCAGAAATGCAGCTAAGTAACGGGGAAGATCAAGGTGCTAGCGGTACTGGCCTAGGATCTTTAATAAATCCCATGTTGAAGGTCCTTGATGAAATGTACAGAGCACAAGATGAACTGATTAGAGATATGCGCAACCATGACAATAACAAGCAAGAATGGTCAGATGAAGAACTCAAGCAACTTTACGAAACTCATGAGAAACTTCTTGATTATGTTTCTTTATTCTGTTATGTTCCACGAGCCAAATATTTACCGTTAGGGCCCATCAGTGCAAAACTCATTGACATATATCGTAACCGACACAACATTAGTGCATCTAGTGGTCTGAGTGATCCAGCTGTTGCTTCTGGAATATCTGATCTTGTCATCGAATCAAAAGAAACAGATAGAGAGCCTGATTCGATTGATCCTGATTTGGCAATGGCCTGGGCCATGAACCTTGAAGATGGTTCATGGGAAAGCAACGCACCAGCAATGAATAGAGTGAATGAATTTCTTGCTGGAGCTGGGACTGATGCACCTGATGTGGAGGAGGAGAACATTACCTCTCGGACATCAGTCAGTTATGATGACATGTGGGCCAAGACACTTTTAGAAACTTATGAAGCAGAGGAAGAGGATGCCGGGTCATCTGGGGCATCGTCACCAGAGTCAACTGGTTCTGTTGAATCTTCGATCTCATCCCATTTTGGTGGAATGAACTACCCATCTTTGTTCAGTTCACGTCCTTCTGGCTTGGGGGCTTCAAAACAACCGGAGAGTAGGTCAGGAGCCACTGCTAGCCGATTCAACAGCATGTCCATGGATTCCCCTTCAACATTTGAGGGCCCAATATCTCCGATCAGTGAAGAACCTCCATCATACTCAACATCTATTATGCAAAGATTTGAGTCGTTCGAGAACCCTTTAGCTGGACGTGGGCCTCAAAGTTCGGGTTCACGGGAAGATGAGGACACGGCTTCCGAGAATCCACAGTTTGGTAAAGCACTATATGACTTCACGGCAGGTGGTGATGATGAGTTGAGCTTGACTGCTGGAGAAGAGGTCGAGATCGATTATGAAGTTGATGGCTGGTTCTATGTGAAAAAGAAACGGCCAGGGAGAGACGGAAAAATGGCTGGACTTGTGCCAGTTCTGTATGTCAGTTCATCT
>TRINITY_DN10063_c0_g1_i1_2  128-517 ergosterol biosynthetic protein 28 [Ananas comosus](+)
ATGAGACCTCTAGGGTGGTGGTTGATGGTGGTGGCGGCGCTCCGCCTCGCCTCTGTCTGGTTCGGCTTCTTCGACATCTGGGCCCTGCAACAGAAAGTCTTCTCCCAAACCCCCATGACCGATATTCATGGAAGAACATTTGGAGTCTGGACACTTTTGACCTGCACACTATGTGTTCTTTGTGCATTCAACCTCGAGAATAAGCCTCTGTATCTTACCACCTTTCTGTCATTCATATACGCCTTGGGTCATTTTCTAACTGAATATCTGATTTATCACACAATGACTGCATCCAATTTGGCGTACCCCGGCTTCGTTGCAGGCACATCAATCGTGTGGATGTTGGTGCAATGGAATGCACGTAAGCACCAGATTACCTCGAAAAAAGAC
>TRINITY_DN10063_c0_g1_i2_1  46-333 PREDICTED: uncharacterized protein LOC103986970 [Musa acuminata subsp. malaccensis](+)
TTGATTCTAAAGCAGAGGAGAGAGACGATGTTGGACACCAAAGGTGGTGCTCTCCCTCTCACTTCATTGAATCACATATCACTTGTATGCAGATCTGTTGAAGTCTCTCTTGATTTCTACCAGAACGTTCTAGGGTTCATCCCTGTCAGGAGGCCCGGATCCTTTGATTTTGATGGTGCTTGGTTGTTCAACTATGGGATTGGAATCCACCTTCTACAATCACAAGAATCAGAAAATAAACCGAAGAAGACTGAGATTAATCCAAAAGATGATCATATCTCCTTCCAG
>TRINITY_DN10064_c1_g1_i1_4  14-373 uncharacterized protein LOC114272726 [Camellia sinensis](+)
ATGGATCTTGATTTATCCTTAAGAATGCCAAAGCCGAATGATATTACTGATAACAGTACCACAGATGATGTGGTATACTTTGAGCAATGGGATCATTCTAACAGAATGAGTCTTATGATCATGAAACATGGTATTCCAGAAGTTTTCAGAAGTACAATAACTGATGAGGTTATGTATATAAGTGATTTCCTTGCAGAAATTCAGAAATGTTTTGTGAAAAATGATAAGGCTGAAACAAGCATGCTCTTGACAAACTTGATTTCACTAGAGTATAAAGGTAAGGAAAATTTTTGGGAGTACATCATGAAGTTGTCTCATCTTTCTTCTAAATTAAAGATATTAGAGCTCAATTTATCAAAT
>TRINITY_DN10065_c0_g1_i1_2  88-1491 PREDICTED: sodium/hydrogen exchanger 4 [Musa acuminata subsp. malaccensis](+)
AAGTCCATCACCGTCACCATTATCGGGTTTGTTTTTGGAACTATAGTTCTTTTACTGAGCAAAGGCCAAAATTCTCACATTTTAAGGTTCGATGAGGAGCTTTTTTTCATATATCTTCTACCACCAATAATCTTTAATGCGGGATTTCAGGTAAAAAAGAAGCAGTTCTTTCATAACTTCATGACTATCATGTTGTTTGGTGTGGTTGGTGTTTTTGTTTCATCCGCCATCATTACTGGCGGTAGCATGTTGCTTTTTCCATGGATCGGTTTTAATGGACTCGATATACGTGAATATCTAGCTCTTGGAACAATATTTTCAGCAACCGATACTGTTTGCACACTTCAGGTTCTGCAACAAGATGAGACCCCACTATTGTACAGCCTGGTGTTTGGAGAAGGAGTTGTGAATGATGCTACATCAGTTGTTCTTTTCAACGCAATTCAAAAGATTGATGTCTCGAAACCAAATGGCGGGACAGCAGTTCGTGTTTTTGGAGATTTTTTGTACTTGTTCTTATCAAGCACTGTTCTTGGAGTTGCTATTGGACTCTTGACCGCGTATGCTTTTATGTTCTTGAAGCTTGGTAGGCATGCAACTGACCGTGAAATTGCTTTGATGGTCCTAATGCCATATTTGTCCTATATGCTAGCGGAGCTGTCACACTTGAGTGGGATCCTTACGGTGTTCTTTTGTGGGATTGTCATGTCACATTATGCCTGGCACGCTGTTTCCGAAAAGGCAAAAATCACTACAAGGCATGTTTTCGCTACATTATCATTCATTGCGGAAACATTCATCTTTCTTTATCTCGGGATGGATGCCCTCGATACTCAAAAATGGAAGATGACCAAGACAAGCTTGGGAACATCCTTTGGCATTTATAGCATTATTATTTTTCTTATTTTGGTGGGACGTGCTGTGTTTGTGGTCGCTCTTTCTTCTCTATCCAATTATGTGAGCTCAAACGTTGACGGGGTATCAATAACTTTGAAGCAACAGGTTATAATTTGGTGGGCTGGTCTCCTGAGGGGAGCTGTTTCTATCGCTTTGGCATATCATCAGTTCACGTCTTCTGGTGTTACATGGGATCCTGTTCACGCAACAATGATCACTAGTACTATGGTTGTCGTGCTTTTCAGCACGTTGGTGTTTGGTTTTCTGACGAAGCCATTGATAAGAATTCTGCAACCGCACCATACACGAGAAAACAATCAGCGTGAAGAAGACAATCAACATCTACTAGATGCAAACCCACCCGAAGATGATATGCTTACATTGCTCCTTCAAGAAGATCAAACCAAGGGTAGCCTCACATTGCTCATGGAAAGGCCCGCTCACACTATGCATGCCTACTGGAGAAGGTTCGATGACCAATACATGAGACCGATTTTTGGTGGACCA
>TRINITY_DN10067_c0_g1_i1_4  178-789 uncharacterized protein LOC103720708 [Phoenix dactylifera](+)
TCGATCTCGTTCAATCTGAAGCCACTACGGCGGCGGATGGTGCAAGCCGTCCTAATTGCTGAATCGGCATCCTCGTCGTCTTGGAGTTCGGCCTCCACCTCTTCCTTTTTCCCCTCAATCGGACCGGATCCTCTCAATCTAGTCCCTCGGACCTCATATCTCTCACATGAAAACAATAATTGGAGGAAGCATGAGAGCGATGCAGTCACCCAAGACAAGCTGGATCAGTGGCTCAGGGATTCGATTGCTGAGATTGTGAAGGACATTGGAAAAGCACCGATGCTGGTGCACATGTTCAGCCATACAGGCGGCACGAGTGTGAGCATTGAGAGCGAATCTGTTTCGCCGGATATCTGGTTGCGCATCACCAGGAGATGGAACCGAGAGGGACGCATGCCCGATGGTGTCATCCTTGTGGAAGAGCTGAACAGCGAAAGCGAGGAGAACCAGACATGGGGCCTCGTAGTCCAGGGGCGAGGAGGGGACTGTCCATCGTGTTATATCCTCACTACGTGCCGTGTTCGGTCCTCGGCCGGATTCTGCACCCACTTCTGCCTGTTAAGAGCTGAATGCTTTGGGGAATCTGCAGACATGCAACTGAGGAGAGCTTGG
>TRINITY_DN1006_c0_g1_i1_1  2-340 uncharacterized protein LOC105036388, partial [Elaeis guineensis](+)
AGATGGCTGCTTAGCTGGAAGGAGATGGAAGGCAAGGTGAAGAGGATGGATCGACACGTGGCGGCCACAGCCGCGCTGTACAAGGAGATGGACGAGCTGGCAGAAGCAGAGCTAATGCTGAAAAAGCTACTCCAGAGCCTGCCGGCTAGCAAGATCTCCTCCGCTGCGGAGGCCCAGCAGAAGGTTTTCTGGCAGCGACAGGAGGTTAAATACTTAAAGCAAAGCTCGCTCTGGAGCTGCACTGTGGACTCCGCTGTCTCGCTGCTAGCACGGTCGGCATTCACAGTGCTAGCTCGTATCAAGCATGTATTCATTGTGGGTGTTGGTTATCATCTTCCG
>TRINITY_DN10073_c0_g1_i1_4  79-261 PREDICTED: anaphase-promoting complex subunit 13 [Musa acuminata subsp. malaccensis](+)
GAGCATCTGAGCTTGGGGATCCTCATCGACATCGTCGACGATGAATGGATGAGGGACACACTCCCCATAGAAGATATCCCTCTTCCGCCGACGATGGTCGTCCGAACTGACGAGGCCGAGGAAACACACCAGGACAAGCAACCGGATGAGGGGGATGTATGGAAGGATCTTGCTCTAGAGAAT
>TRINITY_DN10073_c0_g1_i1_5  3-665 PREDICTED: 4-coumarate--CoA ligase-like 7 [Nelumbo nucifera](+)
ATGGAGGAGGTTGGGAGGAATTTTCCGAGCGTGGAGATTGTTCAGGGGTACGGTTTGACAGAATCTTGTGGCATTATTTCACTCGAGAATCCTAGCGGAGGGACTCGCCAATTTGGTTCAACAGGACCCCTCGTCCCTGGGGTTGAGGGCAAAGTGGTTAGCGTAGACACAATGAAGCCTCTCCCCCCTACTCAACTAGGGGAATTATGGTTTCGTGGACCGAATATAATGCAAGGATATTTCAACAACCCACAAGCCACAAAATTGACATTGGACGAGCAAGGGTGGCTACATACAGGTGATCTTGGGTATTTCGATGAAGTGGGACAACTATTTGTTGTAGATCGGATAAAAGAACTCATCAAATACAAAGGATTTCAGGTTGCGCCTGCTGAGCTTGAAGGCCTGCTCCTTTCTCATCCAGAGATACTCGATGCAGTTGTCATTCCATTCCCTGACGCCGAGGCTGGCGAGGTTCCTATTGCCTATGTAATCAGATCACCCACGAGTGTGCTGACTGAAGAGGATGTTCAGAAATTCATTGCACAGCAGGTTGCTCCTTTCAAGAGATTGAGGAGGGTAACTTTTGTGAATAGTGTGCCGAAATCTGCTGCTGGAAAAATCCTGAGAAGGGAGCTTATTGAGAAAGTAAGATCAAAACTG
>TRINITY_DN10075_c0_g1_i1_1  98-622 jacalin-related lectin 3 [Elaeis guineensis](+)
TCGAAAATGATCAGAGGGGAGGACGGGAGTATGTTCCTCAAGGTTGGCCCTAAAGGATGCACTTCGTCTAATGTATGGGATGATGGGTTTGGGGGTCAGGTGACTCAGATTTTTATATGGCATGCTAAAGTGATCCATGGGATACAGACTGTGTATCAGAGGGATGGTACCACTGTGGTTGGCGAGATGCACGGTAGTGATGAAGGCAACTTCAACGCTGTTTGCTTGGACGGACCTCTCACTCGTGTAAGCGGGCATTATGATCGTATGATTGTGGATATTGATGAGATGTTTGGTAAAGATGATTATGGTTTAAAAGTAATCAATTCTCTCGAGTTTGGAACAAACACAAAGAGTTATGGACCATTTGGTACTTCTGGGATTGGTGAGGCATTCAGCTACGCTACAGAAACTGGTATCTGTGGGTTTCATGGCCGATGCTCTAAAACGACTCGTCCAAAAATTTACGGTGATGAAGATCTAATTCTGCCTGACGGGTGGATTGCCGCCTTTGGGGTGTATGTT
>TRINITY_DN10079_c0_g1_i1_3  3-1484 CDPK-related kinase 3-like isoform X1 [Phoenix dactylifera](+)
GCCAAGCACATCCGCGCCGCCCTACGCCGCCGCAAGGCCGCCAAGGAGACCCCCATTCCCGAGGTTGCTGGCGGCGGCGGCGAGGAAGAGCGGGGGCTTGACAAGAGCTTCGGGTACAGCAAGAACTTCGCGGCGAAGTATGAGATCGGCAAGGAGGTGGGGCGGGGGCATTTCGGGCATACTTGCTCGGCAAAGGCTAAGAAGGGGGATATTAAGGGCCAGATGGTCGCCGTCAAGGTCATCTCCAAAGCCAAGATGACTACTGCTATATCTATTGAAGATGTTCGTAGGGAGGTCAAAATCTTAAGAGCATTATCTGGACACGAAAATCTTGTCAAATTTTATGATGCATGTGAAGATGCTCTTAATGTATACATAATTATGGAGTTGTGTGAAGGTGGAGAATTGTTAGATAGGATATTGTCCAGGGGTGGAAGATATACAGAGGAAGATGCAAAAGCTATTGTTGTGCAGATTTTGGGTGTAGTTGCCTTTTGTCATCTGCAAGGTGTAGTGCATCGTGATTTGAAGCCAGAGAATTTCCTCTTCACTACTACAGAAGAAAAGGCGCCGATGAGGATTATTGATTTTGGTCTTTCTGATTTTGCCAGACCAGAAGAAAGACTCAATGACATTGTTGGGAGTGCATACTATGTTGCTCCTGAGGTCCTACATAGATCATACAGTATGGAAGCAGATATTTGGAGCATTGGTGTTATCACCTATATCTTGTTATGTGGTAGTAGACCCTTTTGGGCGCGAACAGAATCAGGGATCTTTCGTTCGGTACTGAGAGCTGATCCTAATTTTGAGGACCCTCCTTGGCCTGGTGTATCTTCTGAAGGGAAGGATTTTGTGAGAAGACTTCTGAACAAGGATTATAGAAAAAGAATGACTGCTGCTCAGGCTTTAACTCACCCATGGTTGTCAGGTGAGGAGCGGCAAATTCCTTTAGATATACTCATCTATAAGCTAGTGAAGTCGTATCTTCGTGCCACACCTTTCAAGCGGGCAGCATTAAAGGCTCTTTCCAAAGCCCTAGCAGAAGATGAACTTGTATATATAAGAGCACAATATATGTTACTGGAACCAACTAAAGATGCACATGTCTCCTTTGAAAATTTTCGGATGGCTCTTCTGCGGAATTCAACTGATGCTATGAGGGAATCTAGAGTTCCTGACATTTTGGATGCGTTGGAACCACTCTTGCATAGGAAGATGGACTTCGATGAGTTCTGTGCTGCCACAATCAGCCCGCATCAGTTAGAGGCTTTGGAAGGGTGGGAAGAAATGGCGAATGCAGCTTTCAAGCAGTTCGAACTAGAGGGCAATTGCACCATCTCAGTTCAAGAGCTTGCCCAGGAAATGAATTTGCCACCATCGGCTCACGTAAATGTCCGAGAGTGGATCAGACCTGAAGATGGCAAGCTCAGCTTTCTGGGGTACACCAAGTTCTTGCATGGGGTGACAATACGGAGCGCG
>TRINITY_DN1007_c0_g1_i1_3  3-137 pentatricopeptide repeat-containing protein At2g02980, chloroplastic-like [Nymphaea colorata](+)
AATCTGCGGGCTTGTGAGGATTGCCATTCTGCGACGAAGGAGTTGTCGAGGGTTTACCAGAGGGAGATTGTGGTGAGGGACCGGCAGAGGTTTCATCATTTCAAGGATGGGGTTTGTTCTTGTTCTGATTATTGG
>TRINITY_DN10080_c0_g1_i1_1  192-1253 protein DMR6-LIKE OXYGENASE 1-like protein [Cinnamomum micranthum f. kanehirae](+)
ATGGGGTTCGAAGTAGACTCAGCGTTCATCCAACCCCTCGAGCACCGCCATAAGGCCGCCACCACCAACGCCGGCGGTATTCCTCTGATTGACCTCTCCCCGTTACTGAACTCCCCCATCTCTGACAACAGCAGCGACACCCTCCCAAGCCTCATCGCAGAAGTGGAGGCTGCATGCAGAGAGTGGGGATTCTTCCAGGTGATCAACCATGGCGTGCCGTCTCAACTGCTCGATCGTCTACTGTCAGCGTACAAGGAGTTCTTCGCTCTGCCGGCCGCGGAGAAGCGACGGGTCCGCCGGGACGAGGTAAACCCGATGGGATACTACGACAGTGAGCATACAAAGAACGTAAGGGATTGGAAGGAGGTATTCGACTTCGTCGCACAAGAGCACCAGCTGCCAGCTTCGCCGGACGCCGACTGCAGCCAGCTGCAGACGGTGACGAATCAGTGGCCTGAGTACCCTCCCCATCTACGTGAGGCTTCTGAGGAGTACGTCAGGGACGTGGAGAAGCTTTCTTACAAACTGATGGAGCTGATATCACTGTCACTGAAACTCCCGTCAAATAGGCTGAATGGATTCTTCGATGACCACACCAGCAACATCAGGATCAACCACTATCCACCATGCCCCACTCCAGACTTTGCCCTCGGTGTCGGCCCCCACCGAGACATCGGAGCCCTCACCGTCCTCGCTCAAGATGACGTCGGTGGCCTTGAGGTGAGGAGAAAGTTTGACGGGCAGTGGATTGGAGTGAAGCCAATTCCAAACAGCTACATCGTCAATGTGGGGAGTATCATCCAGGTGTGGAGCAATGACAAGTATGAAAGCGCAGAGCATAGAGTGTCGGTAAACTCGAAGAGGGAGAGGTTCTCCATTCCATTCTTCTTCACACCGGCGCACTATACGGTGGTGGCACCACTGGAAGAACTGTTGGGAGAGAACCATCCTGCGCTTTACAGAGAGTACAACTGGGGGAAGTTCTTAAAGACCAGGAAGAACAGCAACTTCAGAAAACTGACAGCTGAGAACATACAAATACATCACTTCAGGAAGATGGAA
>TRINITY_DN10086_c0_g1_i1_1  3-581 hypothetical protein BHM03_00003030 [Ensete ventricosum](+)
ATGGTAACCGGATATACCAAAATAGGTGATTTAGAATCTGCAGAGAAGCTCTTTGATCAGATGCCTGTGAAAAATGTGGTCTCGTGGAATGCCATGATTGCGGGATATAATGAGAACTCTCAATTTGATCTGGCACTGTGTGTTTTCCAACGAATGCTGCTGGATGGGAGGTTTCAGCCGGATGAGGCTACTTTGGTCAGCATCCTCACAGCCTGTGCTCACTTGGGCAGTCTCGAAAGCGGAGAATGGGTCCACTCTTATATAAAGCTGAACAAGGTTCACTTAACAACCCCATTAGGGAATGCTCTTATTGACATGTTTGCGAAGTGCGGGGACATAAAGAGTTCCGAGTTGGTTTTTAATCAGATGACGAAAAGGAGTATAATTACTTGGACAACTATTATATGGGGCTTAGGTGTGCATGGGCAATGTAGACAAGCCTTGGCTCTCTTCGAAAGAATGTGCCACGACGGAATCAGACCAGATGATGTTATCTTTATTGCTGTTCTCTCGGCATGCACCCATGGAGGGCTTGTTGAAGAAGGTCAAAGAATCTTTGATCTAATGATTGGTCATTAC
>TRINITY_DN10086_c0_g2_i1_1  4-333 pentatricopeptide repeat-containing protein At3g29230-like [Phoenix dactylifera](+)
TACAGTATCAAGCCGAGATTGGAGCATTATGGATGCCTGGTGGACCTTCTTGGTCGAGCTGGGAAGTTTGCAGAAGCATTACGTTTCATCCAACACATACCAATAAAGCCTGGTATAGAAATATGGGCAACTTTGCTAAGTTCTTGTAATGTGGTTGGAGCTGGGGAGTTGTCAGAGTATGTGAGCCAAAAGATTATCGACTTAGAGCCATCTAATCCAGCATATCGGGTGCTTGTTTCAAATTCAAGTGCACGGGAAGGAAGGTGGGAGGGAGTTGTGGGCATTCGTACGACAATGAGGCGTGAGGGAATCGAGAAAGTCCCTGGTTGT
>TRINITY_DN10088_c0_g1_i2_3  111-809 protein CDI-like [Phoenix dactylifera](+)
CGCCCCTTCAAGATCTTCATCGGCTACGATCCCCGCGAGCACTCCGCCTTCGAGGTCTGCCGCCGTACCCTTCTCAAACACTCCTCCGTCCCCCTCGACATCTCCCCCATCCGCCAGTCCGATCTCCGCGCCGCCGGCCTCTACTGGCGCGACCGCGGCCCCACCGAGTCCACCGACTTCTCCTTCACCCGTTTCCTCACCCCCTACCTCGCCGGCTTCTCCGGCTGGGCAATGTTCGTTGACTGCGACTTCCTCTACACCGCCGACATCGCCTCCCTCATCGCTCTAACCGACTCGAGCTACGCGGTCATGTGCGTGCAGCACGACTACGCACCGAAAGAAACCACCAAAATGGACGGAGCGGTGCAAACCCTATACCCGCGGAAGAACTGGTCCTCGATGGTTCTGTACAATTGCGGTCACCCGAAGAATCAGGTTCTGACGCCGGAGGTGGTGAGCACGCAGACCGGCGCGTTTCTCCACCGGTTCATGTGGCTGCAGGATGAGGAGATTGGGGAGATCCCCTTTGTGTGGAACTTCCTAGTGGGGCATAATCGCGTTGATCCTGATGATTTGAAGAATACATGGCCGAAGGCGATACATTACACTCTGGGAGGGCCGTGGTTTGAGAGGTATAAGAATTGCGAGTTTGCAGATCTGTGGATCAAAGAGTGGGAGGAATGCCAGAAGGAGAAGGAG
>TRINITY_DN1008_c0_g1_i1_5  1388-1792 Integrase, catalytic core [Corchorus capsularis](+)
CTCCTTCCCGTGTGAATCCTACACAATATACAAGATGGAGAAGAAGGTGACGGTAAGTCCCGACATGCAAAGTCTTCTGATGGAGATTAGGTTTAGGTACAAGCTTGGTGTAACAAATATTGTCAACAGAGTTAGACGTCCCGAAAGATTGACGGTACGAGTTATCATTCCACACTGTGTGATGTTTAAATTAGAACCATCCGCAGTGTAGACACGAGGAAATGGAATATGTATGTTTATGAGTAGAGAATCATTGCTAGTCATATGGTAGGAAGTACCTAAGTCAAAGATTCAGGGAGCGGGTGTATCAGAATTATGAGAGGAGAATGGTAAATCAGATACACTATAAATGTTGACATTGATGTAGCTGGGTCGCATGGAGAGATGTTGAATTTGACGTTGAAT
>TRINITY_DN10090_c0_g1_i1_3  256-447 uncharacterized protein LOC103718835 [Phoenix dactylifera](+)
TCCCGTCGATCGATCAAATCAAGTTCAATAAGTGACTTACATAGCTGCCAAAGCAAACTTGAATCACTATTCTGCTATGACAAGTCCATTCCAGAGGAAATTATTGAGACACCTGTTGGTTTATCTTTGACCTATAAAGAAATAGGGAACAGTCCTCCATGTATTAGTTGCCATTCTAAAGGTGCAGTGCTA
>TRINITY_DN10091_c0_g1_i1_1  86-571 vesicle transport protein SFT2B-like isoform X1 [Asparagus officinalis](+)
ATGGAGAGGATTCGAATCCTCCAACAATCCTATCTCGGAGGGAACGAGGAACAGGACGACGACTTGCTGGAATTCAACGGTGCTTGTTCGCTCTCTCCGATTCAGAGATTGTATGGGTTTGGGGCGTGTTTGGTCGCGGGATTTGCTTTTATGATCCTGTCACTTATTGTCTTCTCCAGACCTATCAAGTTTGCAGTGATGTTCACCTTTGGAAACCTTTTGGCAATAGGAAGCACAGCCTTTGTTATAGGGCCGGAGCAACAAGTAAGAATGATGCTTGATCCTGTCCGTAAATATGCGACAGCGGTTTATGTGGGAAGTGTTCTCCTTGCTCTCATCTGTTCTCTATGGATTCATAACAAGGTCTTGACACTTATTGCAATCATATGTGAGATTTGTGCCCTCATATGGTACAGTCTCAGTTATATACCCTTTGCACGAAGGATAGTTTCAGAAGTGATGGTGAGAGTTTTCGACACCGAGATA
>TRINITY_DN10093_c0_g1_i1_1  1-360 ankycorbin-like [Cucurbita pepo subsp. pepo](+)
CCTACGAAAACCGGTGGTTCTGAAGCCTGCCACTGCCATATGAAGAAAAGTGTCTCCTGCATAATTTATCGAAGATGAGGAAGATGGAGATGTTTGAAGTAGGGCCTCGACTACAGGCAAGTGGCCACGGAAGGCTGCAACATGCAATGAGGAGTTGCCTTGATTATCAAGGGAGTATATGATGTCAAAGGATGCTACTAGATCCTTCACTACCTCAGCCTGCCCCCTCCCAGCTGCAGAATGCAAGACAGTAGATCCCTGCCCATCTCTGTACTCCAACACATCCTCGCACTCCCCCATCAGCTCCCTCAACACCACCAAATCCCCTCCCCTCGCAGCCGCATGAACACCCCTGTTCAC
>TRINITY_DN10096_c0_g1_i1_3  158-970 uncharacterized protein A4U43_C07F1940 [Asparagus officinalis](+)
GAGATGAATCCATCTTCACCCTCTGTGATCCTCGCCACGGCGGGGTATGATCACACCATCAGGTTCTGGGAGGCAAAGAGCGGGCGGTGCTATCGCACCCTTCAGTACCCTGATTCGCAAGTTAACAGGCTTGAGATAACTCCTGACAAGCAATACCTGGCTGCAGCTGGAAATCCTCACATCCGTCTCTTCGATGTTAATTCAAATAGCCCACAACCTGTTATTAGCTATGACTCACATACTAGTAATGTTATGGCGGTGGGATTTCAATGTGATGGCAATTGGATGTATTCAGGTTCTGAAGATGGCACCGTAAAAATATGGGACTTGAGGGCTGCGACTTGCCAACGGGAATATGAAAGTCGTGCAGCTGTTAATACTGTGGTTCTTCATCCAAATCAGACTGAACTAATATCTGGTGATCAAAATGGAAATATACGTGTGTGGGATCTCACTGCCAATTCATGCAGTTGTGAGTTGGTGCCAGAAGTAGACACTGCTGTGAGATCTCTGACAGTGATGTGGGATGGAACCATGGTTGTTGCCGCTAATAATAATGGAACTTGCTATGTGTGGCGCTTGATCAAGGGAACTCAGACAATGACCTACTTTGAGCCGTTGCACAAATTGCAAGCGCATAATGGATATATCTTAAAATGTCTGCTTTCACCAGAATTTTGTGATCCTCAGAGGTATCTTGCCACTACATCTTCTGATAACACTGTCAAGATATGGAATGTGGATGGCTTCACCTTGGAAAAAACTTTAACTGGCCATTCACGATGGGTCTGGGACTGCGTGTTCTCCGTCGAT
>TRINITY_DN10099_c0_g1_i1_5  203-2176 inactive receptor-like serine/threonine-protein kinase At2g40270 isoform X1 [Phoenix dactylifera](+)
ATGATATGGGTGGTCTCCGTGATCGCTCTGCTGCAGACTTCTTCTGTTTTCTGTAACGATGAAGGATTGGCGCTGTTGAGATTTAAAGAGAGGGTGGAGGTTGATCCGTTCGGTGCTTTGTCGAATTGGGGCGGCGGCGGGATTGATCGGTGTTCGTGGTTTGGGGTCGACTGCTCCGACGATGGAAGAGTCATAGCTTTGGACTTGAAAGATCTTTCCCTTAAAGGGACCCTCACACCTGAGCTTGGGAAGCTTATTCACATGGAATCTCTGAATTTAAATAATAATTCCTTTTATGGAACTATCCCGGGAGAGATTGGAGCCATGCAGAAGCTGCAAATATTAGACTTGGGACATAATAATTTCAGTGGACCGCTTCCGACTGACCTTTGCAGAATTTTTTCCCTTGAAATCCTTGTACTCAGAAGCAACAAACTAATGGATAACATAGTTCCAGAACTTCATGACCTCAACCAGGTTGATCACGAATTGTCATTCTCAAGCACTCGATCTGGTTTAAGAAATGTTAACAATGCAACTATCAGGAGACTTCTGAAAGTAGTCGGCAAAGGCAGACACACAAACCACCATGGTAGAAATTTCAGAATTCGTGGACCATCACCATCACCATCACCATCACCATCACCATCTCCATCTCCATCTCCATTGCCTTCGATACCTGAAATCCATCGACAGATCCCTCCATTGCCTTCGATACCTGAAATCCATCGACGGATCCCTCCACCATCCCCAGATGCACCCTCAGCAACCACGCCCTTGCCTTCACCATCCCATCCAATGCCTTCCCCTGTTCTGCCGAGAAGCCCTCACTCTGACGCTTCCCCACCTCACTCTCATGTACTGATTCCTTCTCCCTCCAATGGAACATCACTCCAAACCAAGCGTACTTCCTCCTGGGCAATCTACATGTCAATCGGAGGAGCAATTTCCTGTCTTATTACCTTATCTGCCGTATACATGTTTTGCTGCCGCGCCAAAAAGGTTGCCACTGTCATGCCATGGTCGACAGGTTTAAGCGGGCAGTTGCAGAAAGCACTTGTGACAGGTGTACCATCACTTAAACGATCGGAACTCGAAAGGGCTTGTGAAGATTTCAGCAATGTTATCGGTTCCGACGGCACTCTGTACAAGGGGACTCTTTCGAGTGGAGTTGAAATAGCTGTTACGACCACTAATGTTACACATGCCAAAGATTGGTCGGCTCATTCTGAAGCTCAATTCAGAGAGAAGATCTCAATGCTGTCAAGAGTTAACCATAAGAATTTCATGAACCTCCTTGGGTACTGCGAGGAAGAAGAACCTTTCACCAGGATGATGGTATTCGAGTATGCTCCAAATGGGACACTTTTTGAGCATTTGCACATTACAGAAGCAGAGCACTTGAACTGGCCTACACGACTACGGATTGCTATGGGAATAGCATACTGCGTGGAACACTTGAGCCAACTCAACCCTCCCGTAGTCGTCAGCAGTCTACATTCATCTTCGATATATCTAACCGATGATTATGCTGCCAAGGTTTCCGATCTTGTACTTTGGAGTTTTGATGAAACTGGAGTCGATCCAACTGATCAGAGCACTGGCCTCTCGGGCTCACCATTGGCTGACCCACTGAGCATTGTGTACAAGTTCGGGATTATACTACTTGAGCTAATATCAGGAAGGCGGCCATTTTCGGAGGATGATGGACTACTTGTTCTCTGGGCTACGTCGTATTTTACGGGACAGAGACCCTTACGGGATATGGTGGATCCAACACTTGAATCATTCAATGAGGAGGATGTCAGTGCATTGTGCGAGCTGATACGGCCATGTATCAGTCCTGATCCGAGGGACAGACTTACCATGACGGAGGTTGTGGAGCGACTAAGACAAATTACTGATATGACGCCCGATGGAGCATTACCAAAACTATCACCACTTTGGTGGGCCGAGCTTGAAATTATATCATCA
>TRINITY_DN1009_c0_g1_i1_1  60-413 dof zinc finger protein 5-like [Phoenix dactylifera](+)
ATGGCGGACGAAGAGACTAATGAAGGCGATGTCTCAGGTATCAAGCTGTTCGGCAAGCTTATCGTCGCCGAGAACAACCCTACCGAGGTGGAGGTCGAAGCAACTCAAGCTAAAGAGAGCGAGACGGCGGCTGCAACACCGCTGCCGTGCCCTAGATGTAAGAGCGAGGAGACCAAGTTCTGCTACTACAACAACTACAACATCAACCAGCCCCGCCACTTCTGCAAGGCCTGCCACCGCTACTGGACCGCCGGAGGCAGCCTCCGGAACGTCCCCGTCGGCGCCGGCCGGAGGAGGAGCCGCTCAGGCAGCGACTCTCCATGGCTGGTAGGGCCCAACCCGCCGGCAAAGAGG
>TRINITY_DN10101_c0_g1_i1_4  3-1736 LOW QUALITY PROTEIN: DNA ligase 6-like [Phoenix dactylifera](+)
GCTGATCATGAAAACATGGAACTGAACATCGGAGAAAGCCTAGTAGTTGCTGCACTGGAAGAGGCATGTGGAACAAGCAAGTCTAAGATAAAAGTAATGTACAAAATATCCGGTGATCTTGGTGATGTTGCACAGGAATGCCGGCACAATCAATCGTTACTTGCTCCTCCTCGACCACTTTCTCTCCATCATTTGTTTAGTACACTTAGGAGGATAAGTGTGGAATCAGGTAGCGGAAGCACAGTTCGAAGGAAAAATCTTGTTGTTAATCTTATGCACTCTTGTAGAGAGGGGGAAATGAAATTTCTTGTTCGAACTTTGGTTCGTAACTTGCGTATTGGGGCTATGATGAAAACTATTCTGCCAGCGTTGGCACAAGCTGTGGTGTGGAACAACTGCTCTTCAATGCACCTTCTAGGATCTACTGATAACTTGAAAATGCAGCTTCAGGGCATCTCTGCTGCTGTTACTGAGGCTTATAATGTAACACCGAATTTGGATCTGTTGGTTCCTTCGCTTTTGAGCAAAGGTATTGAATTTTCGGCATCAAGTTTGGAGATGGTACCAGGCATGCCTATTCCTCCAATGCTTGCGAGAATTACCAATGGGGTTGTCCAAGTACTGAAACTATTTCAGAATAGAGCTTTTACGTGTGAATACAAATATGATGGTCAACGTGCGCAGATTCACAAGCTAGAGGATGGATCCATCAAAGTGTTTTCACGACAAAGGAAAGAAACTACTACTAGATTCCCTGATTTAGTAAATGTAATCAAAGAATTATGTAATTCTGCTATTTTGACTTTCATATTGGATGCCGAGATTGTAGCAATTGATAGAAAGAATGGAGGAAAGATTATGTCTTTCCAAGAGCTCTCTGCACGGGAGAGAGGAACTAAAGATTTCTCAATCAAAATCGATAGCATAAAGGTTGACATTTGCATCTTCGTCTTTGATGTAATGTTTTCTAATGGGGAGAGGTTGTTGGCTTTACCGCTCCGTCAGAGGAGGAAGTATTTGAAAGATTTGTTTCACAAGGAAAAATTGGGATACTTGGAGTTTGCTAAGGAAATAACGGTGGAGGCAGATGAATCAAGCTTGAGTAATATGAACTCATTGACTAAGATAAATTCGTTTTTTGAAGATGCATTTAACTCCTCATGTGAAGGTATAATGGCAAAGGCCTTGGACATTAGTGCTGCATATTCTGCATCTGAGCGTAGTGAGTCCTGGTTGAAGGTAAAGCGTGACTACGTTGAAGGGTTGGGTGATAGTCTCGATTTAATCCCGATCGGTGCTTGGCATGGGAATGGCAGAAAAGCAGGATGGTATAGTCCTTTTCTTATGGCATGCTACAACCCCGACGCTGAAGAATACCAAAGTGTGTGCAGGGTTATGTCCGGTTTCTCAGATTCTTTCTATGATGAGATGAAGGAATTCTTTTCCGGTGAAAGAATATTGGCCAAAAAGCCACCTTACTATCGGACAGATGAGTCCCCGGATCTATGGTTTACCCCCCAACTTGTGTGGGAAATTAGGGGTGCAGATCTCACGGTCTCTCCCGTTCACCATGCTGCTGTCGGTTTGGTCCATCCATCTCGAGGCATCTCGGTGAGACTCCCAAGGTACGTCCGTTCTGTATTAGACAGAGAGCCTGAGGATTGCAGTACATCTGCTGATATTGCTTACATGTTTCAATCTCAGACCAGAAAGATGGAAGTAAATAAGGAAGAG
>TRINITY_DN10105_c0_g1_i1_5  193-1560 nitrate regulatory gene2 protein [Elaeis guineensis](+)
TTGGAGATTAAGAGGGGCAAGATGGTGACATCTACTGCTCCGAGTGTTAGCTTGTTGCAGGTTCTGACTGAGCTGGATGATCATTTCCTGAAGGCTTCACAGAGCGCTCATGAGGTGTCCAAGATGCTTGAGGCTAACCGGATGCATTATCACTCAAATTTCGCTGATAATAGAGGACACATCGATCATTCTGCAAGGGTCATGCGGGTCATCACATGGAATAGGTCATTTAAAGGGATTCCTAACGGAAATGATGCAAAAGATGACTTTTTTGACAGTGATGAATGGGAAACCCATGCTACTGTGCTGGACAAGATGCTAGCTTGGGAAAAGAAGCTCTACAAGGAAGTGAAGGCAGGTGAGCTTATGAAAATTGAATATCAGAGGAAGGTCGCTTTATTGAATAAGCAAAAGAAACGGGGGGCCAATCCAGAAGCAATTGAAAAAACTAAAGCAGCTGTAAGCCACCTTCATACGAGATACATAGTTGATATGCAGTCAATGGATTCGACAGTCTCAGAAATTAGACATTTGCGTGATAATCTGTTGTCCACAAAACTAGTGGAACTTATTGATGGGATGGCCATCATGTGGGGAACTATGTACCAGCACCATGACAACCAACTGAAAATCACCATGAACCTCAGAGGCCTCGACATCTCAAACGCCACCAAGGAGACAAGCGCACATCACTACGACCGTACCACTCAGCTCTATGAGATGGCGAGAGAATGGCAAGCACAGTTTGAAAAACTCATTCTCCACCAAAAAGAGTACATTCTCATCCTCAACAGTTGGTTGAAGCTCAGCATCATCCCGATCGAAAGCAGCTTGAAGGAAAAAGTCTCATCCCCTCCCCGGCCTCTTCAACCACCGATCCAAGCGCTTCTTCATGCATGGCACGACCACCTTGAGAAGCTACCTGACGACCTCGCCAAAAGTGCCATTTCCAGCTTCTCAGCCGTCCTGAACACGATCATCACACTTCAACAAGAGGAGCTGAAACAGAAGGAGAAGTATGAGGACATCCGAAAGGAGTACATACGAAAGGATCGGGCGTTCCAGGATTGGAACCATAAGCATCCGCATAGACAGGAGGAGGCTGATCCGGCGGAGAGCGCAGAGGGAACCCATCCTAAGGACCCTGTCACTGAAAGACGGTTTCAGCTGGAGACATTGAAGACTAGGGTGGACGAGGAGGAGGAAGCACATAAGAAGCTATGTAAACAGGTGAGGGAGAAATCACTGGGAAGCCTCAAAACACACTTGCCGGAGCTCTTTCGAGCCATGTCGGATTTTTCGCTTGCCTGTTCGGAGATGTACAAGGAGTTGAGGTTCATAGCCCAGCCACAGACACAAGGTGCTAAC
>TRINITY_DN10107_c0_g1_i1_1  256-978 PREDICTED: acidic leucine-rich nuclear phosphoprotein 32-related protein 1-like [Musa acuminata subsp. malaccensis](+)
ATGCAAGAGGCCTGGGAGCGCGCCGTGGCGGCGGCTCTCGGCGGCGGCTCGCCGTCACCACCGCGGAGCCTCACCCTCGACGGCGCCGTCAAGTGCATCTACGGCCAACTTCATCCCTTCGACCGCGTGCTCGATCGATTCCAATCTCTCGAGCACCTCTCCATCGCCAACATCGGCGTCTCCTCGCTGGAGAAGTTCCCCCGCCTTGGCAACCTCCAGCGTCTCATCCTCTCCGATAACAGGATCTCTGGCGGGCTTGAGTTCCTTGTCGGCGCTGGTCTGGAGTCGCTCCGTGACCTAGATCTCTCCAACAACCGGATCCAGTCGCTGGAGGATCTGGCTCCGCTGGCCCGGCTTCGGCTTGTGTCACTGGATCTTTACGAGTGTCCGGTGACCCGGATCGCAGACTACCGGGCTAGAGTTTTTGCGTTGATATCATCCTTGAAGTATCTTGACAAGCTGGATTCCGACGGGAATGAGCGCCCGGAATCGGATGATGATGACGACGACGACGACGACGAGGATGACGAGGAAGAGGAGGAGGAGGATCCAGGAAGTGGTGAGGTCGACGGCGAGGAGAAGGTTACTAATGGCGTGGTTGTGAACGGTATCATTGATGTTGATGAGGATGATGAGAGCGATGCGGATGAGGAGGAGACCGTGAGGCCGACTGCGAATGGATCTCACCACGTGGCTAATGGTTTTCGGGTTGCTCCTGCTGGG
>TRINITY_DN10108_c0_g1_i1_5  151-1752 metal transporter Nramp3 isoform X1 [Elaeis guineensis](+)
AGCTCCGGGCAGCCGCAGTTCATCTCGAGCCATACCCCTAATCGGAGCATCTCCGGCGGAGCTACGACGCCTCTCATCGATGATATAGAAGCCAATCAGATTATCATTCCCGAGAAGAAGAGCTGGAAAAACTTGTTTGCATATATGGGCCCTGGATTTCTTGTTTCCATTGCTTATATCGATCCTGGAAATTTCGAAACGGATCTTCAGGCAGGAGCACAATACAAATATGAGCTACTCTGGATCATACTTGTAGCTTCTTGTGCTGCTCTCATCATTCAGTCCCTTGCTGCCAAGCTAGGGGTTGTGACAGGGAAGCATTTAGCTGAGCATTGCAGGGCTGAATACCCACGTATTCCAAACTTCATTTTATGGGTACTTGCTGAAATTGCTGTTATCGCTTGTGATATTCCAGAAGTAATTGGCACTGCTTTTGCTCTGAATATGCTCTTCAAGATCCCTGTGTGGATTGGTGTTCTTCTCACAGGGCTTAGTACGCTAGTTTTCCTGTTACTTCAGCAATATGGGGTTAGGAAACTAGAGTTTCTGATAGCTTTTCTGGTATTCACGATGGCTGGTTGTTTCCTTGGTGAACTTTCCTATGCAAAACCTAAAGGTTCAGAAGTTGTGGAAGGACTTTTTGTACCTCAACTAAAAGGAAGTGGCTCTACTGGCCTTGCGATCTCATTACTTGGTGCCATGGTTATGCCACACAACCTTTTTCTTCATTCAGCATTGGTGTTATCTCGGAAAGTACCACGCTCAGTTCATGGAATTAAAGAAGCATGCAGGTTCTATACAATTGAAAGTGCATTTGCCCTCACAGTGGCATTTCTTATCAACGTATCAGTCATTTCAGTAAGTGGCGCTGTTTGCAGTTCAGCAAATCTAGACCCACAAGATCAGATGAGCTGCCAGGATCTGGATCTTAACCAAGCTTCCTTTCTACTGAAACATGTCCTAGGGACTTGGAGCTCTAAGCTATTTGCTGTTGCGTTATTGGCATCTGGACAGAGCTCTACAATTACAGGAACCTATGCTGGACAATATGTCATGCAGGGTTTTCTTGATCTAAGGATCAGGCCATGGATTAGAAACTTTTTAACCCGAAGCTTGGCAATTGTTCCAAGTCTAGCTGTTGCACTAATTGGAGGCTCTGCTGGAGCTGGAAAGCTGATTATTATTGCATCGATGATTTTATCATTTGAACTCCCGTTCGCCCTTGTTCCTCTACTGAAGTTTACCAGCAGCAAGACAAAGTTGGGAAACTATGCCAATTCACTTGTGATATCAGCAATTACATGGATTATAAGCACGTTGATCATGGCCATCAACACATACTATCTCGTGAATGGATTTCTCCACTTACTTCTGCACAGCGGGATGCGAACTGTATCTATTGTGTTTGTGGGAATAATCGGCTTCTCGGGAATGGCGGTGTACCTGGCGGCGATACTGTACCTGATATTTAGGAAAAATACGAAAGCCGCTCCACTATTGTTCTCCAATGACGCCGAACAATGCACTAATTCCGGTATCGAATTACCAAGAGAGGACATAGCAAGCATGCAACTCCCTCAAACGAGATCGGTCGATCTAGAC
>TRINITY_DN10110_c0_g1_i1_1  196-990 PREDICTED: uncharacterized protein LOC103971705 [Musa acuminata subsp. malaccensis](+)
GGGCTCCAGCACATCGTCTTCGGCATCGCCGCCTCCTCCGGCCTCTGGGACCAGCGCAAGCACTACATCAAGCTCTGGTGGCGCCCCCGCCAGATGCGCGGCTATGTCTGGCTTGACAAACCGGTGAATGAAACACCCTCCTCGGCTGCCACCCTCCCACCCATCAAAATCTCCTCTGACACCTCAAAATTCCCCTACACCCACCCGATCGGCTCCCGTGCTGCCCTCCGCATCTCCCGCATCGTGTCCGAGACCTTCCGGCTTAATCTCACCAACGTCCGGTGGTTCATCCTCGGTGACGATGACACTGTTTTCGTCCCAGACAACCTCGTTGGCGTCCTCTCCCGTTTCGATCACCGCCAGCCCTATTACATTGGCTCTGTCTCAGAAAGCCACCTCCAGAACATATTTCTGTCTTACGGTATGGCCTACGGCGGTGGCGGCTTCGCCATCTCCTACACACTGGCGGCAGCCCTCTACAAAATGCAGGACCGCTGTATCCATCGCTATCCGGCACTATACGGGAGCGATGACCGGATGCAGGCCTGCATGGCGGAGCTGGGTGTCCCCCTCACTCGCCATGCTGGCTTCCACCAGTATGACGTGCACGGGAACCTGCGCGGTCTGCTGGCTGCTCACCCAGTGACTCCATTGGTCTCTCTACATCATCTCGACTTTGTAGAGCCGGTCTTTCCTGGTGCTAGATCGCGTGCAGCTGCGCTGCAACGCCTGTTTTCTGGTCCAATTCGGCTCGACTCTGCTGGGGTCGTGCAGCAGAGTATTTGCTATGATGGG
>TRINITY_DN10110_c0_g1_i1_3  390-1655 PREDICTED: uncharacterized protein At4g04980-like [Musa acuminata subsp. malaccensis](+)
GGTGGAAGACAAGGGAGTTCGCCACTAGTCGGGATGATTAAAGGGAAGGTGTTGAAGTTTGGCGAGGCCGCTGGGTTGCCGCACCGGAATGCTTCATCTAGGCTGAGTGAGTTATTGGTGGGCACATTGGAGGATCTACGGAGTACTTATCCCAAGTGCAAATCATGTATTCAGATTTCCGAAGCTGATCGTAAATCTATGCGTCAGGCAATGATTCGCTTTTACAAGGCCCTGAAATCTGTTGAACATCTATGCACAAAAAATAACAAGCAGTCCGAGAAAATTAGAAGCGAGGAGGTAGACCTTGAAATTTTAAGTGTAGATCAACTTGGTGAGAGACTTCTTAAGAGGCTCGACTATTTGACTCCTATAATCAAGGAGATGTTGGTTCCTGCAGAGAAGGATTCTGTAAAGACTTGTGTCTCAGAGAAGCAAGAAGGCAAGCCTGCCTGTCCTAGCTCTCCATTCACACCAACTTCAGTGCTACCAGAAACATCAGAATCCTCAACTGGTGTGCAAATACCACCTCTTCTTCGGCCTTTAAGACTTCAAGCTTTAGGAAAGCTGAAACCAATTGATGCAAAACATCTTTCCTTTATGGTCCCTTTAGTTTTTAGTCAAAGTCCCCACCATCCGAACCACACAAACCAATCAGTTGATGACCTTGAACTGGAAACTCCAGAAGCTTTCATGATTATGGATCCGAGCTTTGGTGATTACGATAATGGATGTAATCCTTCAGATGCTACCATAGTTTTCTCAACACCACCGTCCCCCTCTATGTTGCAGCCAAGAAAGCCACTACATTCTCAAACCACAACTCCACCATCATCACCCATGCCCTTTAGAGGATTATACTTCTCTTCATCTCAACATAATAACCCACCAAATAATATAGGTCCAGTTCTGGATGGTATGAATATGAATGGCAGTGATGATAGAAGCAATCATACTGAAGCTACCCTAATGGGATCGTCACCTTCTCTCCCTATGTTACACCTGAGAGCACCATTGTATCTGTCCCCGACTCCCACGCCGCCACCATCACCCATGATGCTGTCGAGATTAAGCATGCCTCTTAGAACATCTGCCCAGCCACCAATGCATATGGATTCGTTTGCATATACCTTGATGATAAATAACAGGGACAATGACAATGAGTGTACATATTCTGAACCCACCATTCTGGTCTCACAGCCATCTTCTCCTATGAGAGTCTCAGCGAGTCAATATCCAACCCCTCCACTGCGGCCATCAGCCTTGCAG
>TRINITY_DN10113_c0_g1_i1_3  131-412 hypothetical protein MA16_Dca024474 [Dendrobium catenatum](+)
CTCCTCTTCTTAGCTGCCAATCTCTTCATTGCTGTTGCAGTGGTTCGATCTTTCCAGACTCAAACAGGTGGGAAAGCCGCCGCTGCTGTGGAGGCTGAGCCACCGTTCCAAGGCTTGCCTCCTGTTGCTGGCGGCCCCGGGAATGCAGAGCTTCTGAAGCGGCGGATGGCTGACAGATCGATCACCGGTGGAGAGGTTATACTCGGTGGATTGGCAACTGCGACTTTCACCGTGATCTTTTGCTACATTCGTGTGACTAGGAAGAGGAGGGAAAGGGGTAAA
>TRINITY_DN10114_c0_g1_i1_3  3-113 pentatricopeptide repeat-containing protein At4g14190, chloroplastic [Elaeis guineensis](+)
TTGTGTGATGATGGTTTTCTGGAAGAAGCGGTCTCAACCTTTCAGGATATGGACAAGTATAGCCTTTCCCCGTCTTTGGCCGTTTACAATGGCATCATTCATGGGTTTGCT
>TRINITY_DN10115_c0_g1_i1_3  37-393 response to low sulfur 2 [Striga asiatica](+)
ATGGCTCCGAGCATCGCGATCGACGAGCAGAAGTCACTGTTTGGGTGGTCCAAAAAGGCGTCTAAGATTGCGGAGCCGCCGCTGCCGGAGGTTGTTCTGAGGAGGAGGAATGAGGAGCTGGAGAGGGGAGTTAAGTTGGGGAGGGAGACAGAAGAGGGGCTGAGGAGGGAGCTGGAGAAGGTGAGGGCCAGGTTGAGGGTGGCGGAGGAGGCGGAAGAGTGGCTGTGCGTGCAGCTGGGGGAGCTGGAGGCCGAATCCGCTGGGCATGCTCAGGAGTACCTGCAGCAGATCCGAGAGCTCACCCGGGAGCTTGAGAAGGCGAAAAGAATAATTATCTCCTCAACCTCATTCTCTTCT
>TRINITY_DN10116_c0_g1_i2_1  106-942 probable RNA-binding protein ARP1 isoform X1 [Elaeis guineensis](+)
CGCAAAGAAGTTAAGTCTAAGTAAACAAGAGGAATGGGTCTCCAGTATCAGCCGCAGAGCTTGGGGGACACCACACTGACAAAGGTGTTCGTCGGTGGTCTCGCATGGGAGACGCAGAAAGAAGTGCTGAGGGAGCACTTCGATCAGTACGGTGAGATTCTTGAGGCCGTCATCATCTCCGACAAAATCACCTCCCGCTCCAAGGGCTACGGATTCGTGACATTCAAGGAGCCGGAGGCGGCGAAGAAAGCATGCGAGGACGCCACCCCGGTAATCAACGGTCGCCGCGCAAACTGCAACCTAGCCTCCCTCGGCGCCCGCCGCCGTCCCTCACCGCCGGCCACCCCGCCACCTATCATCTCCCACCAGCCTGGAATGGTAGTCAATGTGCCAAGACCGTCAACCGGTCCGCCGGCGCCGTGGTACTACCACCCGGCGGGGCCACCGCCGCCACCATCACAGTACCACCAGCGCCACCACTATCCGAGTGTTGTTCCGGTTTATCCCGCCGCCGGCGCCGGCGCTTACGGGTACTCACCCTCCTATGTGACAGAGATGCCCTACACTACACCTACAAAGCTAAATCCTCACCCACAGGGTCAGTTTGCATACCCTAGCCAAGGTGGGATGGTTAGTCCTAACACTATGATGCCCATGTATCCAATGTACCACTACCACCACCACCACCCACAGGCCATGAGTGTCCATGCAGCACAATTCTACCCTCAGAGCACTGCTCCTGGAGCAGTCACCACTATACCCACAATCATCTCCAAGCCTGTTGCAGTTCGTCCTGCTACTGTTTGTTATGCAGTTGAGCAGGTCACAAGCTGTAAC
>TRINITY_DN10117_c0_g1_i1_5  75-344 uncharacterized protein LOC105035766 isoform X2 [Elaeis guineensis](+)
ATGGCTCTCCGCGGCTCCTTCTCTCGATCTCTGCTCGCCGCCGCCCGATCCGCCCCTCGCCGATCCCCCACCGTCCTCCGCCCTCCTCCCATCGCCACTCCCGCCACCCCGCGCCGCCGCCCCACCTTCAGGAATCCGGCGGCCTTGGGATGCACACAATCCCTCCTCCCCCTGCACAACGTCGTCGCCTCCGCTTCGCTCACATCTCACCTATCGGCCAGCGCGAGGGCGTGGTGCGAGCTCTCTCAGGGAGGGAATGGAAAGGATGGT
>TRINITY_DN10119_c0_g1_i5_1  554-1150 uncharacterized protein LOC103696925 [Phoenix dactylifera](+)
GGTTGTTCCTTTGTTTTGAAGTCATTTTTTGAGTTCTTCGTTACAGTAACAGAAATGTTGGATCGCGGAGGAATCATACAGCTGCTCATCCAAGCAATTGGTAGATTAAAATCAGCTGGATCAAACTGATAATGATACCTTTCTCTTTTACACCATAAGTTAAGGGTTCAACGTTTACTTCTCTTGATTCTCAGATATGTTCCTTATGGGAAGTGCATTGCTTACTTTTGGAATGGGCATGTACGACATGTTTATTCAATCAAAAGATGCTCAACGGAGGCCACAAATAGCTGAATTAAACTTTTTTGGGCTATTCAACCTCAAGGTGTGTTAATCAGATGATATTATATGAATTATGTTCAATTAATGTGACATTAATTTGTATGCATAACCAATTCACAGAGACTTTCAGAGTCTATTCAGATGCAATCTATTACACGGGCAAAAGCTAGGATTGTGCATGCTGTGGCACTGTTACTCCAAGCAGGGATGGTGGACAAGTTTAGGAATGTTCCCTTGACCAGAGGGTTAGACGTTGCTTGCTTCGCAGGAGCACTGCTCAGCACATCAGCTACTGTATTTCTCCTCTCAAAGTTG
>TRINITY_DN10120_c0_g1_i1_4  9-581 uncharacterized protein LOC113460937 [Phoenix dactylifera](+)
GCAATCATGGTGGTCGCTTTGGGTCCTGGCAAGTTCTACGGTAGCGCCCTGCCGCGTCCCCGCTTCTACACCGATGTGAAGCTCAACTCGGAGCGGATCGACCCGCCATCGTCGGTGATGGCGCCGTTCCTGGCTTGGGCCCAGGATGCTCACTGGTCCATGGGCGGTCTGAGTTTCCAGCGTACCCGCCTCCAGGGCCGCATCGAGGGCTCGCTCAAGAGGCTCCGCGCCCAGCAAGAAGACCGCGCCCAGATGTCCCCCACGCCGATGAAGCCCAAGAAGGGCCCTGTTGCTGCTGTGAAGGCCCCTTCTCCTCTCTCTTCGGTAGTTACCGTGGAAGGAGGTGGGAAGGACGATCTTGCGGTGAAAGAGTCGACCTTGGCTGAGCTGTTCCGTGGGAGGAGGAGGATGAGTGCTGGTACTGGATCTATTGACCGGACAAAGAGGGCGAGGAAGCTTGGAGACGTGTTTGATTGGATTGCTGCTGCGAAGGGCACTGAGACGGTGAGCGAGGTGGTAGGCACATTCTCGACCCGGACACGGAACAGGAGTCCTATTGTGGTTGAGACTGAT
>TRINITY_DN10122_c0_g1_i1_1  403-1791 U4/U6 small nuclear ribonucleoprotein PRP4-like protein isoform X1 [Cymbidium ensifolium](+)
GACTACGAGATCTCCGAGGCCAGCCGCCTTGCCCGCGAGCGCCAGGAGAAGATCCTCCAGGACCACCTCATGAAGCGTCACGCCTTGGCCATGGCCGTCCCCACCAAAGACGCCGAGGTCCGCGCCCGCCTCCGCCGCCTTGCCGAGCCCGTCACCCTTTTCGGCGAGCGTGAGATGGAGCGCCGTGATCGCTTGCGCTCTATTATGGTCCACCTTCACTCTGAGGGCCAACTCGACCGCATTCTCAAGGCCCATGAGGAGGATCAGGAGGCCGCTGCTGCAGAGGATCCTGGTGAAGAGCTGCGGTACCCGTTCTTCACGCCAGGCCCTCCGGAGCTGTTAGAAGCCCGGAAAGATATTGCGTTCTACTCTCTTCAGAGGTCGATGGTGCGGCTCGCCAGGGAAAGGAGGAGGAGGGAGGATCGTGACGAGGATGAGGATGCTGAGGCTGAGTATGTTGTGAATCAAGCAAGACAGTTTGTACTGGAATGCAGCGAGATTGGGGATGACAGGCCACTCTCTGGTTGCTCCTTCTCTCAGGATGGGTCCATGCTTGCCACCAGTTCTTGGAGTGGAACTGCAAAAGTGTGGAGTATGCCTCAAGTAACAAAAGTTGCAACCTTGAAAGGTCACAGAGAGCGTGTAACTGATTTGTCCTTTTCACCAGTCAAGGACTTGTTAGCTACCGCTTCTGCTGATTATACAGCAAAACTATGGAACCCGGACGGTACCTTGTTGAGGTCATTTGGAGGTCATCTCGATAGGCTAGCACGTGTTTCCTTTCATCCATCCGGAAAGTACATTGGGACAACGAGCTTCGATAAGACGTGGAGACTTTGGGATGTTGATAGTGGGATGGAGTTGCTGCTTCAAGAGGGTCACAGTAGAGCTGTGTATGGCCTATGTTTCCACCCTGACGGATCCTTAGCTGCTTCATGTGGTCTTGATGCACTTGCTCGTGTTTGGGACCTTCGTACTGGAAGAAGCATTCTTGTCTTTGAGGGTCATGTTAAGCAAGTTCTTGGGGCCAGCTTCTCCCCCAACGGCTATCTTCTAGCCACTGCTGGTGAAGACAATACATGTCGTATATGGGATTTGAGGAAGCGAAAATGTGTGTATGTTATACCAGCTCATTCACACCTCATTTCACAAGTTAAGTTTGAACCCCAAGAGGGATACTTTCTGGCAACTGCTTCATATGATACGAAAGCAATGGTCTGGTCTGCTCAGGACTTCACGCCCATCAGAACCTTGGCAGGCCATGAAGCTAAAGTTACTGGCTTGGATATCACAGGAGATGGGCAATTGATGGCAACTGTCTCACATGATCGTACTATCAAAATTTGGTCCAGCCGAAGCAGCGGAAATGAGAAGGTTATGGATATTGAC
>TRINITY_DN10122_c0_g1_i1_3  158-2473 elongation factor G-2, chloroplastic-like [Phoenix dactylifera](+)
ATGGCGGGAGAGACCGTTAGGTTAACGGCCTCCGTCTCCTGCGGCCTGCACGGCCACCGGAGGTCCCTCCCTCCCCGTCCCCACAGCTGCTACGCCGCCTCTGTTCGCCGCCGGGTAGTGATCGCCTCTGATTTCTTTGGCAGCAGTCTTAGACTGAGCTCGACGCTGCCGCCGTCGAAGGAGCGGAGGGGGTCGTTCGCAGTCAAGGCTGCAGTGCCGGAAGAGTCCAAGCGAGCAGTGCCATTGGAGGATTACCGCAATATAGGTATTATGGCTCACATTGATGCAGGAAAAACTACTACCACGGAGCGCGTTCTCTATTACACTGGAAGAAACTATAAGATTGGCGAGGTGCATGAGGGAACAGCCACAATGGACTGGATGGAACAGGAACAGGAAAGAGGCATAACTATTACCTCCGCTGCAACTACGACCTTTTGGAACGATCACAGAATTAACATTATCGACACTCCTGGCCATGTTGATTTCACACTTGAAGTGGAGCGGGCTCTCAGGGTCTTGGATGGTGCTATATGCTTGTTCGATAGTGTGGCTGGTGTCGAACCACAGTCTGAAACCGTGTGGAGACAAGCTGATAAATACGGAGTGCCTAGAATATGTTTCGTCAATAAAATGGATCGTCTTGGGGCTAATTTTTTCAGAACAAGGGATATGATAGTGTCAAACTTGGGAGCTAAACCTCTCGTGATTCAAATACCTATTGGTGCGGAAGACAAGTTTCAAGGAGTCGTTGACCTTATAAAGATGAAAGCTATTGTTTGGTCAGGTGAAGAACTAGGTGCAAAATTTTCGTACCAAGACATACCATCTGATCTCCAGGATTTGGCTAAAGAGTACAGAACCCTGATGATAGATACCGTTGTCGAGCTAGATGATGAAGCCATGGAAAACTATCTTGAAGGCATTGAACCGGATGAAGAAACTCTCAAGAAATTAATTCGTAAAGGTACGATATCTATCAGTTTTGTTCCGGTGTTATGTGGGTCTGCATTCAAGAACAAAGGTGTGCAACCACTGCTCGATGCTGTTGTCGATTACCTGCCTTCACCGCTCGACGTGCCACCGATGATAGGTACTGATCCCGACAATCCAGAGCTGAGCATCCAGAGGCTTCCGAGAGATGATGAACCGTTTGCTGGACTGGCATTTAAGATAATGAGTGATCCGTACGTAGGATCGCTTACGTTCGTGAGAATATACTCAGGGAGGTTAACTGCAGGTACTTACGTTCTCAATGCGAACAAAGGAAAGAAAGAGAGGATAGGAAGGCTTCTAGAGATGCATGCTAATAGTAGAGAGGATATTAAGTCATCTTTGACGGGCGATATTGTCGCTCTTGCCGGGCTGAAGGATACCATCACAGGTGAAACGCTCTGTGATCCGGAGAATCCTATCGTACTGGAAAGAATGGACTTTCCTGATCCTGTTATTAAGGTTGCAATTGAACCCAAGACAAAGGCTGACATTGATAAAATGGCAGTTGGACTGATCAAGCTAGCTCAGGAAGACCCTTCTTTCCACTTCTCCAGAGATGAGGAAATTAACCAAACGGTTATTGAAGGAATGGGGGAGCTGCATCTCGAGATCATTGTTGATCGACTCAAGAGGGAATATAAGGTGGAAGCAAATGTTGGTGCTCCTCAGGTGAACTACCGTGAAAGCATCTCAAGGACCTCTGAAGTTCAGTACATTCACAAGAAGCAATCAGGCGGACAAGGGCAGTTCGCAGACATCACTGTGAGGTTTGAGCCGTTGGAGCCGGGAAGTGGGTATGAGTTCAAGAGTGCGATAAAGGGAGGATCAGTGCCAAAAGAATATATCCCTGGAGTGATGAAAGGGCTGGAAGAATGCATGAGCAACGGGGTGCTCGCGGGCTATCCTGTTGTTGATGTCCGAGCAGTGTTACTTGATGGAAACTATCATGATGTAGATTCGAGTGTTCTGGCATTTCAGCTGGCTGCGCGAGGTGCTTTCCGAGAGGGAATAAGAAAAGCAGGTCCAAGAATGCTGGAGCCAATTATGAAAGTCGAGGTGGTCACACCGGAAGAACACTTGGGCGATGTTATTGGCGATCTGAATTCTAGAAGAGGCCAGATCAACAATTTCAGTGATAAGCCTGGCGGTCTTAAGGTGGTTGATGCTCTAGTGCCACTAGCCGAAATGTTTCAGTACGTGAGTACTCTTCGTGGGATGACAAAAGGTCGTGCTTCGTACACGATGCAACTCGCAAAGTTCGACGTGGTTCCACAGCATATCCAAAATGAGCTCTCCATGAAACAGGAAACAGTTGCAGCT
>TRINITY_DN10122_c0_g1_i1_4  26-823 RecName: Full=60S ribosomal protein L5 [Helianthus annuus](+)
ATGGGGTTTGTTAAAGTTGTTAAGAATAAGGCCTACTTTAAGAGATACCAAGTGAAATTTAGAAGACGACGAGAGGGTAAAACTGATTATTATGCTCGGAAACGCTTGGTGATACAAGATAAAAATAAATACAACACACCCAAATACAGGATGATAGTTCGTGTGACAAACAGAGATATCATTTGTCAGATTGCTTATGCCCGTATAGAGGGGGATATGATAGTCTGCGCAGCGTATGCACACGAACTGCCAAAATATGGTGTGAAGGTTGGCCTGACAAATTATGCTGCAGCATATTGTACTGGCCTGCTGCTGGCCCGCAGGCTTCTCAATAGGTTTGGCATGGACAAGATCTATGAAGGCCAAGTGGAGGTGACTGGTGATGAATACAATGTGGAAAGCATTGATGGTCAGCCAGGTGCCTTCACCTGCTATTTGGATGCAGGCCTTGCCAGAACTACCACTGGCAATAAAGTTTTTGGTGCCCTGAAGGGAGCTGTGGATGGAGGCTTGTCTATCCCTCACAGTACCAAACGATTCCCTGGTTATGATTCTGAAAGCAAGGAATTTAATGCAGAAGTACATCGGAAGCACATCATGGGCCAGAATGTTGCAGATTACATGCGCTACTTAATGGAAGAAGATGAAGATGCTTACAAGAAACAGTTCTCTCAATACATAAAGAACAGCGTAACTCCAGACATGATGGAGGAGATGTATAAGAAAGCTCATGCTGCTATACGAGAGAATCCAGTCTATGAAAAGAAGCCCAAGAAAGAAGTTAAAAAGAAGAGGTGG
>TRINITY_DN10124_c0_g1_i1_1  343-1785 V-type proton ATPase subunit B 1-like [Asparagus officinalis](+)
AACATGGAGGAGGGGACCTTGGAGGTCGGCATGGAGTACAGGACCGTCAGTGGGGTTGCTGGTCCTTTGGTTATCCTGGAAAAAGTTAAGGGCCCGAAGTACCAAGAAATTGTTAACATTCGGTTGGGAGACGGCACAACTCGACGTGGTCAGGTTCTGGAAGTTGATGGGGAAAAGGCCGTTGTTCAGGTTTTCGAAGGGACATCAGGCATTGATAACAAATTTACTACCGTACAATTCACTGGGGAGGTTCTAAAGACTCCAGTTTCACAAGATATGCTTGGGCGCATCTTCAATGGTTCTGGGAAACCAATAGATAATGGACCACCAATCTTGCCCGAGGCATACTTGGATATTTCTGGAAGTTCAATTAATCCCAGTGAGAGGACCTATCCTGAGGAGATGATTCAGACTGGAATTTCCACCATTGATGTCATGAACTCCATTGCTCGAGGACAGAAAATACCTCTTTTTTCTGCAGCTGGGCTGCCTCATAATGAAATTGCTGCTCAGATTTGTCGTCAGGCTGGTCTTGTGAAGCGCCTTGAGAAATCTGACAATCTCCTCGAGCACGGAGGAGAAGATGATAATTTTGCAATCGTGTTCGCAGCTATGGGAGTAAACATGGAGACAGCACAGTTTTTCAAACGTGATTTTGAAGAGAACGGCTCAATGGAGAGAGTGACCCTCTTCCTTAATCTGGCCAATGACCCCACCATTGAGCGCATTATTACTCCCCGGATTGCTCTCACAACTGCAGAGTATTTAGCTTATGAATGTGGGAAGCATGTTCTTGTCATCTTAACGGACATGAGCTCGTACGCTGATGCACTTCGTGAGGTGTCTGCGGCTCGAGAGGAGGTCCCTGGTAGACGTGGTTATCCTGGGTATATGTATACTGATCTTGCAACAATTTATGAACGGGCTGGACGTATAGAAGGAAGAAAAGGATCTATCACACAGATACCTATTTTAACCATGCCTAATGATGATATTACACATCCCACTCCGGATCTTACCGGGTACATCACTGAGGGCCAGATTTACATCGACAGGCAACTTTATAATCGGCAGATTTACCCGCCTATCAATGTTCTTCCATCGCTTTCACGTTTGATGAAGAGTGCTATTGGTGAGGGCATGACCCGTCGTGATCATTCTGATGTGTCTAATCAGTTATATGCCAATTATGCTATTGGGAAAGATGTTCAAGCGATGAAGGCTGTCGTGGGAGAGGAGGCACTTTCATCTGAAGATCTGCTTTACCTCGAGTTTTTGGACAAGTTCGAAAGGAAATTTGTCAGTCAAGGAGCATACGATACTCGCAACATATACCAGTCGCTTGATCTTGCGTGGACTTTGCTGCGCATATTTCCGCGTGAACTCCTACATCGTATTCCTGCAAAGACCTTGGATCAGTATTACAGCCGAGAAGCCACCCAC
>TRINITY_DN10124_c0_g3_i1_5  20-487 nucleobase-ascorbate transporter 11-like [Phoenix dactylifera](+)
CGGACTGCTGCCGACCGCCGCCCTCCCCCCGGTCTTCGCATCGAGCCCTTCGTCCCCAGAACCGACCACAATCCCATCGACCTCATGTCCTGGGCCAAGCGCACCGGCTTCAACCCCAACCTCTCCGGCGAGTCCTCCGCCGCCAGCAGCGGAGCTGCGGCAACCCCTACAGCTCCACCAGCTCCTCCCGATGCTCCCTCTGCAACTGCAACAGCTCCTCCCGATAAAGGCCTCAGGCACCGGGAGGTCGCCGATCTCGAGAATGAGCCAATCCACGGCGGCCGGGGGGAGAGCAGAGGGATCGAGATTGAGCGGGCGCCGGAGCCCGTGCGGGTACCGGTAGTCGGTGCCGGTGATTTTGATTGGAGGTATGAGAGAATTGCAAAGGAGAAGAGGAGGGACCGTGTGGAGGAGGGCCCTAGGAATAATGGGGATGGAGATGGAGGTTCTGCAACTGCTCCGATTGCT
>TRINITY_DN10125_c0_g1_i1_1  2-472 Chain D, 3K peptide, linker and MHC H-2 class II I-Ab beta chain [synthetic construct](+)
GAGGAGAACCTGCGCTTCGACAGCGACGTGGGCGAGTACCGCGCGGTGACCGAGCTGGGGCGGCCAGACGCCGAGTACTGGAACAGCCAGCCGGAGATCCTGGAGCGAACGCGGGCCGAGGTGGACACGGCGTGCAGACACAACTACGAGGGGCCGGAGACCAGCACCTCCCTGCGGCGGCTTGAACAGCCCAATGTCGCCATCTCCCTGTCCAGGACAGAGGCCCTCAACCACCACAACACTCTGGTCTGTTCGGTGACAGATTTCTACCCAGCCAAGATCAAAGTGCGCTGGTTCAGGAATGGCCAGGAGGAGACAGTGGGGGTCTCATCCACACAGCTTATTAGGAATGGGGACTGGACCTTCCAGGTCCTGGTCATGCTGGAGATGACCCCTCATCAGGGAGAGGTCTACACCTGCCATGTGGAGCATCCCAGCCTGAAGAGCCCCATCACTGTGGAGTGGAGGGCA
>TRINITY_DN10128_c0_g1_i1_2  176-1300 probable serine/threonine-protein kinase PBL21 [Elaeis guineensis](+)
ATGGGGTGCTTCTGCAGCGTCCCACGCGGGGAGGTCAGTAACAGCAGCAGCAGAGTCGACGGCAGCCCCGCCGCCCGCCCCGATCTCCACCTCCTCTCACCGGCGACGGGGAGCAGCGCGCAGAGCTTCACGTTCAGGGAGATGGCGACGGCGACGAGGAGCTTCCGGGAGTTGATTGGGGAGGGCGGGTTCGGGAAGGTTTTTAAGGGGCGGCTGGAGTCGGGACAGGTGGTGGCGATTAAGCAGCTGAATAGGAATGGGATCCAGGGGAATAAGGAGTTTCTGGTGGAGGTTTTGATGCTGATTATGTTGCGGCATCCGAATTTGGTTACTTTGATAGGGTATTGTGCAGATGGCGACGAGCGATTGTTGGTTTATGAGTACATGCCTAAGGGGAGCTTGGATGATCACTTGTTTAATTTATCTCCAGACAGACAAGCACTCGATTGGAATACTCGAATAAAAATTGCTGTTGGTGCTGCAAAAGGGCTGACATACTTGCATGATGTAGCAAACCCACCAGTTATTTACCGTGACATGAAAGCAGCAAACATATTGTTGGACGATGAGTTCAATCCAAAGCTTTCTGATTTTGGACTAGCTAAAGTCGGACCAGTTGGTGACAATACTCATGTCTCAACAAGGGTGATGGGAACATATGGTTACTGTGCTCCTGACTATGCTATGAGTGGTAAGCTTACCTTGAAGTCGGATGTTTATAGCTTTGGTATGCTTCTCTTGGAGCTCATCACAGGGCGAAAGGCATTTGATGCTTCCAAGTTAGCATCGGAGCAGAAGTTGATATCATGGTCTCGCCCTTTCCTCAACGATAGGAGAAGGTACACACAGCTTGCCGATCCTTTGCTGCGGGGTCGCTACCCTCCACGTGCTTTCCATCAGCTAGTTTCGGTGACTTCAATGTGCCTCCAGGAGCAACCCCATGTTCGCCCGATCATCCGAGATGTGGTCGTAGCCCTCAACCATGTAGCGTCCCAGCCGTACATCCCTGAAGCTGAGTCCAGGCACAGTAGCTCCCCTCAAACAACATCGTCTTCGTCGTCACCTTCACTACAGGCTGCAGGTACACCATCGAGAGCGCGCACTAGCAGAAAAGGCTCCAGGTTT
>TRINITY_DN10128_c0_g1_i1_3  99-590 CASP-like protein 1E2 [Solanum pennellii](+)
CTGCTCCGTGTTGCTGCCTTTCTTGCGACGATGGTTGCAGCGATTGTGATGGCAGTGGCAAAGCAGACGGAGATTGTCAGCGTCGTCATCGCTCCCACCTTGCCGCCGTTGCCGATTCCGGTGACGGCCAAGGTCAGTTACTCGTCCGCCTACGTTTTCTTCATTGTCACCAATGGCTTTGTATGTGGCTACTCCATCCTCTCGCTAGTAATCTCATTTGCAAACAAGGGACGCAGACAGGGCCTAGCATTACTGATCACCGTAATGGACATCATCGTGCTGACCCTCCTCTTTTCTTCTCTCGGGGCAGCAGGGGCCGTCGGAGTTGTGGGGGAGCAAGGGATAACCAAAGTAGGATGGAACAAGGTGTGCGATGTGTATGGTAAGTTCTGCTCGCACATAATAGCATCGATCGTTATCTCGTTTATGGGCACGATTTTCTATCTCTCTCTGGTTCTCTCGACAGTCATTAGCCTCCATAGGATGCTTCAG
>TRINITY_DN10130_c0_g1_i1_1  3341-4324 MERTK, partial [synthetic construct](+)
CTAAATCCAGAGCTGGTCCAGGCAGTGCAGCATGTAGTGATTGGGCCCAGTAGCCTGATTGTGCATTTCAATGAAGTCATAGGAAGAGGGCATTTTGGTTGTGTATATCATGGGACTTTGTTGGACAATGATGGCAAGAAAATTCACTGTGCTGTGAAATCCTTGAACAGAATCACTGACATAGGAGAAGTTTCCCAATTTCTGACCGAGGGAATCATCATGAAAGATTTTAGTCATCCCAATGTCCTCTCGCTCCTGGGAATCTGCCTGCGAAGTGAAGGGTCTCCGCTGGTGGTCCTACCATACATGAAACATGGAGATCTTCGAAATTTCATTCGAAATGAGACTCATAATCCAACTGTAAAAGATCTTATTGGCTTTGGTCTTCAAGTAGCCAAAGGCATGAAATATCTTGCAAGCAAAAAGTTTGTCCACAGAGACTTGGCTGCAAGAAACTGTATGCTGGATGAAAAATTCACAGTCAAGGTTGCTGATTTTGGTCTTGCCAGAGACATGTATGATAAAGAATACTATAGTGTACACAACAAAACAGGTGCAAAGCTGCCAGTGAAGTGGATGGCTTTGGAAAGTCTGCAAACTCAAAAGTTTACCACCAAGTCAGATGTGTGGTCCTTTGGCGTGCTCCTCTGGGAGCTGATGACAAGAGGAGCCCCACCTTATCCTGACGTAAACACCTTTGATATAACTGTTTACTTGTTGCAAGGGAGAAGACTCCTACAACCCGAATACTGCCCAGACCCCTTATATGAAGTAATGCTAAAATGCTGGCACCCTAAAGCCGAAATGCGCCCATCCTTTTCTGAACTGGTGTCCCGGATATCAGCGATCTTCTCTACTTTCATTGGGGAGCACTATGTCCATGTGAACGCTACTTATGTGAACGTAAAATGTGTCGCTCCGTATCCTTCTCTGTTGTCATCAGAAGATAACGCTGATGATGAGGTGGACACACGACCAGCCTCC
>TRINITY_DN10130_c0_g1_i2_3  354-671 uncharacterized protein LOC109723868 [Ananas comosus](+)
CAGCCCTTAGTTGAGTTGCAGCCACCGCCTTGGAGTAGAATCAGCTCTCATCCTTCATCACCTCCACTAAGTGCTAGCCCGCAGCCAAAGAATAGGAGGAGAATGCGAAGCTGCAAGAGCTCGTCCGAGCTCGAGAGTTATGAGTTGAAAGGGTTCATGGATCTGGGTTTTGTATTCCAGAGGGAGGAGCTGAGCCCACAGATTATAAGAATGTTACCCAGGCTTCAGAGACTGGGAGAGCAAGGTGATGGAAGCGAAGAGAACAGAGAGGAAGATGGGAAAACTGTAAGAAAGACATCTCTCAGAAGCTTGGCTTGG
>TRINITY_DN10132_c0_g1_i1_4  46-1224 Reversibly glycosylated polypeptide family [Cinnamomum micranthum f. kanehirae](+)
GCGGTCCCGGCGACGCCGCTTCTCAAGGACGAGCTCGACATCGTCATTCCGACGATCCGCAATCTCGACTTCCTCGAGATGTGGCGGCCGTTTCTGCAGCCCTACCACCTCATCATCGTCCAGGACGGCGATCCGTCAAAGACGATCAAGGTACCGGAGGGCTACGACTACGAGCTGTACAACCGGAACGATATTAACCGGATCTTGGGCCCCAAGGCGTCTTGCATCTCGTTCAAGGATTCGGCGTGCCGGTGTTTTGGCTACATGGTGTCGAAGAAGAAGTATATTTTCACCATCGACGATGACTGCTTCGTTGCCAAAGATCCATCTGGCAAACAGATCAATGCTCTTGAGCAGCACATTAAGAACCTCCTCAGCCCGTCCACCCCGTTCTTCTTTAACACCCTGTATGACCCTTATCGCGAGGGTGCAGATTTCGTCCGTGGCTATCCATTCAGTCTCCGTGAAGGTGTTCCAACAGCTGTTTCTCACGGCCTTTGGCTCAACATTCCCGATTATGATGCCCCCACCCAACTCGTCAAGCCTCTTGAAAGGAATAGCAGGTATGTTGATGCAGTTCTCACAATCCCCAAGGGAACCTTGTTCCCCATGTGCGGGATGAACTTGGGATTCAACCGTGAGCTTATCGGCCCTGCAATGTATTTTGGGCTTATGGGTGATGGTCAGCCGATTGGGCGTTACGACGATATGTGGGCTGGATGGTGCATCAAGGTTAGACATTCTTCATAGAACCACCTGATGCATCTATATCGATTCATCTTGTTTTGTGCCAACTCAATTTGAAGGTTGTGTAAGTCTGAATTCATGGTTGTGCAGGTGATTTGTGATCACTTGGGATGGGGAGTGAAGACAGGCCTTCCCTACATTTGGCACAGCAAAGCGAGCAATCCATTTGTGAACCTCAAAAAGGAGTACAACGGTATATACTGGCAAGAGGAGCTGATCCCCTTCTTCCAGTCAGCAACCCTGTCGAAGGAGTGCACGACCGTCCAGAAGTGCTACATCGAGCTCTCCAAGCAGGTGAAGGAGAAGCTCGGTAAAGTGGACCCCTACTTCACCAAGCTAGCAGATGCCATGCTCACCTGGATTGAGGCTTGGGATGAGCTCAACCCGTTAGGGAGTGCTGCTACCCCTGAAGTAGCCAATGATGCAACCAAG
>TRINITY_DN10132_c0_g1_i4_1  148-2232 protein NBR1 homolog [Elaeis guineensis](+)
GATGAGCGGAATCTCGTCATCAAGGTAAAATATGGGGACGCTCTTAGACGATTTTGTGCCTATGTTGATGGGCAATCCTTGGACCATGACGTACCTAAACTCAGAGCCAAGATCATTAATATTTTCAAATTAAACACCGATGCTGATCTCATCCTTACATATACTGATGAAGATGGTGATGCTGTAACACTAGATAACAATGAGGAGTTGCATGATGCTGTTCTGATTCAGCGCTTGAACCCTCTCAGGATAAATGCTCAGTTGAAAACTTGTGTAAGTGCTGACCCTGATTCTCGGATAGCTAGTTGGTCACCACAGTCTGAGTCACAGCCACTTGAATTTGGCTCTGCTGTGGACAATGCATTGAAATCTTTACCGAAGCCACTCCGCTGCGCACTTTCAAAGCTTTCTCGAGTTGCATCATCTGCTGCAGCTCTTGCTGAAGTTTCTGAGAACTCCAAGTTATTAACAAATGTTAATCCGCCTTCCCATGGTCTTCCTGATGGATCACAAGGCATGTCTGATGGTCCTTCAACTAACCTAGTGGATGCTAATGTTGGCGATAAGCCAAAACCTTTGGTCGATCCAGTTCCAGCAACAGCTCTATTGGGAACCACCAAGTCTTTGAATCCTGAACAAATTCCAAAGAAGAATGAAACCCAGAGTTCAAGAATGGGAACTTCTACTGCTGTTGATATTAATATGGATCTATCTTTTAATGATTTATTGAGCTGCAGTTGGACCACTAACTACAAAAAGGAGTTTGAGAAGGGAGGTGGTGAAGCTCCTGGTGGCATGGTTCTCCCTACTTTGTCTGTTGATCAGGCCGTGGATCGTAATTCTCGAAATTATGTGGCATCTAAGTCATCTATGGCTGCATACAATACAGCTGGTGTTGCGGACGTGCCTGATGAAGATATCACCAAACAGTTTCCTACATCTGCTACATCACAATATCGTGATATTCAATCTGATGTCCGTTACAAGGGTGCACCTACTCCTTTAACAAGGTTATTTAGAAGGCCCCATAACTATCATGCCACTTGTCACAGGGGTGTTCGATGTGATGGTTGTGGAATGCTTCCAATCATGGGCCCACGGTTCAAATCTAATGTGAAGGAAAACTATGATTTATGCAGCTTTTGTTTCTCAGAAATGGGTAATGCAGATGACTATACCAGAATGGAACGAGCCCAGTCTCGCAGACTATTAAAGGAATCGTACAACCGTCACTCTAGATATGGGGCTCCTTCGCCACGGTCCTTTGGTTGTAGGATGAGATCACCGACAATAAAACCTGAAAGATTGAGTGCCATTCAGAGTTGTTTCATTAAAGACATAACTATCAAGGATGGGACTGTTATGCCTCCTTCGACTCCTTTTACTAAGATATGGCGGATGCGTAACAATGGTACAATTGCATGGCCTCTGGGTACACACCTTCTATGGACTGGTGGACATCATTTGGGACATTCTCTCTCAGCTCAGCTAGTGATTCCCACTGGTGCCTGTCCTGTGAATCAAGAGATTGACATAGCCGTTAATATGTCATCACCTTTGGTGCCTGGGTGGTATACTTCTTACTGGAGGTTAGCATTAAGTTCCGGTCAGACATTCGGTGAGCTCATATGGGTTCAGATACAGGTTGGAAATACCGAACAAAGTTCTGCTTCTGCTACTGGTTTCCCAGGTGATCCTGATAGCAGTGGTAAGAATGAGTCAAGGATCATGGATCTGAATGCAGAGCCAACTGGTGCTGTTTTTGCTAACACCAATTCGACTGAGTCAGGGATCATGGATCTGAATGCAGAGCCAATTGGTGCTGTTTTTGCTAACCCCAATTCGACCACTGCAGAGCACGAATCATTAATGCTTCAATCTGGTTTTATCACCCCAGTTTTCCTAGATAACTCACCCAAAGCAACAACTGCAAATGTTCCTGAATACGTACCAACCGTGGTTGATAATTCTGTGGATGAGAGCGAAGAAACGAGCCTACTGAAGGAGCTCGCAGAGATGGGTTTCATGCAGGTAGACATGGACAAGGATATTCTCAGGCCGAATGAAAATAACATTGAGCATTCT
>TRINITY_DN10133_c0_g1_i1_2  138-386 protein preY, mitochondrial [Elaeis guineensis](+)
ATGTTGAGAGGGACCAGGGTTCTATTCAACAAAGACTCCGGATTCATCAGCCAAATACTCTCTGAAGTCCTCGTCTGCTCTCTCTCAAAGCAGCCCTTGAGGCAGTGCGAAGAATCTAAATCTCTTGTCAGCGACACCCTCGGTGTTTCTTATCCAGTAGTGGATGGCATTCCTTGCATGTCGCCGAAGGATGGCAAATTGATTGAAGACGACAATAATTCAAATCGCGTAGTGGCTGATCCATCGGTT
>TRINITY_DN10134_c0_g1_i1_1  189-404 hypothetical protein GQ55_9G550900 [Panicum hallii var. hallii](+)
AGGAAAGTGATCGAGGCTGAGGAATGGGAGAGAAAGCTCAAGGATGTCAAGATCCGCAAGGAGGACATGAACAAGCTTGTCATGAACTTCTTCGTTGCGGAAGAGTTCATCGAGGTCGCTGAGAAGTTCCAGGCCGAGTCCGGCACTTATCCGGAGGTGGATCTCGCTGTGACGAAGAAGCGCATGGAGGTCAGAGAGGCCGTGGAGGCAGGCGAT
>TRINITY_DN10134_c0_g1_i1_4  1-141 unnamed protein product [Triticum turgidum subsp. durum](+)
AGGGTTGGGATTGATGAGATTAGGAAGAAGCTGGAGGGGTTTATGAAAAGTGTGGAGGATCTCGGGGAGCAGGCGGATCGGTGCAGCAGGGATATTAGGCGGGCGAGGACGGTCGTGTTGCAGAGGATTATCAGGCATCCA
>TRINITY_DN10134_c0_g2_i1_1  149-529 glucose-induced degradation protein 8 homolog [Ananas comosus](+)
AAGATATTAGATGCAAACCCCAAGCTATATTTTCATCTACAACAGCAGAACTTGGTAGAACTGATTCGTGCTGGGCAACTAGAAAATGCTATTGAGTTTGCTCAGGAGGAGCTTGCGCCAAGGGCCATGGCAGATGAAAGTTTTCTACAGGAAGTGGAGAAAACCATGACTCTGCTTGTATTTGTGGATGTAAACAATTGTGAATATAAAGAGCTTCTAGATATGTCACGTCGCTCGAGAACTGCAACTGAAGTGAATGCAGCCATACTAGCTAGCCAGAGTCAAGAAAAAGATCCAAAGCTTCCCAACTTGTTGAAGATGCTGATATGGGCACAGGACAGGCTTGACAAAAAGGTTGTTTATCCTCGTATCAATAGCTTG
>TRINITY_DN10135_c0_g1_i2_3  304-1050 PHD finger protein At1g33420-like [Phoenix dactylifera](+)
ATGACGGTCAGTGGCCGAGCCCTCAAGCGAGCGAATCGGCGGGTCACCGCCGATCTGAACGACTTCCTCATGTTTCCCACCAGTGGGGATCTCGGCGGCCCCTTCCGATCGAACGTGCGGGAATTTCTTGACCGTCACGCCCGGGCTCCCACGCAGCCGTCGATCCTCTCTCCGCCGCTCGCCTTGGTGACGTCGCGGGTGGCGTTCCGGATCGGTGATCTTACCGGCGCCGGCCAGGAGATGCCGGCAGATTCCATTGTGGAGCTCAACGTTGTTGAGGAGGACGTGCAGCGCTCCAGGAGGAAGGTCTACTGCGAACAGTGCCAAACCGTAGGTTGGAGTGGACATCCTGTTTGTGTGAAGCGCTACCATTTTATAATCAGGAACGACTACAATCTTTTGTCCAGCAACCATCGATTTTGTCCACAATGTGAAATGATGATCACTTTGTCGGATACGAGGTGTACTTCGTGCAACAATGAGTTGACACCTGATGATATAGTAGACTGGGAATATCGTCAATTGGACAACTCCACTCACTTGCTGCATGGAGTTGTGCATACTAATGGTTATGGCCACCTTTTGAGAGTCAATGGCCTCCAAGGTGGTTCAAAATACTTAACTGGTTCCGATATCATGAATTTCTGGGACCGCCTGTGTAAAATGCTTGGTGTGAGGAAATAGGAAAATAGAAAGAAGGAAACCAAAGCAATTGGTGGGATGAGATACCAAATCATTGGTTGTGTG
>TRINITY_DN10138_c1_g1_i1_1  311-2626 Cell division cycle protein 48 like [Dendrobium catenatum](+)
AAGACCGGGAAGAAGGACTTCAGCACAGCGATCTTGGAGCGGAAGAAGTCGCCGAACCGGCTGGTCGTCGACGAGGCGGTCAACGATGACAACTCGGTGGTGGCGATGAATCCCGAGACGATGGAGAAGCTGCAGCTGTTCCGCGGTGACACCATCCTCTTGAAGGGGAAGAAGAGGAAAGACACGATTTGCATTGCACTGGCGGATGATGGTTGTGAAGTGGCGAAGATCAAGATGAACAAGGTTGTTAGGTCTAACCTTAGGGTTAGGCTTGGCGATGTGATTTCGGTGCACCAGTGTCAGGATGTGAAGTATGGGAAGCGTGTGCATATATTGCCAGTTGATGACACCATTGAGGGTGTTACGGGGAACCTCTTTGATGCGTATTTGAAGCCATATTTCATGGAGGCATATCGTCCTGTGCGTAAAGGCGATCTTTTCCTTGTCAGGGGTGGTATGAGGAGTGTCGAATTCAAGGTCATCGAAACTGATCCACCGGAGTATTGTGTTGTCTCTCCTGACACTGAGATCTTTTGCGAGGGTGAGCCTGTGAAACGGGAGGATGAGAACAGACTGGACGAGGTGGGCTATGATGATGTGGGTGGAGTGAGGAAACAAATGGCCCAGATTAGAGAGTTGGTAGAGCTTCCTCTCAGGCACCCTCAGTTGTTCAAATCCATCGGTGTGAAACCACCGAAAGGTATTTTGCTCTATGGTCCTCCCGGGTCTGGTAAAACACTGATAGCCCGAGCTGTAGCTAATGAGACTGGTGCCTTCTTCTTCTGTATCAACGGCCCGGAGATCATGTCAAAACTGGCTGGAGAAAGTGAAAGCAACTTGAGGAAGGCTTTCGAGGAGGCAGAGAAGAATGCCCCGTCCATCATTTTTATTGATGAGCTCGACTCGATTGCACCCAAGCGAGAGAAGACACATGGAGAAGTTGAGAGGAGGATTGTTTCACAACTCTTGACGTTGATGGATGGGTTAAAGTCCCGTGCCCATGTCATTGTTATGGGGGCTACAAATCGTCCCAACAGTATCGACCCTGCTCTTAGAAGATTCGGGAGGTTTGACAGGGAAATTGACATTGGAGTTCCGGACGAGATTGGACGCCTCGAGGTCCTACGTATCCACACAAGGAACATGAAGCTATCGGAAGATGTTGATATGGAGAAAATATCCAAGAACACCCATGGCTATGTTGGGGCCGATCTGGCAGCCTTGTGCACTGAAGCTGCCCTTCAGTGCATTAGGGAGAAAATGGATGTCATTGATCTAGAGGACGAGACTATCGATGCTGAAATACTTAATTCAATGGCTGTTAGCGACGAACATTTCAAAACTGCTCTTGGAACCAGCAATCCTTCGGCGCTTCGTGAGACCGTTGTCGAGGTGCCTAATGTTAGTTGGGATGATATTGGCGGTCTTGAGAATGTCAAACGGGAGCTGCAGGAGACAGTACAATACCCCGTGGAGCACCCTGAGAAGTTTGAGAAGTTTGGGATGTCTCCTTCGAAAGGGGTGTTGTTTTATGGTCCTCCGGGCTGTGGGAAGACCTTGTTGGCCAAGGCAATTGCCAATGAGTGCCAAGCTAACTTCATCAGTGTCAAGGGCCCTGAGTTACTCACCATGTGGTTTGGTGAGAGCGAGGCAAATGTCCGGGAGATCTTTGACAAGGCTCGGGGGTCTGCCCCGTGTGTTCTGTTCTTCGATGAGCTTGACTCGATTGCAACACAGAGAGGGAGCAGCGTCGGAGATGCCGGTGGTGCTGCCGACAGAGTCCTGAACCAACTCTTAACTGAAATGGACGGGATGAATGCTAAGAAGACAGTCTTCATCATCGGGGCAACAAACAGGCCCGACATCATAGACCCCGCCCTACTCAGGCCAGGCCGCCTTGACCAGCTAATTTACATCCCTCTGCCCGATGAGGCCTCCCGCCACCAGATCTTCAAGGCATGCCTGAGGAAGTCACCTGTTGCCAAGGACGTCGATCTGCTCGCTCTCGCCAAGTACACTCAGGGCTTCAGTGGTGCTGACATCACCGAGATATGCCAGCGAGCTTGCAAGTACGCCATCAGAGAAAACATCGAGAAGGATATAGAAAGGGAGAGGAGGGCTGCAGCGAACCCTGAAGCAATGGAAGAGGATGAAGTCGAAGAGGTGGCTGAGATCACAGCGGCTCATTTCGAGGAGTCGATGAAGTATGCTCGTAGGAGCGTGAGCGATGCGGATATTCGGAAGTACCAGGCTTTCGCCCAGACCCTGCAGCAGTCAAGAGGGTTTGGTACAGAGTTCCGCTTCTCTGAGCGGTCA
>TRINITY_DN10139_c0_g1_i1_3  23-1450 hypothetical protein C4D60_Mb10t08460 [Musa balbisiana](+)
CCCCTCATCTCTGTCGCCGGTCGACCTGCGGTGGAGCCACCTACTTTGGAGACCGAGTACCTGGGGAGATGGGAGCTTTTCTCGAACTCCTCTGGCGTCTCCGCAATGCACATGATCATTACCCCCAACAACAAGGCTATTATGTATGATTCCACACAGTTCCAGCCAACCCCAATGCGGCTGCCTATCGAAAATTGTCGTGTTAACATTGTCCGCGGTATTGCAAGACCGGACTGCTGGGCTCACTCGGTCGAGTTTGACTTCCATACCGGAGATATCCGGCCACTCAAGATATCTTCCAATCCTTGGTGCTCGTCCGGAAGTTTAGATGTCGACGGCAATCTAGTTAGCACAGGAGGTTATGAAGATGGAGCGTTCTCCTTGCGTTATCACTCTCTGTGTGAGACTTGCCAGTGGGAGGAGTATCCCAAGACTTTTGCTGATGCAAGATGGTATGCAACCCAAGTAACCCTGGCCGACGGTAACTTCATCGTGGTCGGCGGTCGTCGCTCCTTCAGCTATGAGTTCGTACCGGCACGAGGCGCCACCAATGCCCAATCCACCTTCCTCCCCTTGCTCAAAGAGACAGATGACAACCCGGCAGAAAACAACCTCTACCCCATCGTTCACCTCTCCACCGACAACAACCTCTTTATCTTTGCCAACAACCGCTCTATCCTCCTCAACCCCCACACCAACACAGTCATCCGTGAGTTCCCACCTCTTACCGGCGGCTCCCGCAACTACCCAGCAACAGGCATCTCCGCCCTCCTCCCCATCGACCTCCGCCACCATCACTTTGCCAACAGAATCCCCGCCGAGGTCATCATCTGTGGTGGCGCCAGCCAAAAGGCTTACAGTCTAGCGAAGGAGAGACAGATCTTCTTCCGAGCTCTCAGAAGCTGTGGCAGAATGTCAATCACTGGGACACAACCAATTTGGAAAATTGATGTGATGCCAATGCCGAGGGTAATGAGCGACATGCTCATCCTCCCCAACGCTGAGCTGCTCGTCATCAACGGCTTCAGCCATGGAAGTGCCGGCTGGGAGTTAGGCCGAAACCCTGTGTTCACACCGCTCCTCTACCGGCCTTTGGCCCGTCGCGGCGACCGGTTCCGCATTCTGGCGCCTACCACCATACCAAGAATGTACCATTCCACAAGTGCGGTGTTGCCTGACGGCAGCGTCCTGGTGGCTGGCAGCAACCCACATAGCAACTACAACTACACCGGTCTATTCCCGACCGAGTTCAGAGTGGAGAAGTTCTACCCGCCTTATCTTGATCCAGCGGTGGTGAACGAGAGGCCGAATATCTTTACGGCGCCAACGGAGATGAGGTACGGGGAGGAGTTTTCGGTGGAGTTTGGAGTTGCGGGAGAGGCGGCGCCGGAGGTGAGAGTGCACATGTATGCTCCGCCGTTCACAACG
>TRINITY_DN10140_c0_g1_i1_1  169-387 PREDICTED: peptidyl-prolyl cis-trans isomerase FKBP19, chloroplastic isoform X1 [Prunus mume](+)
CCGGCTTTTGAGGAAGCTGTTGCTGGCATGGCTCAAGGAGGGATCAGAAGGATAATAGTTCCCCCGGAGTTGGGCTACCCGGAAAATGACTACAATAAAAGTGGTCCGAGACCGACGACTTTTTCGGGACAAAGGGCATTGGATTTTGTGCTGAGGAACCAGGAATTGATAGACAAAACCCTACCGTTTGATATAGAGCTGGTCAAAATCATACCAAAC
>TRINITY_DN10140_c0_g1_i1_3  277-618 PREDICTED: ubiquitin domain-containing protein 2-like [Musa acuminata subsp. malaccensis](+)
ATGGGCTGCGGCGGATCCACACTCAATAAAGGCGAAGAGAATATTAAGAACCTGCGAAAGCCAAAAGCTTGGAAGCATACGCAACCACTAACCAAGACCGAGCTTCTACAGATGCGTGACGAATTCTGGGATACTGCTCCTCACTATGGTGGCCGGAAAGAAATTTGGGATGCACTTCGAGCAGCAGCTGAAGCTGATTTAACCCTCGCACAGGCTATAGTGGAGAGTGCGGGTATCATTGTCACAAATGATGAAATGACAACATGTTATGACGAACGAGGTGCTAAATATGATTTACCCAAGTATGTTTTGAGCGAGCCTACAAATTTAATTCGAGATAGT
>TRINITY_DN10142_c0_g1_i1_2  90-461 PREDICTED: glycine-rich RNA-binding protein 4, mitochondrial [Musa acuminata subsp. malaccensis](+)
ATGGCATTCCGTAACAAGCTTGGTAGCCTGATCCCATCCAGCACCTGGAAAAACTGCTTATCAAATGGGTCAGCTTCATTAATGCATTTGCAGAATGCTGTCCGCCATATGTCATCACAGCTTTTTGTGGGAGGTCTCTCGTACTCTACTGATGACCACTCACTCAAGGCTGCATTTGATAGCTGTGGAACTGTGACCGAAGCCAAGGTTATCATGGACAGAGAAAGTGGACGGTCGAGGGGGTTTGGGTTTGTAAGCTTCGAGGATGATGAATCTGCCAACAGTGCTGTGGCTAGCATGAATGGCCAGACAGTAGACGGTCGGGCCATTCGTGTGAATCTTGCCAATGAGAAACCGTCAGGTGGATTCCGC
>TRINITY_DN10143_c0_g1_i1_4  167-526 hypothetical protein GW17_00032742 [Ensete ventricosum](+)
AAGGAGATCTTTATCCTCTCCGGCCAGAGCAACATGTCCGGTCGCGGCGGCGTGAAATCCCAACGCCACCCCTGGGACCACATCACCCCTCCAGAATGCCACCCCCACCCCTCGATCCTCCGCTTCACCTCCCACTCGCACTGGGAGCCCGCCCGTGACCCCCTCCATGCCGACATCGACTCACACAAAATCTGCGGTGTCGGCCCCGGAATGCCCTTCGCCAATGCGCACCTATCTCGGATTCCTGAATCGGCGATCATCGGCCTCGTCCCCTGCGCCGTCGGGGGGACGGCGATAAAAGAGTGGGAGAAGGGATCGCGGCTGTACGAAGATATGGTGAGGCGGGCGAGGGCGGCGGCG
>TRINITY_DN10144_c0_g1_i2_4  45-338 uncharacterized protein LOC103698611 [Phoenix dactylifera](+)
ATGAAGGACTCGGCCGGCGCTGCCGTCTCCGCGGCCGGCGCTGCCGTCTCCGCGGCCGCCGCGGCGGAGAGCCCCGTCGGCCAACACCTCATCAAAATCGTCTCCAATGTCTGCTTCTCTCTCTTCGTCTTTTCCGTCCTCGTCTTCACTGTCATCGCCGTCACCTACCACCCACCCGACCCCTGGTTCGACTCCTCCCGGGCCCTCACTGCTTCCCTCTCCGCCACCCTCCCCAACTCCACCTTCAGCCCCGACGACTCCCTCCTCCGCACCGGCGAAGATATCCTCCTGCTC
>TRINITY_DN10146_c0_g1_i1_5  98-1237 metal tolerance protein C2 [Phoenix dactylifera](+)
CCGCCGAGGACATCCTCCTCCATCTACCGCACGCCCGACCTATCCAGCACCGATCGCCGGTATGCCTTCTCCCGCAACGCCTCGTTCCGCCACTCCGACCCGCTCTCCCCGGCGGCCGCTATGCAGAGGAATCACTCGTTCAAGCCGCATCTCTACCGGAGCGACTCCAGCATCGGGATCCCGCCTTCGGAGGGCGGCGATATCTGGAAGGGAGGGGAGAGCGGCGGCGAGAAGCGGACGGCGGTTGAGGATTTGCTGGGTGTGGTGCGGGATGTGATGTCAGGGAGTCGGCCGATGAAGAGGCTGGCGGTGTTGATTTTGATGAATGTGGCGTACTCGACGGCGGAGTTGATGATTGGGTTACTCACCGGGCGCGTAGGCTTGGTGTCAGATGCCTTCCATTTGACATTTGGTTGTGGCCTCCTAACATTTTCGTTGTTTGCGATGGCCATGTCTCGAAAGAAGAATGATGGAGTTTATACTTATGGGTACAAAAGGTTGGAAGTATTAGCTGCTTTCACAAATGCTCTGTTTCTGTTGTTCCTGTCATTCTCATTACTAGTGGAAGCGCTGCATGCGTTTATACAAGATGAATCTGAACACAAGCATTATCTGATTGTTTCAGCAGTTACCAATCTTTTGGTAAATTTAATCGGAGTATGGTTCTTTCGAAGCTATGCTCGGATTAATATCATTTACAGGAAAGCTGAAGATATGAACTATCACTCTGTATGTCTGCATGTTCTAGCCGATTCCATTCGTAGTGCAGGTTTGATCCTGGCATCATGGCTTTTGAGTTTAGGCATTGAGAATGCGGAGGTTTTGTGCATGGGACTGGTTTCCGTTGCTGTATTCATGGTTGTTATGCCGCTATTTCGAGCCAGTGGCAGTATCTTACTGCAGATGGCTCCTGCCGGTATACCCACTTCTGCCTTCAGCAAATGTTGCAGACAGATAAGCGCCCTTGAGGGTGTTTCTGAAGTTTCTCAAGCTCGATTTTGGGAACTAGTACCTGGTCATGCCATAGGATCGCTCTCCATACAGGTAAAGAAGGGAGCAGATGATAAACAAATTCTTCAATATGTGCATGGGTTGTACCAGGACTTGGGGATAGAAGACTTGACAGTTCAAACCAAATAT
>TRINITY_DN10147_c0_g1_i1_1  135-1406 peptidyl-prolyl cis-trans isomerase CYP59 isoform X2 [Elaeis guineensis](+)
ATGTCGGTCCTCATTGTAACGAGTGTCGGCGACATCGTCGTCGATCTACACGCCGATCGTTGCCCCCTCACCGCCAAGAACTTCCTCAAGCTCTGCAAGATGAAGTATTATAACGGTTGCCTTTTTCACAAAGTTGAGAAGGACTTTATGGCACAAACTGGTGATCGTACCGGCACTGGCACAGCGGGAGACTCTCTGTACAAATTTCTATTTGGTGACCAGGCACGCTTCTTTGAAGATGAAATTCATCCAGATTTAAAACACTCAAAGATGGGCACTGTAGCTATGGCAAGTGCTGGTGAGAATTGTAATGCTTCTCAGTTTTATTTTACTTTGCGTGATGATATTGACTACCTTGATGGGAAACACACTGTCTTTGGGATAGTTGAAGAAAAAGAAGGCTTAGACACCCTAGCAAAGATAAATGAAACCTTTGTTGATGATAAAGGTAGACCGTTTAAAAACATCAGAATCAAACATACGTATATCTTGGACGATCCTTTTGATGACCCACCCCAGCTTGCTGAATTCATTCCAGAAAACTCTCCCGAGGGAAAACCGCATGATGAGATAGCAGAAGAGCGCCTAGAAGATAACTGGGCTCCCATGGACTCGACATTAAATCCACATGAGTACGTAGAGGTGATTCATGCTAAAGAGGCTCACACTAATGCAGCTATTCTAGAAAGTATTGGAGACATCCCCGATGCAGATATAAAGCCGCCCGAGAATGTCTTATTTGTTTGTAAACTTAATCCTGTCACACAAGATGAGGATTTGCACACAATATTTTCCCGTTTTGGGACTGTATCCGCGGCTGATATAATTCGCGACTTTAAGACAGGAGATAGCTTATGCTATGCTTTCATTGAGTTCGAGAACAAAGAGGCCTGCGAGATGGCATATTTCAAGATGGATAACACATTAATTGACGACCGGCGGATACATGTTGATTTTAGCCAGAGCGTCTCTAAGCTGTGGAAGAAGTTCAGGCATGGTACAAGAACCCATACAAATACAGGTGGCTGCTTCAAATGTGGCGCTGAAGATCACATTGCGAGGGATTGTGATCCTGCTGCTAATAACAAAGAGAGAGGACCAAGATATGTTCTCAAACAGGAGAATATACAGCATGGAAATGATCACCGAAGGTATGACATGATGTTTGATGAAGAAAATCTGGAGAACATCGAGCACCAGGGTAAGATAAAGAAGCGGAAAATGGATAGTGAAAAATCTGAACATTCAAGGCATAAAGATTATGACAGGAAA
>TRINITY_DN10147_c0_g1_i1_3  5-889 60S ribosomal protein L5 [Elaeis guineensis](+)
CCGCCGAAGGAGCTTCCCAGCCGGAGAGCAATGGTGTTTGTGAAAGCCCAGAAGGCCAGGGCCTATTTCAAGCGTTTCCAAGTCAAGTTCAAGAGAAGGAGAGAGGGAAAGACTGATTATCGGGCCAGGATCCGGCTCATTAATCAGGATAAGAACAAGTACAATACACCAAAATATCGTTTTGTTGTCAGATTTACCAACAAGGATATCACAGCACAAATCATATCTGCAAGCATTGCTGGTGATATGGTTCTTGCTGCAGCTTATTCTCATGAGCTCCCTCGCTATGGTCTTGAAGTTGGTCTCACCAACTATGCTGCAGCATATTGTACTGGTCTTCTATTGGCTCGTCGTGTTCTCAAAACACTTGAAATGGACGAGGATTACGAAGGCAATGTTGAGGCCTCTGGAGAAGATTTTTCTGTTGAACCTTCTGAGAGCAGGAGGCCTTTCCGTGCTCTCCTTGATGTTGGTCTTGTCAGGACAACTACAGGAAATCGAGTCTTTGGTGCTCTTAAGGGAGCCTTGGATGGTGGTCTTGATATTCCTCACAGTGACAAGAGGTTTGCTGGTTTCAAGAAAGATGACAAGCAACTGGATGCAGAGATTCATAGGAAGTACATCTTTGGAGGACATGTTGCCTCTTACATGAGGTCTCTGATTGATGAGGAGCCTGAGAAGTACCAGACTCACTTTTCTGAGTTTATCAAGAGGGGGATTGATCCGGATCAGATTGAGGAGATGTACAAGAAGGTGCATGCTGCTATCCGTGAAGATCCAACAATAGTCAAGTCTACCAAAGAACCACCAAAGGAGCACAAGAGGTACAATTTGAAGAAGCTGACCTATGAGGAGAGGAAGGCTAGCCTTGTCAAGCGTTTGAAT
>TRINITY_DN10147_c0_g1_i1_4  182-463 hypothetical protein [Colocasia esculenta](+)
ATGGTTCTTGATTCGATATCGTCTCCTCACCGTAGATCTTCTCAACAAGTTCCTTTCCGAAAGCAGACAAGTCGCGATGAGTTTGGCAGTTGGTCTGCTCTCTTCACGCGACACCGCTTCCTCTTGACGATGCTTGCTCTTCTGACATTCCTCTGCGCCGTTTATCTCTACTTTGCAGTTACTTTGGGTGCACCGGAATACTGCTTGAGCAAGTCAGGAGCTGAAAAGGCGCTCTGTCAGGCCAAATCTTCAGTGTTACATAGGGGGAAACTGAGACTCTTC
>TRINITY_DN10151_c0_g1_i1_1  148-2481 exocyst complex component EXO84B-like [Phoenix dactylifera](+)
ATGGCGTCGGCGGTGAAGTCGTCCCGATCCCGGCCGCCGGGGGCCTCCGGGCTGCTCTCCCCGCGGGCTCTCCAGCAGACCAGCGGCACCGGAAGCGCCGCCCAGGACGGCGCCGGCGTCCAGCTCGCCGACAAGCTCAAGATCTTTAAGACTGATAATTTCGAGCCCGATGCGTACCTGCAGTCCAAATGCCAGATCATGAATGAAAAGGAAATAAGGAACTTGTTCTCATATTTACAAGATCTAAAAAAGGCTTCTGCAGAAGAAATGCGGAAAAGTGTATATGCCAATTATGCTGCATTCATTAGAACATCAAAGGAAATATCAGATTTAGAAGGCGAGCTTCTGTCCATAAGAAATTTGTTATCTACTCAGGCAGCTTTAATTCATGGCTTAGCTGAAGGTGTTCGTGCTGATTCCTTATCTTCTGGTTCTGACGGTTCCAGAGCAGATGACATATCAAATGTTGAAGACCGCGAGCCTTCAGATTTAGAGAAATGGTTGGTACAGTTTCCTGATGTTCTTGATGTTTTGCTAGCTGAGAGGAGAGTTGAAGAAGCTCTGGATGCCCTTGATGAAGCAGATCGTATAGCAGCCGAAGCTAAAGAAAAACGAACCCTGACTTCAGTACAACTCTTGACATTACAGGCTGTTGTCACTGATCATCGTCAAAGGTTAGCGGATCAGCTTGCCGAAGCCACTTGCCAGTCTTCTACTCGTGGTGTTGAACTTCGCGCAGCTGCTTCAGCTCTTAAAAGGCTTGGGGACGGTCCTCGTGCACACAGTTTACTTTTAAATGCCCACCATCAAAGACTTCAGTATAACATGCAAACTATTCATCCAACTAGCACTTCGTATGGTGGTGCATATACTGCTGCCCTCTCACAGCAAGTTTTCTCTGCGGTTGCTCAAGCTGTAAATGACTCTTTAGTTGTATTTGGCGATGAGTCAGCATACACATCAGAATTCGTAGTTTGGTCTACGAAGCAGACAGAAGCTTTTGCACATCTTGTAAAAAGGCATGCACTGGCTTCATCTGCCGCTGCTGGAGGTTTACGGGCTGCTGCCGAATGTGTTCAGATAGCTATTGGTCATTGTTCCTTGCTGGAAGCTCATGGGCTATCACTTTCTTCTGTTCTTATGAAACTCTTTAGGCCCAGTGTTGAACAAGCACTAGATGCTAATTTAAAACGAATTGAAGAGAGTACTGCTGCACTGGCAGCTGCGGATGACTGGGTGCTTACATATCCACCTTCTGGTACACGGACATCCAGTAGAGTTTCTAATACTGCTCTTGCCCAACCAAAACTTTCAAGCAGTGCACAGCGTTTCAATTCAATGGTTCAGGATTTTTTCGAGGATGTTGGCCCACTCCTAAGTATGCAGCTGGGTGGCTCCACAATGGATGGTCTTTTGAAAGTATTCAACTCCTATGTCAATTTGCTGATAAATGCATTGCCAGGTTCAATGGAGGATGAGGCGGATATGGAAGGTTCTGGTAGTAAAATTGTCAGGATGGCGGAGACTGAAACACAACAGTTAGCTTTATTAGCAAATGCATCTTTGTTAGCAGAGGAGTTACTCCCTCGAGCTGCTTCAAAGCTCTCCCCAATGTACCAATCCGGTGGCGTGGATGAATCACGTAAAAAACCTTCAGACCGACAGAACCGCATACCGGAACAAAGAGACTGGAAAAGAAAGCTACAACGCTCTGTTGATAGATTGCGAGATAGTTTTTGTAGGCAGCATGCTCTTGATCTTATCTTCACTGAAGATGGTGATACCTATCTAAGCGCAGAAATGTACATAAGTATGGATGCCAATGTTGAAGAGCCAGACTGGTCACCCTCTCCAATATTTCAGGAACTGTATGCAAAATTGACGAGGATGGCAAGCATAGCGGCAGAGATGTTTGCAGGCAGGGAAAGGTTTGCAACTTTGCTAATGATGAGATTAACAGAGACAGTGATATTATGGCTTTCAGACGACCAGAGTTTTTGGGAGGATCTTGAAGAGGGACCAAGACCTTTGGGCCCCCTGGGACTTCAGCAGTTTTATTTGGATATGCAGTTTGTAATCCAATTCGGACAAGGTAGATACTTATCAAGGCACGTGCATCAAGTTATTATAGACATCATTGACAGAGCTATGGCATCATTTTCTGCAACTGGAATGGATCCGGATAGTGTGCTTCCAAGTGATGATTGGTTTGCTGATGTTGCTCAAGAAACTATCGGTAAGATAAGTGGAAGGGGTAGAGAAAGAGAAGTACACAGCCCAACTGCATCTGTGTCGGCACGATCCATGTCATCGGTCAGATCCTTCGGAAGCTCC
>TRINITY_DN10152_c0_g1_i1_5  149-1075 ABSCISIC ACID-INSENSITIVE 5-like protein 2 [Elaeis guineensis](+)
ATGGGGATTCAGACGATGTCGTCACATTGTGGCGGTGCTGCTGGTGGGCCGCGGTCGCAGATTCAGAGCTTGGCTAGGCAGGGGTCGCTCTATGGCCTTACCCTCAATGAGGTGCAGACCCATCTCGGCGAGCCCCTGAGTAGCATGAACCTTGATGAGCTACTTAAGAGTGTGTTGCCTCCTGATGGGGAGCAATCCGAACCGATTGACCTCGAGGGGAATGCGTCTCAGTACGCCTCCAGCTCGAGCCTCCAGCGTCAGGGGAGCATTACCATGCCGCAGGCGCTAAGCAAGAAGACAGTCGATGAGGTGTGGAAGGAAATCCAGGGGCAGAAGGGTGGTGCGGAGAAGAGGCCCGCTCAAGAGCGGCAGATGACTCTGGGGGAGATGACGCTGGAGGATTTTCTGGTGCAGGCCGGGGTGGTCGCAGAGGGTTCAGCAAAGAATCCGGTAGCGGTGGCGCAGGACTCTGCGCAAGGGTTACACTGGATGCATCCTTATCATCAGATGGCGTCTGTGGATCAGCAGAATGTGATGGGGAGTTACATGGGGGGATATCCAGTCCCACAACATGTTTCTGTCAGTACCGGGCAGCTGTTAGAAACGATGTATTCTGAAGGGCAGTTGAACCTTTCGTCCCCAACTATGGGGACATCGTCAGATCCGCAGACGCCAGGGCGGAAGCGGGGAGCCTCGGGGGACATGGTGGAGAAGATAGTAGAAAGGAGGCAGAAGAGGATGATCAAGAATCGTGAGTCTGCTGCGCGTTCTAGAGCAAGAAAGCAAGCTTACACCCATGAGCTCGAGAACAAGGTTTCGCGCTTAGAAGAAGAGAATGATAAGCTGAAGAAGCAGAAGAAGTTGGACGAGATACTCTATGTGCCGCTGCCAGAACCGAGGTACCAGCTTCGACGAACAAGCTCTGCT
>TRINITY_DN10153_c0_g1_i1_5  24-293 F-box/kelch-repeat protein At1g80440 [Elaeis guineensis](+)
AGGGCCTGTGCCTCGAAAGCTAACGAGGCAGTATACGTGTGCGCTGATGGACAGCTGGCTATAATTGAATCCGAGTTGCCTGTGGACGTTAGGGTGGCAACTCAGGTTGTAGGTTGGAAGGGTAGCCTTGTCGTGAAAGGTACGAACAGACATGGCGGGCCCCAAACAGTTTACTTTCTCAGACTCGAGCCTCGTATGATGACATGGACGAAGGTGTCGACGCCGGCGGAATACTCTGGACATATTCAGGCGATGTGCTCTCTAGAGCTC
>TRINITY_DN10154_c0_g1_i1_3  65-634 cilia- and flagella-associated protein 20 isoform X2 [Elaeis guineensis](+)
AATATGTTCAGGAATACTTTCCAGTCGGGGTTCTTATCCATCTTGTATAGCCTCGGGAGTAAGCCTCTTCAGATATGGGACAAAGAAGTTGTGAATGGACAGATCAAGCGGCCACAGGATGAAGACATCCAATCTAATGTACTCGAGATACTTGGATCCAATGTGCAGTCTACATATATCACATGCCCTGCCGATCCTGCTGCAACACTTGGAATAAAACTTCCTTTTCTGGTCATGATCGTAAAGAATCTGAAGAAATACTTCACTTTTGAGATTCAAGTATTAGATGATAAGAATGTTCGCCGGCGTTTCAGAGCCTCAAATTTTCAAGCTGTAACTAGGGTGAAGCCATTTATCTGCACCATGCCCCTGAAACTGGAAGATGGGTGGAACAACATTCAGTTAAATCTCTCTGATCTGACAAGAAGGGCTTATGGGACGAACTATGTCGAAACTCTTCGGGTTCAGGTTCATGCTAACTGCCGCCTGCGAAGAATTTACTTTGCCGACCGATTGTACTCAGAGGAAGAGTTGCCTCCAGAGTTCAAACTGTACCTCCCTATGCAGAAG
>TRINITY_DN10155_c0_g1_i1_4  2-505 LOW QUALITY PROTEIN: SKP1-interacting partner 15-like [Elaeis guineensis](+)
CGCGCCTTCCGCCTCCTCCCCCAGCTCGGATCCGCCTGGTCCCGCCACGGCACCGTTATCGCCGGTCCCGCCGGCCTCGTCATTGTTCTTACCGAGCTCGCCGCGCTCTCCTACTCCCCCTCCATCCCCCACACGTGGCTCAAATTCTCCCTCAACCTCCCCTCCAAACCCCGCAGCCCCATCCTCGTCAACCCGTTCCTATACACCCTCTGCGACGTCGGCAATCCCTGGCGCAGCCAGTGGAAGCTCTTCACCTGCGGCCTCGACGACCTCGGGACCTGGGACCAGCTTGAGCGGGTCGAATGGGGTGATGTGTTCGACATCCTCAAGCGTCCTCGACTTCTCCGTGGGGCTGGGACGGGGAAAATCCTCATGGTCGGGGGGCTGCGGTCGTCGTTTGCGCAGGACGCGCCGTGCTCAACTGTGCTGATTCTGAGGCTTGATTTGGCGACGCAGGAGTGGGATGAGGCTGGGAGGATGCCGACGGACATGTATCGGTGCTTT
>TRINITY_DN10157_c0_g1_i1_1  98-1234 SEC12-like protein 2 [Elaeis guineensis](+)
ATGGCAAAGGGACGCCGGGAGGATCCCTGCTTGAAGACCTACCGCCTCCCCTTTTACTGCCTCGGCTGGGTCCCTCTGAACCAGATCTCCCCCTCCGCCACTGCCGCCGCCGACGATGCCGCCGCCGGAGAGGAACTGACCTTTCCGCCGCCTCCCGGATCGCAGCTCATGCTCGTGTTGGGCGGCGGCGGCGGCGAGGGCAGCAGCGGGATCCAGAATGCCCTCCTCCTCTCCAAATTTGATTTCCCCTCCCTCTCGCTCTCCGATCAACCGGTGCATCGAGTGGGAACCGACGGCGATCTTCCTTACAGGATGGCCGTGCATCCCCGTGGCGATGGTCTTGTCTGCTCGTTTCCGAATTGTTGCAGGCACTTTGAATGGGAATTACGGAAGAGTAGGGATTATAATAAGCTAGCACTGGTATCACCGGGGCGGATATTGGCGGAGCTCGAGGGCGCTGGGCAACAATTGGCATTGGTTTTCAGTGCAGATGGTAGGATGCTTGCAGTTGGTGGTGAGGATGGGCATCTGAGGGTTTTCAAGTGGCCACAGATGGAAATCATTCTTGATAAAGCGGAGGCTCATTCAACTGTGAAGGATCTGGATTTCAGCTTCGATGCAAACTTTCTTGTGTCTTTGGGGAGTAGTGGCCCTTGCCGGGTTTGGGACCTGACGTCATTAAAAGTTGTAGCCAATCTTTCAAGGGAAAATGGTGAGGCCTTTCGGTTCTGTAGGTTCTCCCAGAACACCGACAACAATCAAATCCTATATATTGCCACTATGCATGATAACAATGGAAAAATTGCATGTTGGGATTGTCTTTCATGGAAAAGAGTTGCGACATCGAAGATTGTCCGAGACTCAGTTTCCTCATTCAGTGTATCAATGGATGGGAAACTCCTTGCAATTGGTACGCCCGACGGAGATGTTGTGGTTGTGAACTCTGACATACATGTGCAGAAAGTAGTTAAAAAAGCACATCTCGGCATTGTTACTGCAGTCGAGTTCTCTCAAGATTCAAGGGCTTTGGTGTCTGCCTCCATGGACTCAACTGTACGCGTGACTCTAATTGATGGAAAGAAAAGCCACGGGTTGAAGCTGTGGCATTTTATATTGGTCATTGTGGTGGCAATTCTA
>TRINITY_DN10157_c1_g2_i1_3  469-699 uncharacterized protein LOC110669571 [Hevea brasiliensis](+)
GAGGCGTAGGGTGGCAGAGACATAGGTTGGCTTCACGATTTTGAGCTATAGCGACTGATGAATGTAGTGAGCATCGATATGCTTCGTCCGTTCTTAGAAAACTGAATTGCTCGCTATGTGGATGGCGCTTTTGTTGTCACAGGAGAGTAGAGCGGAGTCAAGTCAGTGACCGAGCATATATGCCCCGGAGAATGGGGGCTCCTTGTCGAAGAAGATGGTGGATGTCCAAAT
>TRINITY_DN10158_c0_g1_i2_5  59-499 hypothetical protein [Colocasia esculenta](+)
ATGCTGCTCGCCGTCCTCTTCGCCAACGCCGAGGGCAACATCCTCATCGAACGCTTCCATGGCGTCCCCGCAGAGGAGCGATTGCACTGGCGATCTTTTTTAGTGAAGCTGGGAGCGGAGAATCTCAGGGGATCCAAGAATGAAGAGCTCCTTGTTGCTTCGCACAAGTCTGTGTATATCGTTTACACCATGCTAGGGGATGTTTGTGTCTATGTCGTTGGCAAGGATGAGTATGATGAACTAGCTTTGGCGGAGGTGATCTTTGCAATAACATCATCGGTTAAGGATGCATGCGGGAAGCCGCCAACCGAGCGGCTCTTCCTTGACAAGTATGGGAAGATCTGTCTTTGTCTGGATGAAATTGTTTGGAAGGGGATGTTGGAGAACACTGATAAGGATCGTGTTCGACGGATGATAAGGTTGAAACCACCTTCCGAGGTC
>TRINITY_DN10161_c0_g1_i1_3  550-678 hypothetical protein C4D60_Mb11t21380 [Musa balbisiana](+)
TTGGGATTCGCCTTTCCAAGTAATTGTTGATACGATGATCACTATGGTGGCACATGCCTGAATGTTGGGTACCTCTCATCTCGCACCCGATCACGTGATCTTGAAGACCTTTTTAGTAGATATAGAAGG
>TRINITY_DN10162_c0_g1_i1_3  27-158 hypothetical protein DKX38_006962 [Salix brachista](+)
ATGGCGGACGAAGGAACTCTGAACTGCATAGACATCCTGCTGGCCATCATCCTCCCCCCTCTCGGGGTCTTCCTCAAGTTCGCCTGCGGGGTAAGATTTCTCAGATCTCTCGCTTTGCATCATCTCCAGCTT
>TRINITY_DN10162_c0_g2_i1_1  113-1213 PREDICTED: stomatin-like protein 2, mitochondrial [Musa acuminata subsp. malaccensis](+)
ATCGTGAGAGCTAGTCTCGCCCGTCTCCCCGTCCGTCCCTCCCTCGCCTACCTCACCCGCACCGCCCCCGCTGCCCGCCCCTTCCTCATCTCCCTCTCTGCCCCCACTCCCACCCACGACTCCGTTCGCCACTACCGCGCTACTGCTGGCGGCGGTCGCACCCGAGACGATTCATTCAGGTATGAACAATCGAGAACGCCGATCAACTGGGGCATCCGCATCGTCCCCCAGATGAAGGCCTACGTCGTGGAGCGGTTCGGCAAGTATCTTCGCACACTCGAATCCGGTATCCACCTCCTCGTCCCCGGGGTCGACCGCATCGCCTACGTCCACTCCCTCAAGGAGGAGGCCATCCCCATCCCTGACCAGGCTGCGATCACGAAGGACAACGTCAGCATCTACATTGGCGGCGTCCTCTACGTCAAGATTGTGGACCCGGTGCTTGCATCGTATGGTGTGGAGAACCCGATCTTTGCCGTGACACAGATGGCGCAAACGACAATGAGGAGCGAGCTGGGGAAGATCTCACTGGACAAGACGTTCGAGGAGAGGGACACACTCAATGAGAAGATTGTGAGGTCAATCAATGAGGCGGCATCTGCTTGGGGTTTGAAGTGCCTCAGATATGAAATAAAGGACATATCTCCTCCTGCTGGAGTGAAGGCAGCTATGGAGCTGCAAGCTGAAGCAGAGCGGCGACGCCGTGCCCAAGTTCTCGAGTCTGAAGGAGAAAGGCAAGCTAATATTAACATTGCTGATGGGAAGAAGACCTCTGTCATATTGGCATCAGAAGCGGCAATGATGGATCAAATTAACAGGGCTAAAGGAGAAGCTGAGGCCATCCTTGCCCGAGCCAAAGCAACTGCTGGAGGAATCAAGATGGTGTCTGATGTCATAAGTTCGGAAGGGGGTGCAGAGGCAGCAAGTCTAAGAGTCGCTGAGCAGTATATCAAAGCATTTGGTCGCATCGCCAAGGAGGGAACAACACTTTTGCTCCCCAGTTCTTCTGGTGATCCTTCAGCAATGATAGGGCAGGCGATTGCCATATACAAGAAACTGGGTCATAATTTCAATGGTTTGGATGGCAAACTTGGCGAGAGC
>TRINITY_DN10166_c0_g1_i1_3  2-826 probable inactive receptor kinase At4g23740 isoform X1 [Asparagus officinalis](+)
GTCGGGGTTGGGAAGAGGGAGTTCGAGCAGCAGATGGAGGTGGTGGGGAGGATTAGACATGAGAACGTGGTGGAGTTGAGGGCTTACTACTATTCCAAGGATGAGAAGCTTATGGTTAATGATTACTACAATCAAGGCAGTGTCTCTGCATTGATACATGGCAAGAGAGGCGAGGGTAAAATACCTCTTGACTGGGAAACCAGATTACGAATTGCCCTTGGGGCCACCAGAGGAGTCGCACGCATCCACTCTGAAAACAGCGGGAAGCTCGTCCATGGCAACATAAAATCCTCCAATGTCTTCCTCAACAACCGCCAATATGGTTGCGTTTCCGACCTCGGCTTGACCTCCCTCATGAACCAGACGGTCCCCCGTGTCGCCCGAACTGCTGGCTACTGTGCACCTGAGGTAGTCGACTTGCGGAAGTCCTCCCAGGCTTCTGACATCTACAGCCTCGGTGTGCTCATACTCGAGCTCCTCACCGGAAAATCGCCAATTCAGATAACAGGCGGTGGCGACGAGGTTGTTCACTTGGTCAGGTGGGTACAGTCGGTGGTCCGTGAGGAGTGGACGGCCGAGGTGTTTGATATTGAGCTGATGAGGATTCCGAACATAGAGGAGGAGATGGTGGAGATGTTGCAGATTGCGATGGCTTGTGTTGTGAGAATGCCAGAGCAGAGACCGAAGATATCGGAGTTGGTCAGGATGATTGAAGATGTTAGGAGGCTTGATACTGGCAATCAGCCTTCAACGGAGGCCAAATCGGACGAGTCGAACAGTCTGACGCCAGTACAAGGGGCGACGGCGACAACGTCGCCCTTGCAA
>TRINITY_DN10167_c0_g1_i1_4  304-858 putative copia-type protein, partial [Trifolium pratense](+)
GTGTTGAGTCAGTTTGTCGCTGCTCTGCATATTGAGCACTATGCTGATTTTTTCTGGATTCTAACATGCTTGTGAGGCACGCACGGTTACTCATTCTCATGTTCTCAGCTATGTCACGTTTTGAGCTTCGAGCCTACACGGATGCCCACTGATGGGTTGACAATCCTATCACGAGAAAGTCCACTAATGATTTTTGCATCTTTCTTGGAGACTCGCTCTTTTCTTGGAAGCAACAAGAAGCATGACAACGTTTCACAGAGTTTCCCACTGTCTTCTACTACGAAGGAGGTCGTACACCTCAAACGACTTCTTAGAAATACTGAGATACCTTTTCAGTCACCAACTCCTTTCTACTTTGACAACAAGAGCGCCATCCACATAGCGAGTAATCAACATACCAAACACATCGAGATTGATACTCATTACGTTCATCAGTTGCTACAGTTGAGATTGTGCAGCTACCCTACATCACCACTATTGCACATAGTTGCCTACTTTTTCACCAAGACTCACCCGATTCACCGGTTCCCGTTTCTAGTGGGAAAACTCATGTTG
>TRINITY_DN10168_c0_g1_i1_2  209-919 cell number regulator 6 [Elaeis guineensis](+)
ATGGCGGAGGAGACGACGACGTCGCACTACGTGCAGCTGACCAAGGATCAAGACTCGCCGCTGGAGGAGATCCTCCCCGGCGAGCTCAACCAGCCGGTCCGCGTCCCTCAGTTGGAGACTAGGAAATGTATGGAGTGCGGGCAGCCGCTGCCGGAGAGCTACGAACCGCCGGCGGATGAGGCCTGGACGACTGGGATTTGTGGATGCGCTGAAGATACGGAGAGCTGTTGGACAGGGTTTTTCTGCCCTTGTGTGCTGTTTGGGCGTAATGTTGAGAGGATCAAAGAAGATACTCCATGGACAACACCCTGTGTTTGCCATGCTATCTTTGTTGAAGGTGGCATTGCTCTTGCAGCCGCTACAGCTTTCCTTCATGGCTTTGACCCGAAAACATCCTTTCTAATTGGAGAGGGATTAGTGTTTACTTGGTGGATGTGTGGTATCTATACTGGCCTTTTCCGCCAGTCACTCCAGAAGAAGTATCACCTCAAGAACTCTCCCTGCGACCCTTGCATGGTTCATTGCTGCCTGCACTGGTGCGCCAACTGTCAGGAGCACCGAGAAGTGAAGGGCCACCTCTCCGATAAGCCAACGACCGTTGTCAATCCTCCCCCTGTGCAGGAGATGCAGATGAACGAGGTCCGCAGATCTGTAAGCTCCGACAACGGGGCTCAACAGAGTCAGCACACAAATATGGAAATTCAAGCTTTG
>TRINITY_DN10169_c0_g1_i1_1  180-602 rop guanine nucleotide exchange factor 14 [Elaeis guineensis](+)
GGGGGTCCACCATTTCTTGGTCTGCCTAATGCCGCTACTCAGGGTTTGTCCTTCGCCTCTGCTTCCTCCTCCTGCATACCAGAACTCTGTATCTACCATCGAGTCTAACACTTCCTGCTTATCACTCAATTTTCCATTGCATGAGATATGAGTTGATGAGGTAAAGAGCAAAAGTATACATGAAATCAGTGACAATGTGATCAGAGTAGGACTTACAATGAGCATAGAATCTAGCTTCCAAAGAGCAGGCAGATTCATTTGAACAGTACGAGCTTTGGGAGTCATTATCTGCATTTAATGGAACTAGAGCTCAACCATATAGTCGCTCGGGGAAAGAAGCCACTCCATTTCCCTATGCCACCTGCTCTTTTTTTCTTCGGACAGAGGCTCAAGTTTCCACAATTCCCCGAAGACGGTCGCTGA
>TRINITY_DN10169_c0_g1_i1_2  3427-4029 inactive receptor-like serine/threonine-protein kinase At2g40270 [Asparagus officinalis](+)
GTTACAGAAGCAGAGCACTTGAACTGGCCTACACGACTACGGATTGCTATGGGAATAGCATACTGCGTGGAACACTTGAGCCAACTCAACCCTCCCGTAGTCGTCAGCAGTCTACATTCATCTTCGATATATCTAACCGATGATTATGCTGCCAAGGTTTCCGATCTTGTACTTTGGAGTTTTGATGAAACTGGAGTCGATCCAACTGATCAGAGCACTGGCCTCTCGGGCTCACCATTGGCTGACCCACTGAGCATTGTGTACAAGTTCGGGATTATACTACTTGAGCTAATATCAGGAAGGCGGCCATTTTCGGAGGATGATGGACTACTTGTTCTCTGGGCTACGTCGTATTTTACGGGACAGAGACCCTTACGGGATATGGTGGATCCAACACTTGAATCATTCAATGAGGAGGATGTCAGTGCATTGTGCGAGCTGATACGGCCATGTATCAGTCCTGATCCGAGGGACAGACTTACCATGACGGAGGTTGTGGAGCGACTAAGACAAATTACTGATATGACGCCCGATGGAGCATTACCAAAACTATCACCACTTTGGTGGGCCGAGCTTGAAATTATATCATCAGCAGAGTCTAGC
>TRINITY_DN10169_c0_g1_i1_4  72-1454 uncharacterized protein LOC105051024 [Elaeis guineensis](+)
CTCCTCCTCCACAATGCCACAATCGTCACCATCGACTCCGCCTCCCGCGTCTTCCGCACCGGCGGCCTCGTCGTCTCCGGCGACCGTATCGAGGCCATAGGCCAGTCCGCTGACATCCTCCGCGACTTCCGCCACGTCGCCGACGAGGTTATCGATCTCGGTGGCCGCATCCTCCTCCCTGGCTTCGTCAACACCCACGTCCACACGTCGCAGCAGCTCGCGAGGGGGATCGCCGATGATGTTGATCTGATGACTTGGCTGCACGAGCGTATCTGGCCGTATGAGTCGCACATGACGGAGGAGGACTCGTATGTGTCGACGTTGCTGTGTGGAATCGAGCTTATTCGGTCCGGGGTAACATGTTTTGCTGAAGCAGGAGGGCAGCATGTCACTGGGATGGCAAGGGCGGTGGAATTACTGGGTTTACGTGCATGCTTGACACAATCAACCATGGACTCTGGCGAAGGTTTACCGGCTTACTGGAATGTGCACTCAACTGATCACTGTATTCAGTCTCAGAAAGAACTTCATACAAAGCATCATAATACAGCGGACGGCCGAATCAGAATATGGTTTGGATTAAGGCAAATAATGAACGCCACTGATCAGTTACTCCTCAAAACAAGGGATATCGCAGCAGAATTGAAAACAGGGATCCATATGCATGTTGCAGAAATACCTTTTGAAAATCAACTTGTGAGGGAAACAAGACATGTTGATCATGGTACAGTCACATATTTAGAGAAAATCGGACTTCTACAGAGCAACTTGTTGGCGGCTCATTCGGTTTGGTTGAATGACACTGAGATTGGCTTCTTTTCAAGGGCAGGTGTGAAGGTTTCTCATTGTCCTGCTGCCGCAATGCGCATGCTTGGATTTGCTCCTATAAAGGAAATGCTTGATGCTGGTGTTTGTGTCTCCATTGGTACAGATGGGGCTCCATCAAACAATAGGATGAGCATGGTTGATGAGATGTATCTTGCTTCACTTATCAACAAAGGGCGGGAAGCATACATTACTGGGACAACTGACCCTACTGCTGTTCCCGCTGAAACGGTATTGAAAATGGCAACTTTTAATGGAGCAAAATCGGTGCTGTGGGACAATGAAATAGGTTCTCTTGAGGTTGGAAAAAAGGCGGACATGATTATTGTCAATCCATTTACATGGTCTATGGTTCCGTTACATGATTGCATTTCCAGCCTTGTTTACTGCATGCGGACCGAGAATATTGAATCTGTCATATGCAATGGTCAATGGATTATGAAGGATCAGAAAATTGTCCACATAAATGAGGCTGAAGTTATTTCGACAGCGATGCAAGCCTCGGCCAACCTTTTGAAGAGAGCTGGCATTGTTATTCCAAAGAGGATGAATTATGTA
>TRINITY_DN1016_c0_g1_i1_3  102-335 uncharacterized protein LOC109843420, partial [Asparagus officinalis](+)
ATCAGTCATATCTGTGCACTCCAGGATATCTGAAATGTACTTCTGTTGAGAGAGGATTATACCCTGAGTTATTTGTGAGATTTTAAGACCACAAAAGTAGCGAAGAAGCCCCAAAATCTTCATCTATAACTGTCGCTAAAAATGGTGATGATTAGAAGCAACATAGAGGATTAGAAGCACTTTGTCGCGTGCTGTGGAGCGAACAAATAGAGAGAACTCCTGAGAACTCTCCAC
>TRINITY_DN10170_c1_g1_i2_5  2-622 uncharacterized protein LOC109712560 [Ananas comosus](+)
CTGGATGCTGACCCTTCATCGCTGCCTTATGATCCAAAGACCAACTACCTCGCTCCGAGGCCCCAGTTCCTGTACTACAAGCCGAATCCACGGCTCGAGAAGTATCGCGTGGAGCGCGAGTTTCTTGATGATGGAGAGGGGAAGCAGCTGGAAGATAGCTTCTCCTCCGGAAGCTTTGAAGAGACCGATGAGAGCATTCAGGAAGCAATATCTGATCTTCAAGAGAAGGAGTCTGAGAACGAAGAAGGACAAGAGGAGGAGGAAGCAGAAGAAGAAGTTGTAGATTCAGAATCGTCAGGGCCCAATGGTAACAAGCTCAAACCTTGTTCTTTTACTTGGCTGAAAGCGCTGCCTCTTCTTTTCATCGTGGTCATCGCATGCTTTCTCTCTCCATTGTCGGATTTCCCTGTTCTATCTTCTACTCGTTCTTCGATTGTGGAAAATTTCAATGAGGCGGTTAGTAGATTCAGGGACTGGTCCACTAATTCTTTTGCTGAAAGCCCAAGAGAAGTTGGTTCTTATAATCTAGTGAACTTGACATTCCCATCTGTAGATCAGTATGTAGATTCCTATCCCATCTTTGGTACAAAAAACCAAGTCCATCAGAAGGCTGAGTCCCAA
>TRINITY_DN10171_c0_g1_i1_4  1-492 PREDICTED: protein IQ-DOMAIN 1-like [Nelumbo nucifera](+)
GCGATCCGGATTCAGACTGCATTCCGGAGATTCCTGGCAAGGAGAGCTTTGAGAGCTCTGAAGGGGGTGGTGAGAATACAGGCTCTGGTTAGGGGACGACAGGTGAGGAAGCGGGCGGCGGTGACGCTGACTTGCATGCAGGCGCTTGTTCGGATCCAGGCGCGGGTTCGGGCGAATCGCGTGCGCAGGTCTGCTGAGGGGCAGGCTGTGCAGAAGATGCTGGAGATTCGCCGGAGTCAAAATGAGGTCCTGAAGGATGCTGAGGATGGATGGTGTGATAGTCAAGGCACATTAGAGGAGATCAGAGCAAAGATACAAATGAGGCAAGAGGGAGCTATGAAGCGTGAACGCGCCATTGCATATTCCCTTTCTCAACATATGCCCCAAGGTCGGTCCTCCCCGAATCTGAAGCCTTCCTCTTCTCTTCCCTCTCTCAATCGCAACGACATTGACAAGAACAACTCTGGCTGGAGCTGGTTAGAACGCTGGATG
>TRINITY_DN10171_c0_g1_i1_5  306-2681 kinesin-like protein KIN-13A [Phoenix dactylifera](+)
GGTGGCCAGATGCAGCAGAGCAACGCCGCCGCCGCGGCGTCCGCTCTGTACGACCACCCCGGCGACGCCGGCGACGCCGTTATGGCTCGCTGGCTCCAGTCCGCCGGCCTCCAGCATCTGGCCTCGCCGCTGGCTTCCGCCGACCAGCGGATGCTCCCGAATTTCCTTATGCAGGGGTACGGGGCGCAGTCGGCGGAGGAGAAGCAGAGGCTATTCAAGCTGATGAGGAATCTGAATTTTAACGGGGAGGCGATGGGATCGGAGCCGTACACGCCGTCGGGGCAGAGTGCCGGGATGGGCGGGATTGACGGGTTTTCGTCGCCGGACTTGAGAGGGGAGTTTGGGGCCGGGCTTCTGGATCTTCATGCTATGGATGACACTGAGCTTCTTTCTGAGCATGTGATGTCCGAACCATTTGAACCATCACCGTTCATGACTGATAGGATGTTTGATAATGAGTCTGATATGATACCTAGCAGGTTTCAAGGTTCAGCTGATACGACTGCTACGACATCTACTGTTGAAAAGGAGGCCAATTTAAAAGAGAGCAATATAGCTAAGATTAAAGTTGTGGTTCGTAAAAGACCTCTGAACAAGAAGGAGATAACTCGAAAAGAGGATGACATTGTAACTGTGCATGATACTGTATATTTAACATTGTATGAGCCTAAGTTAAAGGTGGACTTGACCGCATATGTGGAGAAGCATGAGTTTTGTTTTGATGCTGTTCTGGATGAGCAAGTTAGTAATGACGAGGTATACCGTGAGACTGTAGAGCCAATCATACCAACAATTTTTCAGCGAACAAAAGCCACATGTTTTGCTTATGGCCAGACAGGGAGTGGGAAGACTTTTACAATGCAACCTTTACCTCTCCGAGCCGCAGGAGACATAGTTCGGTTACTCCATCAGCCTGTTTACCGAAATCAAAGATTTAAGTTATGGCTGAGCTATTTTGAGATCTACGGGGGCAAACTTTTTGATCTTCTTAGTGATAGAAGGAAACTCTGCATGAGGGAAGATGGCCGGCAACAAGTATGCATCGTTGGATTACAGGAGTTTGAGGTCTCTGATGTACAGATAGTTAAAGAATTTATTGAGAGAGGTAATGGCGCACGGAGTACAGGTTCTACCGGAGCTAATGAAGAATCTTCAAGATCTCATGCCATTTTACAGCTTGTCATTAAAAAGCACAAAGAGGTTATTGACACCAGAAGGCAAAGTGATGTCCATGAATCCAAAGCTGGCAAAGTTGTTGGTAAGATCTCTTTTATCGATCTTGCTGGAAGCGAACGTGGTGCTGATACTACCGATAATGATCGTCAAACACGGATTGAAGGTGCAGAAATTAACAAAAGCCTTCTAGCCCTTAAGGAGTGTATTCGTGCACTAGACAATGATCAGATTCATATACCATTTCGTGGGAGCAAACTAACAGAGGTGCTTCGTGACTCGTTTGTTGGCAATTCACGAACTGTCATGATTTCTTGCATTTCCCCTGGTTCGAGTTCTTGTGAGCATACATTGAACACCTTGAGATATGCTGATAGGGTAAAGAGTCTTTCCAAAGGTGGCAACTCTAGAAAAGATCCGACCGCTAGTTCGTTGATACCGTCTGGCAAGGAATCATCAGCATCATCATCAGCATTTCCTTTCCCGGTAGAAGCAGAAGAACTTTATGACCAGAGCCAAGAGATCAGAGCTTTGGATATACCTAGGAGGAACACGGAAACATCAGAACCTGAAAGAAACTTGCCAAGTATGATACCAAGTTATCCTTATAATGGAACTGAAGAAAGTGGGTCTATGTTCGACCGTGAGAGGGAGAAGGCTGACATAAGAAACAGTTATAGCAATTCTTCTGCTCCTAAATTATTTTCTTCATCACAAAACTCTTATAATACCCAGGATGAAGAAAAAGCACCAAAGGTATCTCCACCTCGTAGAAAAGTTTTCAAAGAGGAAAGAACTGAAAAACAGACCAATTTGTTGAAAAAAGACAGCGGAACCGAGTTGCCAACTAGAAGTCGTAAGCCACCCCAAATGAATGATCCTACTTCAAATGTTTCATCGAGGCAATATGAACCAGAAGCTCCATATAGCGATGGGGAAATCAATGCATTACTTGAGGAAGAAGAGGCTCTAATATCTGCTCACCGTAAAGAAATTGAAAATACAATGGAGATTGTTCGTGAAGAGATGAATTTGTTAGCAGAGGTTGATCAGCCAGGCAGCCTTATTGACAACTATGTGACCCAGCTAAACTTTGTTCTCTCCCGCAAGGCGGCAGGTCTGGTTAGCCTTCAGGCACGCCTGGCCAGGTTTCAGCATCGCCTGAAAGAACAGGAGGTTCTCAGCCGGAAGAAGGCTCCCCGG
>TRINITY_DN10172_c0_g1_i2_2  1227-1541 Zinc finger, CCCH-type [Cinnamomum micranthum f. kanehirae](+)
CTGATCTTCAACACTCCCCCTTAAATTAGGCTGGGTGAAGAACTTGAGGCCTAATTTAGCTAGCAGAGAGTGAAACGGACGTTTTGGTAGAGGTTTAGTAAATATGTCAGCCACCTGCTGAGTAGACGGAACGAAACGGGTAACAAGATGACCAAGGGCGACCTTCTCGCACAAAAAGTGGTAATCAATTTCGATGTGCTTCGTACGAGCATGAAACACTGGATTCACAGTTATGTGGAGGGCACTAAGGTTGTCACAGAACAGAGTGGCCGGCTTGTGTAGACGTACGCCAAGATCGCGAAGAAGAAATGTTAG
>TRINITY_DN10173_c0_g1_i1_5  313-765 uncharacterized protein LOC109712560 [Ananas comosus](+)
GTATCAAGGAAATTATTGTTGGGGCTATCTGTAGCTGCGATTGTGCTTGTCATCTCGATTGTTGTTGTCTATGTGAAGCGAAAACAGACGAATGTGATCGAACAGAAGGTAGTTTCGCCGAAAAGAGAGGCAGCATCAGTTTCTGGTAGCAGTGACAATTTCGATGTTGCAAACAAATTGCCTGCTCAGAAGGATATGATGGGTGATTCAGGTACTCTCGAGGCGAGCAGCAACTTGCACACTACTCCACATTCGGGCCAGGAGAGAGCAAAGGGAGTGGACTCGTTGAGCAATGACAGGAGGCGGAGGAGGGACTCTACTGAAACTTCATCAATCTCTTATGGGAGTTATACTACACTTGAGAAAATTGCTCTTAAGAAAGGATGTCGAGATGAAGAGGTGGTGACTCCAGTGAGACGATCGAGCCGGATCAGAAGTCATGTCGCTTCACCA
>TRINITY_DN10174_c0_g1_i1_1  240-3122 phospholipase SGR2 isoform X3 [Phoenix dactylifera](+)
GAGGAAGAAGGCGGCGGCGGAGATGGAGCGTCGACGAGTTTCATTCAGGTGGAGACGTTGCCGGATTTGCTGAAGAACACGCCGTCTAATATTGCTAGATTGGAGGACGTGATCGAGCAGTGCGAGGGGCGGCAGAAGTATCTTGCGAGGACGAAGAGCCCGTCCGATGGGGAGGATGTGCGCTGGTACTTCTGCAAGATTCCTCTTGCGGAGAAAGAACTTGCTGCATCAGTTCCTCAAACAGAGATAGTTGGGAAAAGTGACTATTTCAGATTCAGTATGCGAGACTCTCTTGCATTAGAGGCTTCTTTCTTACAGAGAGAGGAAGAACTTCTTGCATATTGGTGGAAAGAGTATGCAGAGTGCAGTGAAGGTCCATGTGGTCAACGTTTGAACAATAATATTATTTCAGACCATAAATCTGATGAACTATATGCCATAGATGAAGACAGAGTTGGTGTCCCAGTAAAGGGAGGACTATACGAGGTAGATCTGTCTAAGCGACATTGTTTTCCTGTGTATTGGCATGGGGAATACAGGCGAGTCTTACGTGGTCACTGGTTTGGTCGTAAAGGTGGGCTTGAATGGCTTCCTCTACGTGAAGATGTTGCAGAGCAACTTGAGTTGGCTTACAGATTGCAGGTTTGGCATCGTCGGACATTTCAACCCTCAGGCTTGTTTGCTGCTCGTATTGATATACAAGGCACCACACAGGGGTTGCATGCTCTATTCACAGGGGAAGATGATACGTGGGAGGCTTGGTTAGTTCTTGACAAGTCTGGTTTTGCTTTCAATTTGACAAGCGGAAATGGGGTCAGAGTTAGACGTGGTTTTGCATCCTCTGGATCTCTGAAGCCGACTCAGGATGAACTGAGGCAGCAGAAAGAAGAGGAAATGGATGATTACTGCTCTCAGGTGCCAGTTGGCCATCTTGTTTTCATGGTTCATGGAATTGGACAAAGGTTGGAAAAAGCTAATTTGGTTGATGATGTTGGCGATTTTCGTCGTATAACAACGAGTCTATCCGAAAGGCACTTAACTCCATACCAAAGAAGTACTCAGAGGGTTCTTTTTATTCCTTGCCAGTGGAGAAGGGGATTGAAGCTCAGCGGAGAAAGTGCAGTTGAGAAGATCACATTAGATGGTGTGCGCGGTTTGCGTGTAGCATTAAGTGCTACAGTTCATGATGTTTTATACTACATGAGCCCTATATACTGCCAGGATATAATTGACTCAGTCTCCAATCAGTTGAACAGGTTATATATGAAGTTCCTCAAGAGAAATCCAGGCTATGATGGGAAGGTTTCTATATATGCTCATTCATTAGGAAGTGTTTTGTCTTATGACATCCTTTGTCATCAAGAGAGCTCTTACTCATCTTTCCCTATGGAATCTGTCCATATGGAAGGTGTTGATGAGCAAGAGTCTCAAGTTGATGCACCCCATAAATCTGTCACACTAATTGATGCCGTGACTTCAGAGGATTCAAATGCTGAGATAATTGATACCGCCATGAGACAGCCGCCATGTACAATGGTGGAAGGAGGTTCTGTATCCTGTGACATAGCTTCTGAAGAGACCACCTGTAATCCTTGTTGTACACCAGTTCTTTCTTGTACACCAGACACCATTGATGTTATCTCAAGAAATTATGAGTTTTCAGAACCTGATGATGACTCACATTGTTGTGATCAAGAAACAACAGATGAAAAGCAACAGTGTATTATGCCATTGTTGGGAGAAGATGATCAGAAACTTAGCCTGGATCCTAAGGCTGTCTTTCATGTAGAAGAAAAGGATTTAAACACAATTCCGATTGGAGCTAGTAGAGATACAGAAAATGATGCAGTAACAACCACTTATAGTCTTCCTGAAGATACAATTGACAAAGACAAATTGATCTCCTTGCTTGAGGAGGACTTACAATACCTTAGAGCAAGAATTGCAGAACTTGAACAGAATCAACACAGGACAACATACTTGACTGGTGAAAATGATGGTGGTCCTGAACTTTCTGAAGGTTTAGTAAATGGGGTTAGATCTACAATGGTGCAATCCTCTCTCGAAAAGTTTCCTCCTGAACATGACTCAAGAAAGAGTTATACTCCTAATATCAGATATACTAAGCTTGATTTTAAGGTTGATACATTCTTTGCTGTCGGATCACCTCTTGGTGTCTTTCTTGCCCTCCGGAATATCCGTATAGGAATAGGCAGGGGAAAAGATTATTGGCAAGATGAAAAGATATCTGAAGAAATGCCGTCGTGCAGGCAAATGTTTAACATTTTCCATCCCTTTGATCCTGTAGCATATAGAGTAGAACCACTTGTCTGTAAAGAATATGTCAGCAAGCGCCCTGTCATTATACCCTATCACAGGGGCGGAAAGAGGTTGCATATTGGATTTCAGGAATTCACTGAAGATCTAGCTGCACGTTCAAAAGTCATGAAAAATAATTTTAAATCTGTGAGGGTTAAAGTGGTGAGTATTTGTCAATCAAGAAACACAAATGATGATGAAGCTGTGGAAAACATCCCGGAAAAGGAAAGATCTTATGGTTCCATCATGATTGAAAGGGTGACAGGAAGTGAAGATGGCCGCATCGACCATGTTCTTCAAGATAAGACATTCGAGCATCCCTACATCTCAGCCTTAGGGTCACATACAAATTACTGGCGAGATCATGACACTGCTCTTTTCATCCTTAATCACTTGTATCGTGATGTTCCTGAAGAGCCCCAAACAGCTGAACTGGACGGAAGAGCACAAAGGCCTGTTAAACTTTTTTACGAGAGGGATGTTATGGACGAGGAAACTCCTTTAACATTCTCTGACCACTTATTGAAAAAGGAGTTCTCTAGGGAAGCAAAAAAGATTATGAAT
>TRINITY_DN10174_c0_g1_i1_3  200-1051 hypersensitive-induced response protein 2 [Ricinus communis](+)
ATGGGGTTGGCTCTGGGGTGCCTACAAGTTGACCAGTCCAATGTAGCAATAAAAGAAAATTTCGGGAAGTTTGCGGGTATGCTTGAGCCTGGATTCCACTTGGTTCCATGGTGTTTGGGAAGCAACGTTGCTGGTTATCTTTCATTGCGTGTGCAGCAACTTGATGTTCGATGTGAAACAAAGACAAAGGATGATGTATTTGTCACTGTTGTTGCATCCGTACAATATCGTGCCTTGGCTGAAAAGGCTGCTGATGCCTTCTATAAGCTTAGCAACCCTAAGGAGCAAATCCAAGCCTATGTTTTTGATGTCATCAGGGCTTCTGTTCCAAAGCTGAAGTTAGATAATGTCTTTGAGCAGAAGAATGATATTGCAAAAACTGTGGAAAATGAACTGGACAAGGCTATGTCGACTTATGGGTACGAGATAGTCCAAACACTGATTGTTGATATTGAGCCAGACGAGCATGTTAAGAGAGCCATGAATGAGATCAATGCAGCTGCTAGGATGAGGTTGGCGGCAAATGAGCGAGCCGAAGCCGACAAAATACTGCAGATCAAGCGGGCCGAAGGAGACGCAGAATCGAAGTACTTAGCAGGGGTGGGCATAGCTCGCCAGCGCCAGGCCATCGTGGACGGGCTTAGGGACAGCGTACTCGCATTCTCAGTCAATGTGCCAGGAACCTCCGCAAAGGATGTCATGGACATGGTCCTGGTGACGCAGTACTTCGACACGATGAAAGAAATTGGAGCCTCCTCGAAGTCGAGTTCGGTGTTTATTCCGCACGGTCCAGGGGCTGTGAGGGACATCACTACGCAGATTAGGGACGGACTCCTCCAGGGCAATGCTAGT
>TRINITY_DN10174_c0_g1_i1_4  14-385 protein CHROMOSOME TRANSMISSION FIDELITY 7 isoform X2 [Dendrobium catenatum](+)
GCAGACAGTAACTGTTCGAGGAGGACAAATACAACCATCAAATTCGGAGATTTTAATTTTCAAAGGGAAGTGGTGAAAAGAGATTGTTCAGCAAACAAGACCAAGGTGAATCAATGGGATTGTGGAGCAATCCTTTGCCAGGAGGAAGCTGTGCCTGCTGTTTGTGGTATTAGGGCCATATGGGTGGCGCCATCTAGCAGAAGAAAGAGAATTGCCTCCAAATTAATGGATGCTTCAAGGAATAGTTTCTGTGTTGGCCAACTCTTGGAACCTTCTCAGTATGCATTCTCTCCGCCTACATCTGCTGGGAAGGCATTTGCGTGCAGCTACAACAACATGAAATCGTTTTTGGTTTATAGGGCAGAAGACATT
>TRINITY_DN10174_c0_g2_i1_4  1-372 protein CHROMOSOME TRANSMISSION FIDELITY 7 isoform X2 [Elaeis guineensis](+)
TGCGCTGTGTGTGGGCTGATGTATGCTCGTGGGGATGAGGAGGACGAGAGGGTGCACAAGGCTTTTCATAAGAGCTATTATCAGGGGATCGCATTCAAGGGTTGGCGAAATGAGAGGGTGGTCTCAACTCCCGGTGACAATGGAGACCGCATTGTGTTGGTGCTAGACGGTGATCCTCTAGCTCAAAAGAACAAGGTCAAAGAGGTCATTAAAGTGATGGAGAAGGAGCTCGGGTTTAGTGATGGTCAGCTTCTTCACAAGCATTGCAAGGTTTACTTGTTCGTTTCACGTCAAAAGATCGTTGGCTGCCTTGTTGCGGAACCAATACGAAAAGCCCACAGAGTTGTCCCAAATACTAGTCTAACACCTGAT
>TRINITY_DN10175_c0_g1_i1_1  1-663 scopoletin glucosyltransferase-like [Phoenix dactylifera](+)
GAAAACCTCTCCGCCATCCCCGCCGCTCACTTCCACACCTTCATGGAGGCCCTCAACCTCTTCGAACCCTCCATCGCCTCCCTCCTCCGCTCCCTCCGCCCGGACTGCCTCCTCTCCGACGCCCTCTTCCACTGGACCTCCGACCTCGCCGTCTCCCTTTCCATCCCCCGCCTCGTCTTCCACGGCCCCAGCGCTTTCTCCATGTACCTCCTCGACAACCTCCCGTACCCCTTCACCGACTCCACCTTCACCGTAGACAACATCCGTTTCCACACCGACACCCTCCCCGACATCCTCCATAATCCCCCACTCGTCGAAAAGCTCTCCATCGCCGAGCCCAAGTGCTACGGCGTCATCCTCAACACTTTCCACGCCGCGGAACCCCGCTACGTCGACTACATGAAGAGGAAATCAAGAGCCTGGTGTGTCGGACCAGTTTGTTTGTACAATGAGGTATATGTAAACTCTGATAAGCACACCGTGCTGCAATGGCTGGACGACCAGCCGGCCGGCTCGGTGGTGTATGTTTGTTTCGGAAGCCTGTGCCATTTCAGCAAGATCCAGCTTAGGGAGCTGGCAGTAGGGCTGGAAGCGAGTGGGCAGCGGTTTGTGTGGGTGGTCCGGCGGGAGACAGTAGAGGATGAAGCTGCAGAGTGGATGCCG
>TRINITY_DN10176_c0_g1_i1_1  71-415 hypothetical protein ACMD2_03002 [Ananas comosus](+)
ATGACGGCGGCGCAGAAGGATCCCTGCAAGAAGGAGGCCTGCGACATCCAGTCCTGTCTCACCAAGAACAACTTCGACTCTCAGAGGTGCCTGAAAGTCATTGAGCGACTGCAATCATGCTGCGAGAAATGCAGTTACAACTCAACACATTGTGCATCGGTTTCTGGTCTTCTTAAAACAAAAACCAAAGATACCGTGAAAATGACATGAACATGGAGCTTGATCATAACAATAATTACTATGTGCCTGAAAGTCATTGAGCAACTGCAATCATGCTGCGAGAAATGCAGTTACAACTCAACACATTGTGCATCGGTTTCTGGTCTTCTTAAAACAAAAACCAAA
>TRINITY_DN10179_c0_g1_i1_1  73-444 uncharacterized protein LOC103701404 [Phoenix dactylifera](+)
TCCCCCCTCCATCCCCGCTCCGCCGTCCCCTTCTCCTGGGAGCACCAGCCCGGGGTCCCCAAGCACCAGCCAAACCTCGGCGCCCACCCGCTCCCCCTCCCTCTACCACCCCCGCTGAGATCCACCTCCGACGATCACTCCAACAGCCCAGATCCCTTCGCTGCAGCCTTCGCCCAGTGCGCCGGACACAGGCCCATAATCGCCACCGGGCGGCGGCGCAAGATGGCGGCGTGGGCGGCGTTTATCGCCCGGCTGGGGATCATGGGAGGACTGTATGGGTCGTGCAAGAGTGCATGTGATGTTGATGAGTCCGCCGTCTGTATTCCGCGGGCGAGCATGCGGAGCGGCGGTTATGGGGTGTTTAACCGCCGC
>TRINITY_DN10179_c0_g1_i1_2  188-1132 uncharacterized protein LOC105034259 isoform X1 [Elaeis guineensis](+)
GATGCTGGAAGGAAAAGGCGCCTACCTACATGGATGCTGGGAGTAAATGCTGCTGACAAACCAGAGAGTTTTGGCAACAAGGATGAAAAATCAATCACAGGAAAGGAACAATCTAAGATTAAAAATGCCAAGGCTAAGGTAGGATTGATTACTGAAATCCCAGAGCCAAGTGGTTCAAAAAGAGCAGAAAAATCTCAAATAGATGAGCCAAAACAAAGAGGCAGAAAAGCTAGTAAAAGAAATGATGACACCAGCAGTTCCATCATTAGTTCTGATGAGGTCGTTCAATCTAAGAAGAAACTCAAGGAAAGAGACTGGAGAAAACAGACTACAACAAGAAAGCAAAATAAGAAATCCCGGGGGAGCAAAAATGGCGAGGTAGAAGCTATATCTGAAGGAAGCAGTGGGGATGAAATAGAATTAACTGCTGATGATTTACTGAGCATCGCTGAAGAGTATGTCAATGCTGACAGGGAAAAGAGGCATGGGAGAGTGCTTAGTGAATCCACTGGATGTAGCCTAGCACTATCCAGATGCACAACTAAATCCAGTTCTCATTTGAATGGAATTGGGTCAGCAGAGAAAGAGGTCTCTACAACTGAAAATTTCCCCACCAATATTATATCCAGATGCCCAACAGCTAGATGCAGTTCTGATCAGAGTGCAACTGGAAAAAAGGGAACAGAGATCCCCACAACCTCGAACATTGACATTAAGGTTACAAGTACAGGAGATACAGCTCAGGACATGCTAGACCTCTTTTTGGGTCCCTTGCTAAAGAAACCTCCATCTGAAGAGCAACACTTCAGGGGAAATGAAGCAGAAAGCTTCACCTTGGTTCCCGAATCTAGAAAGCAGGTTAGAAGCATATCGGAAGGCAATGAAGAGGTGCCCCTAACTAAAAAGAAGAGCAGCCTTAAAGACAAGGTATCTGTGTTTTTCAAC
>TRINITY_DN10181_c0_g1_i1_4  423-1736 uncharacterized protein LOC103707375 [Phoenix dactylifera](+)
GATCCGAAGCCCGGTAACTATTTCTACTACGAATCCCCGCTCTACGAGGACACCGGCGACTACATCCCGGTGTCCGTCCGCCCGATGTCCGAGCACGACCACGCCGAGTGGAAATCCGGCTTCATCTCCGGCGGGTACCTCCCCGACGGGGAGCTGAGCTGGGATGATCTCGAGGACAAGCAGTTGACTCTCTGGGACGTCTTCTCCGAGATGCTTTTCGCCGCACAGGGCAAAGTGACGGAGCTCACCTCCGGCGATCTCCGTGGCTGTCGGATGGGCTGGTTTTCGCCACTCGACATGAGTCAGGCCTGGCTGGATTTCGACCGCGCAGTCAAGGAAAATCACTTGGGGAACATACAGGAGGTTCTTGACAGGAATCCGCCGCGGTGGCTGTCTGACAGCACTTCCACGGCTTGCATGCTGTGCAATGCGCGGTTCCATCCGATAATGTGCTCGCGGCACCATTGCCGGTTGTGCGGCGGGCTGTATTGCGGGGACTGCACGAAGGGGCGGAGCTTGTTGCCTCCGAAGTTTCGAGCCGTGGATCCGCAACGGGTCTGCGATGTCTGCTTCGTGAAGCTGGATGGCATCCAGGGTTACTTGCAGAATCAAGTCAGCCGTGCTGCACAGCCGCCAACTCATGATTTGACGGATCTTAGCACGTTGCGCTCGTGGTTGAATTTCCCATGGGGGCAGTCTATGGAGGATGAGATTTACAAAGCGGCGAACGCTATCCGTGGTTATACCAAGGTGGGTCTGATAAAATCTGAGAAGGCGATCCCGGATGCTATTCTGAAACAAGCTAAGGGTCTTGCGATTCTTACGGTGGCGAATGTCGGGGTGATGGTCACTTATAAAATCGGGACTGGATTGGTGATTGTTCGGAGAGAGGATGGTTCGTGGTCGCCACCTTCTGCGATTTCGTCTTTCGGTCTTGGATGGGGAGTTCAGGCTGGAGGGGAGTTTACCGACTTTATAATCGTGCTGAGGAACACAGATGCTATCAGAACTTTTAGTGGAGACGCACACTTGTCGGTTGGGGCTGGTGTAAGTGCGGCTGCTGGCATTGTTGGACGGTCAATTGAGGCAGACTTTCGGGCTGGTGATGGAGGTTATGCTGCTTGCTATACATACAGCTGCAGTAAAGGTGCATTTGTAGGCTGTTCTCTGAATGGGAGCGTGGTGACGGCCCGCAACAAAGAAAATTCTCGCTTCTACGGAAAACAATCGATCAAGGCCTCAGATATCCTTCTCGGCTCATTGCCCAAGCCGCCTGCTGCTGCAGTTCTTTACAATGCCCTGACCGATCTATTC
>TRINITY_DN10182_c0_g1_i1_3  43-846 probable 6-phosphogluconolactonase 2 [Phoenix dactylifera](+)
ATGGCTGCTTCTGATGATCCTAAGAACAAAAGTGAATTGAGGATATTTGAGAGTTTGGATGAGCTGCGCACTGATTTGGCCGAGTATATTGCCCAAATATCAGAGGCTTCGGTGAAGGCGAGAGGAATTTTTTCAATTGCATTATCTGGTGGATCACTCATCAGCTTGATCAGAAAGCTCTGTGAAGCTCCTTATAACTGGACTGTTGATTGGACAAAATGGTATGTCTTCTGGACCGATGAGCGGGCGGTTGCAAAGAATCATGTGGACAGTAACTATAAGCTGACGAAGGACGAGTTTCTTTCCAAGGTTCCTGTGCTCAATAACCACGTCTATTCGATCAAGGACACCATGACCGTGGAGGAGACAGCATCTGATTATGAATTCGTCATCCGCCAATTGGTGAAAGCACGCACACTTAATGTCTCTGAGATCAACGACTGCCCCAAGTTCGATCTTATCCTCCTCAGTATGGGCTCTGATGGACATGTTGCATCCTTGTTCCCCAAACACCGAGCACTCGGGCAGAAGTCAGATTGGATCACCTATGTCACTAATTCCCCTGAGCCCCCGCTTGAGAGGATCACCTTCACCCTTCCCGTAATCAACTCAGCTGCCAATGTCGCATTGGTGGCAACTGGCGAAGACAAGGCGAAAGTTGTGCAGCTAGTTGTTGGTGACAGTGATGAGGTGTCAAATGCCGCTTCATCCTTGCCTGCTGGGAGGATTCAACCTACTGAAGGGAAGTTGGTGTGGTTCTTGGATATGCCGGCTGCCTCGCTTCTTGAGGGGCCTCAAGATGAT
>TRINITY_DN10188_c0_g1_i1_5  33-1271 L10-interacting MYB domain-containing protein-like isoform X1 [Punica granatum](+)
TTGTTCGGTAGCGCATCCGTGCTCCGATCATCATCTCCCTTTCTCGATCCAGACCTCCGTGCCCTCCGCCGGAGGCCGATGGCGCTGATCGAGTTTCCAGTCGACCACCGGTCACCGGATCCGGTAGCCGTCCAACTTGCCGAGCAGATTAAAATGTCGGAAGGGAAAGCTGATTGGAATTTAACGAAAGACATTTTTTTCGTTGAATTATTGGCTAATGAATGTCGCGCCCTTCGTAAACCCATTGGTGGACTGACAAAGGCGGCATGGAGAACGATCGTGCGGGAGTTCACTGCGAAATATGGGGCATTCTATCAGAGGGACAAACTCATCAATCGGAAGAGGACGTTAATAGAGCATTATAAAATGCTGAAGCATTTATTAGAAAGTTCAAGTGGCTTTGAATGGGATGGTGACAAACTCAGAGCCTCTGAGAGCGCCTGGGAAGAAATGATTGCTAAGACACCGGGAGTACGGAGCTATAGGGATAAATCATTCCCTCCTTACGAGAGTCTCTGTACGATCTTCCAAGAAGGGGCCGCAGATGAGCCAGCCTCATTGGCCGGTACAGAGGTTGTAGAGATTGCAGAGGCAATTGGGAGCTCCTCCTCGGACCGTCTACCTACCTCCCCTCCCTCTCGAACCAGGCTCCGACAACTCTCTATGACTCCGACGAGCAATGTGACTCCTCGAGTGTCGTCGAAGCCCCGGCGTCCATCAAAGCTCCAGTGCAGGTCAAAAGCTCACGAGGAACCGAAACCGGATTGGAATCTGACGAAAGATCTTCTTTTCGTTGAGTTACTGGCGAATGAATGTCGTATTCTTCGTAAACCTGTTGGTGGTTTGACGAAGGATGCATGGCAAACGATTGTGCGGGAGTTCACTGCGAAGTACGGGTCATTCTATCAGAAGGACAAACTCATCAACAGGAAGCGGACATTGTTGGATCACTATAAAATGCTGAAGTATCTAATAGAAAGTTCGAATGCCTTCAAATGGGATGGTAACAAACTCACAGCCTCCGAGAGTGCATGGGAGGAAATGATTGCGAAAACGCCGGGTGCGCGAAGCTATCGTGACAAATCATTCCCTCCTTACGATAGTCTTTGCACGATCTTCGAAGGGGAGGTTGCTGACAGTCGTGAGCTCGGGGAGGCGAACGGGAGCTCTGATCATTCGAACGATGACCCTAGGGAGTTGTTACCAGAACGAGCCGAGTCCAGCGACTCTAGCGAGGAG
>TRINITY_DN10189_c0_g1_i1_2  176-718 ADP-ribosylation factor 1 isoform X2 [Elaeis guineensis](+)
ATGGGCATCCTCTTCTCCCGGATGCTCTCTTCCCTCTTCGGCAACCGCGAGGCTCGGATCCTTGTCCTCGGCCTCGACAACGCCGGGAAAACCACAATCCTCTATCGGCTTCAGATGGGGGAAGTAGTGTCAACAATTCCAACGATCGGGTTCAATGTGGAGACCGTGCAGTACAACAACATTAAGTTTCAAGTCTGGGATCTGGGTGGACAGACGAGTATCAGGCCATATTGGAGATGCTACTTTCCAAACACACAAGCCATTATATATGTTGTTGATTCAAGTGATACCGATAGACTGGTAACTGCTAAGGATGAATTTCATGCTATCTTGGAGGAGGAAGAGCTTAAAGGTGCTGTTGTCCTAGTATATGCAAACAAGCAGGATCTCCCTGGGGCACTTGATGATGCTGCAATAACTGAAGCCTTGGAACTTCACAAGATCAAAAGCCGTCAATGGTCTATATTTAAAACTTCAGCTGTCAAAGGTGAAGGGATCTTTGAGGGTTTGGACTGGCTGAGTAATACACTTAAATCTGGAGGT
>TRINITY_DN10189_c0_g1_i1_4  96-2210 two-component response regulator-like APRR3 isoform X1 [Phoenix dactylifera](+)
CGCCGCGTGGTGCGGTGGGAGAGGTTCCTGCCGAGGAGATCGCTCCGCGTGCTTCTCGTCGAGCACGACGACTCGACGCGGCATATTGTCGGCGTGCTCCTCAGGAAATGCAGCTATCACGTGACTGCTGTGGCGGACGGACTTAAGGCTTGGGAGGTGATGAGGGAGAGTCAGTATAATATTGATCTGGTGCTGACGGAGGTGGAGATGCCTTTCATGTCGGGGATAGGGTTGCTTGCGAAGATAGCAGCGGCGGAGGAGTGCAGGAACATTCCTGTCATCATGATGTCTTCCCAGGACTCCATTGGTGTTGTGCTAAAATGCATGCTTAAGGGTGCTGCAGATTTTCTTGTCAAGCCGGTTAGAAAGAATGAGTTGCGGAATTTATGGCAGCATGTCTGGCGGAAGCATTGTTCAGGCAGCTATGCTGCATCAGAAAATAATGCTGCCAGCAATCATATAAGTGCTGATGCTGATGACAAATCCACCGGGGAGAACTGTGCCGAAGGAACTGATGCTCAGAGTTCCAGTAGTAAGCCAGACACAGAAGTCGAAAGTAATCCAAAGCACATAGAATGTATGGTAGCTAATGGAAGGAATCTTTCAGGAGAAGAAGCAATGTTAGTGCATTCTGATAACAACATCGTCGCAGGTATATCAAAGATGGATGATGATGGAGATACACGAGGTTGTCTGTCGCTTCATTTCGAACAAGTTCCATCTGAAGCACATATTGATAAAGGTTCAACTCTTGCAAATAAGCCCGCAGGGACAGAGTCCAAACTAACTAGTTCTCTTCATGATGCTCCTAGAACTGACAAACTTCAGAAGCAGAATTGCTATTATGATGTATCACCATACAAGAGTGAGAATTTGGGTTTTACGAGATCCAGAGAGGGGTATGATATTGATGCCGGGCTGTATTATCAGAACAAGGCTACAAATGACTTGGTCGATTTCATGGAGCCAACTGCTAATGAACAATATACTTCTCATATCTTAGTGAAGGATGCCCTTAAGCAAGATGCCCATGTGCAGAACACGTCTAACTACAGTACCACTCAAAATTTGGAGATTTCTTTGAGGAGGCCACAGCTGAATGTTGGCACTCTGCAAGAATGTAAAGAAAGGCTTATTGTGAATCATTCTAACTCTGCCTTCTCAAGGTATAGTGCTAAGAGGATTCCTACTTCTTCTATTAAGAATTTGGTTTCTTCAGCTTCAGGCATCATAGATAGAGAATGTGACGACAATCGTCAGTCACATGCCTGTAGTCATGGTACTGAAAATGAAATTCACGCTCTTCTTCCTCCTAAAGAGATGCTAGTACCCCATCAAAGCAATGTAGGCGAAGCTTCATGTTATCGTCATACATCTCTGGAGATGAGCAAAGAGGACGGCGACCTTTCATCTGACCTGCCAAAGGAGGATATGCATGCTGGTCATTCTGTCCCGGGAAACAGTACCGTTCTTCAGTACCCTCAGTATGGGTTTATTCAACTGCCGATTCCTTTTGGAGTAACACCTTACACGAATTTATGTGGGTATGGAACTATTCTGCAACCTGTGTATTATCCAGAGACTCCATCTTCACGACATACACTCGAGAAGGAAACAATTCAGATCCCTTCTGATCAGCATGTTCACTATGACAGTCATTTCTCTAACAATTCCCTTAAATTCAGCCACCATGACGAAAATCATCAGTCCCATCATCGGAGACAATCGGTGGATGCAGAGCCTCGAGATTCTAGAGAAGCCTGCAATCCCATGGAACATGCTTATCAAAGTGGTAGCTGTAGTCATGATATTCTCAGAGGTAGAGGGGGCTATGGGAGTGGTGAAATTACAGATGCAGCTGTGAATACGTTAACTGCTTTAGAAAGTGGGAATGAAAGTGGCATTCAAAACCACAATATTAGAGGATTGGACTATGATCGCTCCCATCGAGAAGCTGCCTTAGTGAAATTTCGCTTGAAAAGGAAAGACAGATGTTTCGAGAAGAAGGTCCGATATTATAGCAGGAAAAAACTTGCAGAGCAACGGCCACGAGTAAAAGGTCAGTTTGTGCGACAAAAATTACTGGACCCCACAGTGGAAATGGAGGCAGACGAC
>TRINITY_DN10190_c0_g1_i1_1  2-1438 serine/threonine-protein kinase STY46 [Elaeis guineensis](+)
TGGTCCTCTCTCCTCCGCTCCCTCTCCCACCTCTACTCCGGCTCCCAGCTCCCCGACCGCCTCCTCTCCAGCCTCCGCCGCCACTTCGACTCCCTCCCACACAGCTATGCTCAGGCCGGCTACGACATGCAGGAGGTGCTCCTCCACGCTCGGCTGATCGAACAAGCCGCGGCGGAGGATCACCCAGCGGTCGACCTCGCCGCTGCCGCCGAGGCGGCGGCGGCGACGGCTGCGATTTACAGACTGACGTTCGCATCGACATCGCCGCTGTCCTGGCCGGTGATGTCCTGCGCGCTTGACGCCTCCCTCATCATCTGCAGGAAGATCCAGATCTTCGAGAAGAAAGGGCTAACCCTCGGCGTCGTCGCACTCGTCGTCCCGGTTGGCGTCGCCGACCGTCACTTCCAGCCGCGGATCGAGGCTGCACTCCGCGGAGCGGTCAGGGCACCGGCGCGGAGCGCCGGCGTTAAGCTCTCATTCGGCCTTTGCGGCCGGCAGGATGAGGGAGGTAACCGTGTGGATGACGATGGCGCCGCCGGAGGCGGCCCAGAGATCCACCTCCCTACTGTTCTCCCCGAGTCGTCGCTCGTTGTCTCCGTTGACGAGTGGCAGACTGTCAGATCCGGTGGGGAGGACATCGCCCGGTGGCTATTGAATCCTGATGACATCGAGTACGCAGACCGGAACGGCGCGACGTCATTCAAGGGCGTGTACAAAGGGAAGAAGGTGTGGATCAAGAAGCTGAGGGGGTGCGATCGGGGGAGTGCGTACGACGTTGAGGTGCGTCAGGATCTCTTGCAGCTCATGAGCTGCGGGCATCGGAATATTTTGCAGTTACATGGCATCTGCATTGATGAGAATCATGGGATGTGTGTGGTGAGTAGGATGATGGATGGGGGGTCGGTGCATGATTTGATGGAGAGGAGCCGGAAGGTGTCGGTGAGGGAGGTGGTGCGGATTGCGCTGGGGGCTGCGGAGGGGCTTCGGTTTATGAATGATCATGGTGTCGCTTATAGGGATCTGAATGTGCAGAGGATACTGTTGGATAGGCAGGGGAATGCCTGTCTCGGTGACATGGGCGCCGTTACGTCCAACAACAATGCTGGGGAGGTGACAGAGTATGAGACTGCGGGGTATCGGTGGTTAGCTCCTGAGATTATAGCAGGGGATCCAGAGAGCGTAACAGAGACTTGGATGAGCAATGTATACAGCTTTGGCATGGTTGTCTGGGAGATGATAACTGGTGAAGCAGCCTACTCTTCCTACTCTCCAGTTCAAGCTGCAGTCGGGATTGCCGCCTGTGGTCTGAGGCCAGAGATAGCTAAAGATTGCCCGCAGGTTCTGAGGTCGCTAATGCTGAGGTGCTGGAACAACTGCCCGGCCAAGCGACCTCAGTTTTCTGACATCATTGCGATCTTGCAGAGATACGACAGCAGA
>TRINITY_DN10190_c0_g1_i1_5  181-774 uncharacterized protein LOC105033039 [Elaeis guineensis](+)
ATGGCAACCAAAGTTGAGAAATCCTGCAACTACGCAGCAGGAGGGCCTCACAGTGAAGAAAGTGATGGCAGCCTCTGCTTCTCTGATGCTGAGGACCAGTCCTGGCACTCGCCCCATGGGTCTCACTGTGCATCGACCCATGGGATTGATTTGGAAATTGGGGTTCCAGAGGCCTGCTGTGTGATCTCAGGGTCTTCTTCCCCGGAGATTAGGGTTTTTGTCGATAAAGTTGAGAAGGATTGCAGGATTTGCCATTTGGGTCTGGAGAGCGAGGCCCATGAGTCCGGCATCACCATTAAATTGGGTTGCTCTTGCAAGGATGATCTAGCTGCAGCTCACAAGCAATGCGCGGAGACTTGGTTTAAAATCAAAGGCAACAAGGTCTGTGAAATCTGTGGATCGACTGCACGGAACGTCGTTGCTCCTGGTGAGCCTGAGGTCACCGAGCAGCCGAATGAAACAAACATTACTGCAACACCTGCTCCGCCAACTGAAGCCCGTCGCAGTTTCTGGCAAGGCCACCGTGTTCTCAATTTCCTGCTAGCCTGCATGGTGTTTGCCTTTGTCATCTCGTGGCTGTTTCACTTCAATGTC
>TRINITY_DN10190_c0_g2_i1_4  3-545 uncharacterized protein ycf45 isoform X3 [Phoenix dactylifera](+)
GATGATTATAAGAAAAGGGTCATGATCGTTGACACCTCGAATGAGATAGGTGGAGATGGTGATATTCCTCATTCTGGAATAGGAAGTGCTCGCAGGTTACAAGTCCCCAATACTGACATGCATCACAAGGTATTGATTGAAGCAGTGGAAAATCATATGCCCCAAGTAATTGTGATTGATGAAATCGGAACAAAACTTGAAGCGATGGCTGCTAGCACCATTGCCCAACGTGGTATCCAGCTTGTTGCATCTGCTCATGGAGTGACCATAGAGAATTTGATAATGAATCCTTCGTTAGAAATGCTTGTTGGAGGAATACAGAGTGTCACCCTAGGAGATGAAGAAGCTAGCAGGAGGCGTGTCCAGAAGACTGTTCTTGAGCGGAAAGGACCTTCTACTTTTACCTGTGGCGCAGAAATCATTTCTAAGACTGAATTGCATGTCCATCATAGCCTGGAGGCAACGGTGGATGCTTTACTCGCAGGCCGTTCCCCAAATTTTGAGGTTCGGAAGATAAATGAAAATGGTTCTACACAGGAAATG
>TRINITY_DN10191_c0_g2_i1_4  2-139 la-related protein CG11505-like [Phoenix dactylifera](+)
GGCAGGGGGACCGCTTGTCGGGTGGTCGAGAATCAATCCCTTCTCGACCACCTCGACTACCTCTCCCCGAAAGCAAAGGAGGAGGCCCGCAAACTCCTCAACTCCAAGCATCTCTTCTTCCGCGAGATGTGCAACTAT
>TRINITY_DN10194_c0_g1_i1_1  26-520 uncharacterized protein LOC105036460 [Elaeis guineensis](+)
ATGGCTTCAAAGGCAGTTATGTACTGGAGATCGTTGGCAAGCCGGGCGGCGGCGCCGCGGCAGTTGAGCACGGCGACAACTCCGAGGATGGGGGCCGTGCCGGCCGCCGCTGAGGTGCCGGACCATCGCCTCGTCCATGGAAACGCTAAGAATTGGAGGGTTAAGGGAGAATTTGTACCAGTGTACGTGGTGCTGGGGCTGTTAGTGGTCGCACTCTCATTTGGCGTTCACACTGCCAAGCAGCAGCTAGCATACTCACCTGGGGTGAGGGTAAGCAAGAAGAGGAGGGAGATTCTGCCGGAGGTTGTCGATCCTGACCTAGTTGCCAATGAGGCTGATCGCTTCATCAACAAGTCCCTCTTCCGCCGTGTTGCTCACATCCAGGATATGGACGCCAAGAGGGCTGGAATCAGCGACCCAACTCGCCCCAGCGACCCTTTCAGAATGCCAAAGAGGGTGGAGGATCTGAAGAGTGTAGGAGTGGATCCTCGCGGA
>TRINITY_DN10194_c0_g1_i1_4  32-334 uncharacterized protein LOC103712646 [Phoenix dactylifera](+)
AAACCCCGGTTGACGCTGGAGGACTACGACCGCTTCTTCCACCTCCCAGAGGACCGCAGCTTCACCCTCGACCAGCTCCAGCAGGTGATGCTCATGCACGGCTTCGTTAAGCTCAAGACCAAGCTCGCGATCGTGGCCGGGATGAAGACCGTCGACATGATGCCGCCGACGAGGTCGACTTTGCGCGACCGATCCGCCCACTCCTGCGCTGCAATCTCGCTTGAAGAGATCAGGGCCGACATCGCCGCCCTCGACTGGCAGGAATGCCCCGTCGGATCCCTCGCCACCGTCGGACCGGGGGCT
>TRINITY_DN10195_c0_g1_i1_4  254-766 LOW QUALITY PROTEIN: uncharacterized protein LOC105048802 [Elaeis guineensis](+)
ATGTCTCTGCTTCCCGTTCGACTAGACGGTCCAGGAATAATAACCCCACTGCTTCTCCGGAGGGGTAGTTACCCTTCACATGGCCATGGAAGCTTCACCTTTCCCCATCTGCCCAGTAAGCCCTTGTTAAGATTTCCTAGAATAGAAGCCAAAGGGATTCCCCGCAAGGAGAATGCAAAGATCAGGAACCGGAGGTTGCAGAAGAAGTTCAATGGGTCAGCTACCAAGCCAAGGCTCTCTGTTTTCTGCTCAACCAAACAACTCTATGCCATGCTGGTTGATGATCATAATAAGAAAACCCTGTTTTATGCAAGTACTTTGCAGAAATCAATTCGTGAGGATCCTTCATGCAGTACCGCGGAAGCAGCGCAAAAGGTTGGCGAGGAGCTTGTCAAGGCATGCAAGGAATTGAATATCTCTGAAATATCTTCGTATGATCGAAATGGATTTGCTCGAGGGGAGAGGATGGCGGCTTTTGAGATTGCAATCTCAGAACATGGACTGTTGCCACGT
>TRINITY_DN10196_c0_g1_i1_1  91-1308 uncharacterized protein LOC113858205 [Abrus precatorius](+)
TGGGTGCTGGGCCTCTTGCTTCTCTGGGGCTTATCGTGCGCCTCGCCGGCGCCGGCGAGGCTCATCTCGAAGAGGCGCTTTGCCGTACAGAAGCACCTGAAGCGGCTGAACAAACCCGCCGTGAAGACCATCCAGAGTCCAGACGGAGATATCATCGATTGCGTTCATGTCTCCTACCAGCCTGCATTCGACCACCCGCTCCTCAAAAACCACACTATCCAGGCAAGACCAACTTTTCAGCCTTCAGCCCTCTTTGGCGACATCAAAGCCAAAGAACCCACAAAGCGCACCACTCCTCCCATCTCTCAGCTTTGGCACCAAAACGGGCAATGCCCAACAGATACCATTCCCGTACGAAGAACCAAACACTCAGACTTGCTAAGAGCAAGCTCCATCAAAAGATATGGAAGGAAGAACCACAGAGCCATCTCACAGCCCAAGTTTGCAAACCCAGACTTCATCAACCGGAGTGGCCATGAGCATGCCATTGTGTATGTGCGGGGTGGGAAGTATTACGGAGCCAAGGCCACCATTAATGTCTGGAGTCCAAAGATCCAGCATGCCACCGAGTTCAGTTTGTCACAGATTTGGATCCTTGGGGGAACATATGAGCAGGACCTCAACAGCATTGAAGCTGGTTGGCAGGTTAGCCCGAATCTTTATGGGGACAACAACACCAGGTTCTTCACCTACTGGACTAGTGACGCTTACCAAGCAACCGGCTGCTACAACCTCCTCTGCTCGGGCTTCATACAAATCAACAGCGAGATCGCCATGGGGGCGAGTATCTTCCCCGTCTCGAACTACGGCGAATCTCAGTATGATATCAGTCTTCTCATCTGGAAGGACCCGCAGGAGGGGAACTGGTGGATGCAGTTTGGCGCGGACTATGTTCTTGGCTACTGGCCCTCCTTTCTCTTCTCCTACCTCGCCGACAGCGCCTCGCTGATTGAATGGGGCGGGGAGGTGATTAACAACGAGCCTGATGGGAAGCACACCGCCACCCAGATGGGAAGCGGTCACTTCCCGGGTGAGGGGTATGGAAGGGCGAGCTACTTCAAGAATATTCAAGTCGTCGATGAAGCCAATGGTCTGAAAGCCCCGAAGGGGCTCAAAACTTACGCTGAGCAATCTAACTGCTATGATGTGCAGAGTGGCAACAATGGTGACATGGGCTACTACTTCTACTATGGCGGCCCTGGTAGAAACCCTAAATGT
>TRINITY_DN10196_c0_g1_i1_2  118-474 60S ribosomal protein L34 [Zostera marina](+)
ATGGTGCAGCGCCTGACCTACCGGAAGCGCCACAGCTATGCGACCAAGTCGAATCAGACAAGGGTCGTCAAGACCCCAGGTGGGAAGCTGGTGTACCAGAACACTAACAAGAGGGCTAGTGGACCGAAGTGTCCGGTGACTGGGAAGAGGATTCAGGGGATTCCTCACCTGAGGCCGACCCAGTACAAGAGGTCGAGGTTGGCTAGGAACCGGAGGACCGTGAATCGTGCTTATGGAGGGGTGCTCTCTGGCAGTGCTGTGAGGGAAAGGATTATTCGTGCTTTTCTTCTGGAGGAGCAGAAGATAGTGAAGAAAGTCTTGAAGATCCAGAAGACTAAAGAGAAGGTCACCAAAAGT
>TRINITY_DN10197_c0_g1_i1_5  246-1613 putative F-box protein At1g49610 [Camellia sinensis](+)
AGAAGAATGGACGGTCTTAGCGAATTACCAGATTCCATGCTACTCTACGCTATGTCGTTCATGGACATGAAATCCGTAGTCCAAACAAGCGTGCTATCCAAAAGATGGAGAAATCTGTGGAAGTCCGTCCTCGACATGGATTTCCAGTGGCTGCAGGATAACTCATTCTTTGTCGACCAATCAATTGCTCTTCACACAGGATCAAAGATCAGGAAGTTTAGGGTCAGCGCCGAACATGACCTCTGTCCTCATGAACAAGTTGATTCCTGGGTTTCTTTCGCGGTGAACCGTAATGTCGAAGAACTCTGCCTTGACTTCTTCCCCACCAACGGTGATGAGCTCGATATGAATACTGATCGGTATGAGACGCCCCGATGTATATTTACTTGTGCATCATTGGTGTCCTTGACTTTGAGGCGTTGCAATATTAATCTGCCTGCTTCCATCGGCCTTCCAGTCCTCTCGTCTCTTACCCTTAAAAGGACGGACTTTGCTGACGACCTCATCAAGGATTTGATTTCTGGTTGCCCTTTATTCGAGGATCTGACTTTGTATGATTGCAACCGGTTCGATGATCTCAACATATTTGCTGAGAATTCACGGCTTAAAAGCTTGAAAGTGATTGAATGGGACTATTTAGTTTCCCATGAAACGAAGCTTCAAATTTTTGCTCCAAACCTCCTGTCACTAGATTTCGTTGATCATATGCCAAGAAAAAGTTATGAGGTGAAGGACCTATCATCCCTTATTGTCGCCAGCTTCAATTTTGATGCACTATTGGAGAACCAGGAATATTCCACTACCAATTTTGTGGAGATACTTGATCAAATTCGTCATGTCAAAGTTCTCAAACTATGCACTGCATGCATCGTGGAGTTATCTATTAGGGAGATGAGAGTTCCAAATGCTTCAGTGACTTTTGGTTCTACAACTCTAGTGTTGAAGACAGGCTTTTGTAAATTTGAACTCCCAGGGTTGGCCTACATACTGAGAAGTTTTATCAGTCTTGAAATCCTCGTCATAGATGTTGCGGAAACAGATGATTCATACAAGTTTGAAGACTATTTTCAGGATGAGTTTGACTTCGATGAAAATGAATATTGGAAATCAGTTGATACTTTGTTCTTGGTTATGTTGCAACATCTCAAGTGTGTCAAGATCCATGGCATCAACATAGGAACTGCATTTGTTGGCGAGCCAGTGGCGGTTGAAGATGCTGAGAAAGAAAATCTTTTGATTATAACGAAAGAGGGGATGGTTGAAGAGATACTCAAGGGGAAGGGGAAGGGGAAAATGATCGAATTCATGAGGATTTTACTTCAGAACTCGGCTGTTGTAGAGACACTTCACATAACTACCAAGCATGGT
>TRINITY_DN10198_c0_g1_i2_1  15-1352 phosphatidylinositol/phosphatidylcholine transfer protein SFH11 [Phoenix dactylifera](+)
TCTGAGAAGCAATCTTTAAGTTCTAATGATATGCGGAACCAGAAGAAACCTGGTAATTCGCCCAACCTTGCCCTCGAAGCACATTGGCACCTGGTCGATGTAGAAAAGAAGAAGCGGTCATTGTCAGCGATGAGCTTCAGATCGGTGCAGGAGTCGATTAAGAGGATAGGGAGAAGCAAAACACACCGCAACATTATTTATGGTACTCGGAATCCGAAGGATGAACATGTTGTGCGGGCATTACGGGAGCTACTGATATCGGAAGGTCTACTTATGGAGAAACATGATGATTATCATACCCTTCTACGATTTTTGCGAGCGAGAAGTTTCGATGTAAATAAGGCAAGAGATATGTTCGTGACTATGCTGAAATGGCGTGAAGATCATGGTGCTGATATGATTGCAAAGGATTTCAAGTATGAAGAGTATGATGCAGTTAAGAAATGTTATCCACATGGATTTCATGGAGTTGACAGATACGGTAGACCTGTATACATTGAAAGAATAGGATTGGTCGATATGGATAACCTGCTGCGAGTCACTACAAGTGATCGCTACATTAAGTATCACATCTCAGAACAGGAGAAATCAATGAGCTTGAGATATCCTGCTTGTTCGCTGGCAGCCAAGAGGCATATAGCATCCACAACAGTCATCTTGGATGTTAAGGGAGTGGGAACTAGTAACTTCTCGAAGCCAGCTAGAGAGCTCTTCATCGAAATTAATAAGATTGATAGCCATTACTATCCTGAGACACTGAATCAGTTATATGTCATAAACGCTGGGTCTGGCTTTAGAGTTCTGTGGAAAGTGTTGAATGCTTTCTTGGAGGCAAGAACATTATCAAAAATACAGGTTTTGGGAAGCAACTACCAGAGTAAGCTTTTTGAAGCTGTAGATCCCAGTAATATACCTCAAATGCTGGGGGGCAATTGTACATGCTCTGAATTTGGGGGCTGCCTATTGAAAGATAAGGGACCCTGGATTAATCCAGAAATTGGTAACATTTTGCAAGATGTTTATGGTAAAGGACAGAGGTTCACCGATGAGCTAGCTGGCAAACAGCTTGATGATGAGTCCTTAATGACACAAACGGATGTTTCTGATGGACAAGTCAAGTCTACTTTTGAAAAATCGTTATCCATGGCATCAGAAGATATCAAGGATGATAACGTCATGCTACAAACTGCACAAACAAATTATGTCGCGGATAATGTAAAGCTGAAAATTTCAGAGCTGGATAATTGTCTCCGGGAAACAAAAAAGATATTACAAACACTTCTTTCGAAGCAGGAAGATCTTGCAGATTGCATTGAACAGCTAAAGAAAATGTCCTCA
>TRINITY_DN10199_c0_g1_i1_5  823-2181 D-xylose-proton symporter-like 2 isoform X2 [Elaeis guineensis](+)
TTTTTATTCCCAGCTCTCGGAGGACTGTTGTACGGCTATGATATTGGCGCCACATCTGGTGCTACTATTTCTTTGGAGTCATCAACCTTAAGCGGAACAACTTGGTACAACATGTCCTCCATAGAAGTTGGTCTTGTGGTCAGTGGCTCATTATATGGTGCCTTGATTGGTTCTGTTTTGGCATTCACCATAGCTGATTTTTTAGGAAGGCGAAGGGAGTTAATTTGCTCTTCCCTCCTCTATCTTGTTGGTGCTTTACTGACAGCACTGGCACCTGAGTACTCTATGATGGTGATTGGGCGATTTGTATATGGTATAGGAATTGGACTGGCAATGCATGCTGCCCCAATGTATATTGCGGAGACCGCCCCAAGTCAAATACGAGGCACACTTATCTCTTTGAAGGAATTCCTTATAGTTGTAGGAATGCTTCTCGGTTATATAGCCAGCAGTTTATTTGTTGATATGGTTGCTGGATGGCGCTATATGTATGCAACCAGTGCCCCTATTTGTCTGGTCATGGGATTTGGAATGTGGTGGTTGCCACCATCACCTCGTTGGCTGCTTTTGTGTGCCGCTCAGGGTAAAGGAAGCTTAACAGATGCAAAAGAAACTGCAATAAGCTGTTTGTGCCGATTGAGAGGTCAAACTGTGGAGACTTCAGCTGCAGAACAAATAGATTATATTCTGGCTGAGCTTTCCTATACCCATCAAGAAAAACCTTCTAAAGTGACTGACATCTTTCATGGAAGATGTTTGAAAGCTCTGATCATTGGTGCAGGATTGGTCTTTTTTCAGCAGGTTACTGGGCAGCCAAGTGTGCTGTATTATGCAGCAACAATCCTTCGGAGTGCTGGATTTTCTGCAGCATCTGATGCTACTCGTGTTTCAGTTCTTCTTGCTTTACTGAAGCTGATTATGACTGGTGTTGCTGTTTTGGTGGTGGACAGACTTGGGAGAAGACCTTTACTACTTGGTGGTGTTAGTGGGATTGTAATCTCTTTGTTATTACTATCATCATATTATACAGTGTTTACCAATTCACCATTGGTCGCAGTTGTTGCTCTGCTTCTATACGTGGGTTGTTATCAGCTGTCATTTGGTCCCATTGGTTGGTTGATGATTTCAGAGGTGTTCCCTTTACGAATGAGAGGGCGTGGCTTAAGTGTAGCGGTACTTGTTAATTTTGCCTCAAATGCACTGGTGACTTTTGCATTCTCACCGCTTGAGGATTTGTTAGGGACTGGAATCGTGTTCCTGGGCTTTGCGGTGATCGCTATAATCTCTTTGTTCTTCATTTTCTTCATCGTACCGGAAACCAAAGGGCTCACTCTCGAGGAAATCGAGGCCAAAATCGTG
>TRINITY_DN1019_c0_g1_i2_3  165-1874 uncharacterized protein LOC103712341 [Phoenix dactylifera](+)
ATGGACCAGCTCGTCAATTTCATCATCCGACCTCCGAGAGCTGATTATAGCCCGAAGAACGATTTGTTGGATCAGGAGTTTATGCTAAAGGGAAGATGGTTTCAGAGGAAGGACCTCGAGGTTATTAATGGTAGAGGAAATATACTTCAATGCAGTCACTATATACCCATTGAGATTCCAGATGGAAAGACACTGCCTTGTGTTATATACTGCCATGGGAACAGTGGGTGCAGGGCGGATGCTAGTGAAGCTGCTATCATTTTGCTGCCATCAAATATTACTGTTTTTACCCTAGACTTCTCTGGATCTGGACTTTCCGAAGGGGAACATGTGACTCTAGGATGGAATGAAAAAGATGATCTTAAGGCTGTGGTCAATCATTTGCGGACAGATGGAAATGTTTCCTGCATCGGCTTATGGGGGCGCTCAATGGGTGCGGTTACAAGTTTAATGTACGGAGCTGAAGATCCATCTATAGCTGGAATGGTTCTTGATAGCCCATTTTCTAATTTGGTGGAGTTAATGATGGAACTTGTGGATACTTATAAATATCCTTTACCAAAATTCACTGTGAAACTTGCAATACAGCACATGCGTAAGGTTATCAAGAAGAAGGCAAACTTCGACATTATGGATCTCGATACAATTCAGGCCGCTAAGTGTTGTTTTGTCCCAGTTTTGTTTGGACATGCCACCGATGATGACTTCATACATCCTCGTCATTCAGATCTCTTACATGAGTCATACGTTGGAGACAAAAATATTATCAAATTTGATGGGGATCACAACTCCCCGCGTCCGCAGTTCTACTTTGATTCAATAACTATTTTTTTCCATAATGTATTGAACCCTCCAAAGGATGTGTATGATGAGCACTACTTCCACACGATGCAGAACTTTCTCGGCAAGGCAAGGCCAACTCTACATTTCCATTCACAGGATAATTGGGAATCGGTAAATGAAGGAGAATATAGAAAACCCAATTTTGTAGGACCATCTGTTGAGCTAGCAACAACCAGTACAGAAGATGCTATCACTCAACTAAGATCCAGAAGACCGATGAGTCGCACAGATGTCCCTCCTGATATATCCTCCCAAGAAAAGAAGCAAGGGGCTGAGGGAAATGGAAATACTTCCGAGTTGGGGCCATCATCGTCATCCAGGCTGGATAATGCAGACCTTTCCAATGGCTATAGTCCATTCAGTCAAGCCATCGGAGACGATGAATACGTGGAGTACTCTTTCGATGCTTTTTCTGATATACCATCTAGTACAGAAGATGAAGAAAGGATGATAATGGAGGCGATAATAGAGTCCATAAAAGACTTGGAGGCTAGGCACCCTCAAGAAGAATCAAATACAGCTCCGTTAGATGCATTGAAAGACGTCATCGTGAAAGCATCCACCGATGTAGTAGCTTCAGAGAAGGTAGCGGATTCAAGTATACAATGTAAAGAAGTAGAGGCATTGATAGAGTCGCCACAGTCAGATGATTCGGCAAGCGTGAAGAACTCTGTTGGGAGTGACATTATCACCTCCAGTAGTAGTCCTTCGAGCTCAGTAAGCGGTACTAGTAGCTCGATGCAGCATCCTGCTGCTGGTGACGATGGCACACGAGCCACATTGGTGGTGCAACAGAAGAATCCAACTGGACATGTTTTGGATGGGTTAGCACATCGGTGGGGGCTTAATTTCTTTAGTAAAGGACGC
>TRINITY_DN101_c0_g1_i1_4  8-262 hypothetical protein, partial [synthetic construct](+)
TGGCTTTCGCCTGTAATCCCAACACTTTGGGAGGCCAGGACAGATCACTTGAGGTCAGGAGTTCGAGACCAGCCCAGCCAACATGGCGAAACCATGTCTCTACTAAAAATACAAAAATTATGGTGACGCCTGCCTGTAGTCCCAGCTACTCGGGAGGCTGAGGCAGGAGGATCGCTTGAACCCAGGAAGTGGAGACTGCAGTGAGCCGATATCGCACCACAGCGCTCCAGCCTGGTCGACAGAGTGAGACTCCAT
>TRINITY_DN10200_c0_g1_i1_1  185-442 uncharacterized protein LOC105040141 [Elaeis guineensis](+)
TGGGAGCAAGTGGAATACATGGAGAAGCGCCGCCTGTTTCTCCAGAGCTACCACTTCTCCCGCAAGCAGAGTGGGGGAGAGCGGGCCCGCAGATCACTTGTGCGCGTCCGCCGCCTCATCTGGGCCCCTCTCCGTGCAGCTCGAAGGCTTCCCCGGCTGCTCTGGCAGCGTCTCCGGTGCGCCTGGCCCATCCGGGGTCGGAGGTTCCAGCCTCTCGTTGTCCAGACACATCACAGATCGGACTCTGCCGATTGGTCT
>TRINITY_DN10202_c1_g1_i1_5  43-609 uncharacterized protein LOC105035833 isoform X2 [Elaeis guineensis](+)
GGTGCGGACGACGATCGGCGTCTCTCTCGCCTGCCGATAAAGAACGCCAGCACTGACGGCGCCACAGCAGAAGGGGAGCTCTCCGACGAGGGCAGTCGCTACAAACACGTCCGATCAGGTATCTCTTCACTGCCGGGAACTCCTGATAGGCGGCTACCGAGGAGGGCAGCGTGGGACAAGGAGTATGACAGCGATGCTGAGGTGCGGGGGCGGCGCAGCCGCGCGAGGGGGAGGGAGCGGTGGCTGAACCAGGCGTGGGAAATAAGGCGGAGCAGAGAGGCGTCGGTGGAGCCGGGCGGCAAGTGTCGGGTGCTGGTTCGTCCGCCGGGTCAAAACTGGTTGATGAGGATGGATATGGATGAGATGAAAGCGTGTAGGGATCTGGGGATAGAGCTGCCCTCCGACTGGACTGTTGAGATCCCCTACTCCACTACAAGCAGCGGCGGCGATTCTCCGGTGAATAGCAGGCGGATCTCCAGCCCCGGAGATGATCCGAAGGACGTGAAAGCGAGGCTGAAGACGTGGGCACAGGCTGTTGCTCTTGCGACCACCACCTCCCGGCTCAAT
>TRINITY_DN10204_c0_g1_i1_1  108-1838 LOW QUALITY PROTEIN: probable E3 ubiquitin-protein ligase ARI2 [Elaeis guineensis](+)
GACGACGACTTCCTCTCCTCCATGAACCCGGAGGATGAAAACGATCGCTACCTCAGCGACGCCGACGCCGACGAAGACAGCTTCGACGATTCCGCCCCCTATAGCCGCCAAGAGAAATCCCACTGGTCCCTCTCCTCGGTCATTACAAGAGAATCCCTCCTGGCAGCGCAGAATGAGGACATACGGAAGGTGATGGAGCTGTTTGCCCTGAGAGAGCAGCATGCCAGGACGTTGCTTATTCATTACCGTTGGGATGTTGAGAGGATATTTGAGTTGCTTGAGCAGAAGGGGAAAGAGAAGTTGTTCTTGGAGGCGGGGGTGACTGTTGTTGAGAGGAAAGGTTGTGCGTTTTTGAGCTCTTCGGACTTGGTTATTTGCAATATCTGTTTTGAGGAGGTACCTGTGGGTGGGATGACTGAGATGGACTGCGGGCATTACTACTGTAATGATTGTTGGACGGAGCATTTTATAATCAAGATAAAAGACGGTCAGAGTCGACGAATTAGATGTATGACCCTCAAGTGTAATGCTATTTGTGATGAAGCAATTGTCAGGAGTTTAGTTAGTGCAAGGCATCCTGATATTGCAGATTCTTTTGATCGGTTTCTGCTCGAATCTTATATCGATGACAATAACAGTGTCAAATGGTGCCCCAGCGTACCGCACTGTGGAAATGCGATAAGGATTAAGGGTGATGTTTATTCTGAGGTGGCCTGTGCATGTGGAGTACAGTTTTGTTTCAATTGCTTGTCAGAGGCTCATTCACCTTGTTCTTGCCAAATGTGGCAGCTCTGGGTCAAGAAGTGCCAGAGTGAATCAGAGAATGTGAGTTGGATGACGAATAACACGAAGCCTTGCCCAAAGTGCCACAAACTTGTTGAAAAGAATGGAGGCTGCAACCTTGTTGTGTGTCTCTGTGGACAAGCATTTTGTTGGTTGTGCGCTGGTGCTACTGGAAGAATGCATACACGGTCGCGTATCGATGGCCACAGCTGTGGACGCTTCAAACTCGACCAGGTAAAGACGACAGAACACGCATTACAAGACCATTACCGCTACATGCACTATCACAACCGTTACAAGGCTCATACTGAATCTATGGAAAAGGAAAACAATCTCAAGAAAAGCATCCAACATAAGATAGCCATCTCGAAGATGAAGTTCAACAGAATGAAGGATTTCACGTGGGTAACGAATGGGCTGAGTAGGCTCTTCAGATCAAGGCGCGTACTTTCGTACTCCTATCCTTTTGCATACTACATGTTTGGCGACGACCTGTTCAAGGACGAGATGACACACGAAGAGAGGGAAATAAAGCAGAATCTATTTGAGGATCAGCAGCAGCAGCTGGAATCGAATGTTGAGAAGCTTTCTCTGTTCCTCGATGAGAATTTTTATAGTTCGTCAGAAGATGAGGTTATGTTCACAATGAGGAATGTTGTTAATCTTTCGAGTGTCGTCGATAACATTTGCAAGCAGATGTATGAATGCATCGAGAATGAGTTATTGTATCCTCTCGAGACTGCAACTCATAATATCGCTCCATACAAATCCAACGGTCTTGAACGGGCGTCCGATCTCTCTGTTTGTCAGGAATCCGTACAGAGTAACGATCTACCAGGAAGACATTCTGGGCTCAAACGTTACTTGCCTACGAGTTCTGATGAGAGTGAGAACTCTTCTCAGAAGCGGTCTCATGTTGGGGCTGTGTCTATTAATCTTAACATGCCT
>TRINITY_DN10204_c0_g1_i4_3  156-1283 serine/threonine-protein kinase AFC1-like isoform X1 [Ananas comosus](+)
ATGGCGACTCAGTGGCTGCCGGAGTACCAGCCCCACCCGACCACCGACAAGCGCCCCCGTAAACGCCCCCGTGCGAACTGGGACATTCCCCCCCTCTACCCGGCTCCCAAGGAATTTGTGAATGGGACTGGTTTGAACCATGGAGTGTCACTGTCATCCTACTCATACTATCCGGCAGTACCTCGAAACGTGTCTCCTCCGTGGAGAGCTGACGATAAGGACGGGCATTATGTTTTCGCCATTGGCGAGAATCTGACCTCTAGATATAGAATTGTAAGCAAAATGGGCGAAGGGACATTTGGACAAGTTTTGGAATGCTGGGACACAGAGAAGAATGAGCTGGTTGCCATTAAGATTGTGAGGTCAACTCTTAAGTACCGTGAAGCTGCCATGATCGAGATTGATGTGCTTCAGAAGCTTGCAAGGCACGATATTGGAGGAAAGCGGTGTGTGCAAATTCGGAACTGGTTCGATTATCGCAACCATATTTGTATTGTCTTTGAGAAGCTTGGACCAAGCTTGTATGATTTTATTCGGAAAAATGGCTTCCGTTCGTTTCCCATCGATCTAGTCCGGGAGCTTGGCCGGCAACTTTTGGAGTCTGTAGCATTTATGCATGAATTACATCTTATTCATACTGATCTGAAGCCGGAGAACATTCTTCTCCTTTCTGCAGAGTGTGTTAAGGTCCCTGATTACAAGTATATGCCAAGATCTTCCAAGGATGTTACATTTTTTAAAAACCTGCCACGGTCTAGTGCTATTAAGCTCATTGATTTCGGGAGCACAACATTTGAGCACCAGGATCACAGCTATGTTGTATCTACAAGACATTACCGAGCACCAGAAATCATTCTTGGTCTTGGATGGAACTACCCTTGTGATTTATGGAGCGTGGGTTGCATCCTGATGGAGCTTTGCTCGGGAGAGGCACTGTTTCAAACACACGAGAACCTGGAGCACTTGGCCATGATGGAGAGGGTTTTGGGTCCTCTTCCGCAGCATATGATGGATAGAGTAGATCGGCATGCAGAGAAATATTTTAAGCGAGGCATTCGGTTGGACTGGCCTGAAGGGGCTGCCTCAAGGGAAAGTGTAAGGGCAGTCTGGAAATTGGAGCGCCTTCAG
>TRINITY_DN10205_c0_g1_i1_1  288-1307 PREDICTED: probable F-box protein At4g22060 [Musa acuminata subsp. malaccensis](+)
TGGTCGTCACTTCCCGACGAAATCTTGGTCACCATTGCTGAGCTCCTTACCTCTCCAGATGGCACCGATTTCGCGCGCTTCCGTGCTGTGTGCAGATCATGCCGCTCTGCTGCTGCTAAGGTCAACTTCACTCTAGTCCGTCAGATGCCATGGGTCATGCTCCCCACCACCAACCACTCAAGAGAGACAAAAATCTTCAACCCCTTGGAGAACAAACTTTATAAGCTCCCGCTGCCCGAGGCCCGCTGGACCACAGCCTGTGGATCTGTCAAGGAATGGGTGGCCGTCGTCAGTGATGACCTTCGTATCGACCTTTTCAATCTCAACCCATTCATGCAGCACTCTCGAAAAGTTAGTCTGCCATCTATCCACGGCATAGGTCCTCCCTGCGGCCAGCAGTACGGCAATTTTGTGATCAAAATATGCCTACCCTCTAGCCCCATTGAGGATCCCAACGGCATGGCAGTGGCACTCTATGGCAACTTTGCCCAGCTGGCCTTCACGAGACTTGGAAGCCGAGTATGGACCTCCGTCAGCTCCTCTATACCATCCTCCTACTGTGATGTTGTGTTCTACAAGGGGAGGTTCTATGCAACAAACTTCTGCGGGGATGTCGTCAAATTGGACTTCCGGCGGCGGCGGGCGGTTAAGATAGCATCACGGTCGATGGCGAGCGCTGCTCTATACTATCTGGTTGAGTCTGCTGGGGATTTACTGCAGGTGGGAGAATGTTGCGACAGTGGGTTGACGAGGGTGTTTAAGCTGGATTTTGGGAGTGGAGAATGGGAGGCTGTGAGGAGCCTGGGGGAGCACTCGTTGTTCCTAGGAGCGAAAAGCTACTCCACATCCGTCCATGCACCTGAACTCTTCGGGTGCAGATCTAACTGCATCTACTTCATCGACGACCACTATAATAGCGTGGATGCGATGGTTGTGTTCAGCATGGATGATGATAAGATTATTGAGACACACAATATGGGTCAGACAGATATCGATTCCTTGATCCCTCCTCTTTGGGTC
>TRINITY_DN10205_c0_g1_i2_4  24-275 ribosomal protein S27, partial [synthetic construct](+)
ATGCCTCTCGCAAAGGATCTCCTTCATCCCTCTCCAGAAGAGGAGAAGAGGAAACACAAGAAGAAACGCCTGGTGCAGAGCCCCAATTCCTACTTCATGGATGTGAAATGCCCAGGATGCTATAAAATCACCACGGTCTTTAGCCATGCACAAACGGTAGTTTTGTGTGTTGGCTGCTCCACTGTCCTCTGCCAGCCTACAGGAGGAAAAGCAAGGCTTACAGAAGGATGTTCCTTCAGGAGGAAGCAGCAC
>TRINITY_DN10206_c0_g1_i1_5  48-488 hypothetical protein C4D60_Mb06t01360 [Musa balbisiana](+)
ATGGAAAGTGGGTTAGGAATACCTGGGGATGGAAGATGTTTGTTCAGATCTGTTGCTCATGGTGCCTGCTTAAGAGCAGGAAAACCATCTCCGAGTGAGAGCCTTCAGAAACAATTAGCAGATGAACTGAGAATAAAAGTTGCAGATGAATTTGTCAGGAGGCGGTCCGACACTGAATGGTTTCTTGAAGGCGATTTTGATACATACATTACACAGATCAGGCAGCCTCATATTTGGGGTGGGGAGCCTGAACTGCTTATGTGCTCACATGTTCTTCGGATGCCGATCACAGTTCATATGCATACAACAGACTCCAGCGGTCTCAAAGTTATAGCTGAATATGGACAGGAATATGGCAAGGACGATCCGATTCGAGTGCTATATCATGGATACGGACATTATGATGCATTACAGATGCCTCGCACGAGGTCACAATCTAAA
>TRINITY_DN10209_c0_g1_i1_4  238-711 hypothetical protein C4D60_Mb06t25200 [Musa balbisiana](+)
TCTTCCCAACGAAAGGGGAGATTCATGGTTCCTTTTGCAAAGGTTGTGTATAATGAGTGGTCTGATTTTAAACTGAAGGACTCAAAAGATTGGGCTTGCTCCAGGGAAATCTGTTTTTCTCAGATATATATTTCTAATAAAATGTACAGGGGTAGTATATGACAGTAGCCCAGATGAAGTTTTGGAGATTCAGGCAAAGGTATTCTTCACTGGGTTGTTGAACCTTCTCCTGGGGTTAAACCTCTTAAGTTGGAAGTAAGGATGTTTGACAAGTTATTTTTTTTGGAGAACCCTGTAGAGCTGAATGACTGGTTGTCTAATTTAAATCCACAATCAAAGGAAGTGATAACTGAGGCATATGGGGTACCCGACCTTTTCAGGGATGTATTGGGTGATAAATTCCAAATAGAATGGCTCAGTTATTTTGATGTGGACCCAGATTTTACTCCAGGTAAGCTTGTCTTCAATAGTACT
>TRINITY_DN10209_c1_g1_i1_3  143-1930 cytochrome c oxidase subunit 2 [Oryza minuta](+)
ACCCCGAAATGCTCCCAGCATAGGAGCCTATGGTTCCATTCTTCTTGTTGCTGGAGGTCCACATACCTCTTATCGGTGTGGAGCAATATACGAAAAATAGATGCTAAGCCCGCAATGTCCGATAAGGGCGCTGAAGTAGTGAATCTATCGGCACCACAGCAGTGGCATACAACTTTGGGCCTAAGGGCCGGCCCCCTTACCCTTCGGAATGGGGGATCCCCGTTGGCAACAACCACGCTAGTAGTTGTGGAACTACTGGGCCAAGAGAGTTAGTTAGCGCTCCTCTTTCTTCGCTTCGGGGACGGAGGTCCTAGGGTAGGTAAGAGCAGGCACAAGCACTTGACCGAAGGGGACCAGCGCTTCCACTCCTTCTCCGAGGATACGTTCTTGCGAGAAGCAAGCGATGTGTCGTGAACGGTGGGAGGTCAAATAAAGATAATTGACCCATTCATAGAGTGATCCTGAGATAGACTATGTCCTTATTTAGAGAAAGAAAGATAAGGGTGACTCAGTACCTGCTGGCATCATGCACGCTGGAAGGCTGGGTCTCATGAACAAATTTGTTTTTATCCCTATGGATGCTTTGATATCTACGGGCCGGCCGTTAACATGAGCCCAGCCCCACCGAGCGGTACTCGAGCGTTCTACATTGGCCCCTGACAGGAAAGGTGAGGAACTTGATCTTGATCTATTGGAGCCTACAACTTCGCCGAGCAGCATCCCTTTCCACTGCGCAGTTTTAGAACAAAGAAGACTTGACTTTAGTCACACAGATCGCTTACGTGGTGAACTGGTCGTCCCATACCTTCTGCGTGTCTCATGTGTGTGGAACCTCAGAGGTTTAGTACAAACCGGAGACGTGTCTGAGAGCCTAAGCTCAAGACCTGAACGGTAGAGCTGCGGAGGATCAATTTAGTACAAGACAGTTACAGTTTAGTGATAATACATATTATGGTTTAGTCATAATAATATAGTTTATCCCTTTTTAACACAAACAACCTAAAGATACGGAAGTGACATATATACAGACTTTCGTTCTTCTTTCTTGTCTTTACTTTAGGCTTTCAACTGTCTGCTTCAACTATCGTAACTTACTCGACGACTATCGTACTTCCTTTTCCTTAGGCTCTACCGTTCTCTCAAATTAGATCTACTTGACCCTTTTTGGCTCTATGGTTCCAGCTTCACTGAAGTAGGTAGGGCTGGGCAGGGTCCCCTCTTGCCTATTTAGTTAGTAAGCGGGCCTTACCACCGGGGTCTTATGGTATATGATAAAAAAAGGGGGGAGAACTACCTAACTAAAGAAGAATAGTGCTCTTTATACGAGTAAGCGTGGAGAGCTTTTTGCGGGGAAACTTGCAAGTCAAGTTTGGGGGGAGGCGGGCGTCGACCCAACCTTATGAGTATTCGGACTATAACAGTTCCGATGAACAGTCACTCACTTTTGACAGTTATATGATTCCAGAAGATGATTTAGAATTGGGTCAATTACGTTTATTAGAAGTGGACAATAGAGTGGTTGTACCAGCCAAAACTCATCTACGTATGATTGTAACATCTGCTGATGTACTTCATAGTTGGGCTGTACCTTCCTTAGGTGTCAAATGTGATGCCGTACCTGGTCGTTTAAATCAGACCTCCATTTTGGTACAACGAGAAGGAGTTTACTATGGTCAGTGCAGTGAGATTTGTGGAACTAATCATGCCTTTATGCCTATCGTCGTAGAAGCAGTTTCTTTGAAAGATTATGGTTCTTGGGTATCCAATCAATTAATCCTCCAAACCAAC
>TRINITY_DN10211_c0_g1_i1_5  175-888 urease accessory protein F isoform X1 [Elaeis guineensis](+)
GAGATGGAATCACAGTCGGGCATTGGAAATACAGAAAATAATCTCCTGCAATGGAGCCAATGGCAACTGCTGGATTCTGTTCTTCCTACTGGCGGTTTTGCCCATTCTTACGGTCTTGAGGCCGCTGTTCAAGCTCGCTTCGTATTTGGTCCTGAAGATCTGAAAACATATATTACCCATGTATTAGAGAACACCGGGAGCTTACTCCTTCCATTTGTTTATAGTGCAAACAGATCTCCTGACATGGAAACCTGGTCCAAACTAGATAAATTGCTTGAAGCCATGCTAACAAATGAAATCAGTAGAAAAGCTTCTGTTTCTCAAGGCTCTGCGCTTTTGAGGGTTGCAGCATCTGTATTTGTGGAAGCTCCATTGATAAAAAAATTGAGAGATACCTTCTTAGGCTCAGGAACTGCATCTTTCCACCATGCACCTGTTTTCGGGCTTATATGTGGGCTTCTTGGTTTCGACAGCAGTACCTCTCAGAGGGCTTACATGTTCATGACCATGAGAGATGTAGTTTCTGCTGCGACAAGGCTGAACTTGATCGGGCCCCTCGGAGCATCGGCATTGCAGCACCAGCTTGCACATGTTGCTGAGCAGATGGTTAGGAAATGGATGGACCGTCCTGTAGAGGAAGCGTGCCAGACTGTGCCATTGCTTGATGTCATCCAGGGCTGCCATGGGTACCTCTTTTCTAGACTATTTTGCTCT
>TRINITY_DN10212_c0_g1_i1_3  361-1266 unnamed protein product, partial [Vitis vinifera](+)
TTTCTACCGCCCGCCGACTTAGGGTTTGATGATTCCCCATTTTTGAGCCGCTCCAGTGTTCTCCACCCCCTCGAAACGTCGCCGCCTGAAGGAGTTCATCCGACTTTGTTCCATAAGCGTGCTGCAGCACTGCATGGGAAGTCAGCGGCTGCCGGCAGCGGCAATGGGGAGGGGGAGGTTGGCGAGGCGAGCTTTAACGGCTCGGGGATTTACTATGATGACTCTGGCGAGGCGGCGGGGAGTGGAGGAGGGGATAATTCGAATGGGAATGGGATTGGTAGGATGTCTGCTGGAAGGGAGGAGAAGGGGAAGGGGAAGAAGAAGAAGGGGATGCCCGCGAAGAACCTGATGGCAGAGCGGCGGCGGAGGAAGAAGCTCAATGACAGGCTTTACATGCTCCGGACGGTGGTTCCGAAGATCACCAAGATGGATAGAGCTTCCATTCTTGGTGATGCAATAGCATATATGAGGGAGCTTCTGCAGAGGATCAATGACCTCCATAATGAGCTTCAGTCAACACCATCTATTTCTTCCCATCCTCTTATCAATTCTACAAACTTTCACCCTCCGACTCCAACACTGCAAACAATGCCTAGTTGTGTGAAAGAGGAGCTCTGTCCAAGTTACTTACCAAGCCCAGATGGTCAGGCAACCGTGGTGGAAGTCAAAGCTGGGGAAGACCAGGCAGTAAACATCCATATGTTTTGTGCCCGTAGACCTAATCTATTGCTGTCCACATTGAGTGCGCTCGATGGCTTAGGTCTTGATATGCAGCAGGCAGTCATCAGCTGCTTCAACGGGTTCAACCTAGATGTTTATCGTGCTGAGCAATGCAAAGATGGTCCAGGTGCTCTACCAGAAGAAATCAAGGGGGTACTCTTGCAAACCGCAGGCATTCATGGTGTG
>TRINITY_DN10213_c0_g1_i1_4  1-762 protein PHYLLO, chloroplastic isoform X1 [Elaeis guineensis](+)
ATATCCAAAGTTCTAGAGATAATGCAAAGTGCTAACCGGGGTCTCCTGCTTATTGGTGCTATCCACACAGAGGATGAAATGTGGGCAGCTCTTCTTTTAGTTAAACATCTTTCCTGGCCTGTTGTCTCAGATGTTTTGTCAGGTCTCCGTTTGCGTAAAGTATACACAACACGTGCAGAAGTTGAAGGTCATTTTTTGTTCATTGATCACATGGATCATGCCCTTCTCTCAGATTCAGTCAAGATTTGGGCACAACCAGATGTCGTGGTTCAGATTGGTAGCAAGATTACGAGCAAACGACTTGGCCAATTTCTGGAGTCTTCTTCTCAATGTTCTTATATCTTAGTTGACAAACATCCTCGTCGTTACGATCCTTATCACATTATTACCCATCGAGTTCAGAGTTCTATAACTCAGTTTTCAGAAGTTTTACTGACAACCTGTTTCCCAAGGATGTCTGGGCACTGGGGCAGTTCTCTGAAAGCGTTGAATGAGATGGTTGCACATGAGATATCATTTCAAATCCAGTCTGAATGCTTGCTCACTGAGCCACATGTTGCTCAAGTAATTGGTGAAGAACTACAAGATGATTCGGCCATATATATTGGGAATAGCATGGTCATAAGAGATTTGGACATGTATGGGAGTGGTTGGATAAAAATCAATGATAATATCTATATGACGTCAAACTGGGATTTGCAATTCCATGGCTTTCGCGTCTCGGGGAACAGAGGGGCAAGCGGTATTGATGGTCTGCTTAGC
>TRINITY_DN10214_c0_g1_i1_2  30-173 hypothetical protein DVH24_010364 [Malus domestica](+)
ACCATGATCTACGACGTCAACTCCCCCCTCTTCCGCTCTTTCCTCAGCCAGAAGGGCGGCGCGGGCGATAAGCGGAAACTGGAGGAGCAGAGGCCTAAGGAGCAGAGACCCAAGGTCAGCGAGAACAAGCCAGTTATGAATGAG
>TRINITY_DN10216_c0_g1_i1_4  132-785 PREDICTED: uncharacterized protein LOC103986405 isoform X2 [Musa acuminata subsp. malaccensis](+)
ATGGCTTCTCAAACCCCCGTCTGGATTCACAACGAGAATCTCCGCATCCATGGAGGCAAAGCCGGCGCTGAGCTGAAAGCTGGATTGCCTCGGACGAAGTCTGTGAAGACGGGGCTGACCGAACGGAAGGCGTTGAGGGATCTTTCCAATGCCAAAGCTCCGGCGGTCCCGGGTCCTTCGAAGGCGAAGGGGAAATCTGCACTGAAGGGAAAGTCTGGGATTAGCGGGCTTGGGGCCAAGAAGGCTGCACCGAAGGTGAGCGTGCTTAGTGATGACCAGATTGCGAAGTGTCGTGAGTGGGCGAAGGAGGGGATCGAGTATGCGGAGTTCACTGGGAACGATGCGCAGAAACTCGAGAAGGATGAGCAGGAAGAACGTGTTAGGAAGGAAGTTGAGATGGTGATGTCTGCGATGCGTGATTGGACGGCTATGTCTTATAATCTTGGAATGCCGAAAGTTCCGGAAGATACGGAAGATATACTGAAGCTGGAATTGGAGGAGGTGGAAGTGCGTCCTCCGGTCTACAACTCTGGCAACAAGTTTGGCAAGGAAGTTGACATTGATGATCTGCTTGAAGCTGAACTTGACCTTTTCGAATTTCCTGATATCCCGTTTGAGTTGAAGCTGAAAGAGGAGCATGATTAGTCTTCTTTC
>TRINITY_DN10216_c0_g1_i1_5  91-957 homeobox-leucine zipper protein HOX21-like [Asparagus officinalis](+)
ATGCACCTTGAGCAAATGAGATGTAATGGGATGTCCTCCTCCCCCTTCTTCCCTCCCAACTTCATTCTTCAGATGCAGACCCCCCATGAAGATGTGCACCAACCACCTCCCATCTCCCCCCTCCTCCCTCCCAACCATCAAGATTTCAGAGGTGTACCAACAATGCTGGGGAAGAGATCCATGTCCTTCTCGGCCATTGAACCCTGCGAAGAGATGAACGGTGAAGATGATCTCTCTGACGACTGCTCGCAGGCGGGGGAGAAGAAGAGGAGGCTCAGCATGGAGCAGGTGAGGACACTGGAGAAGAACTTTGAACTTGGTAACAAGCTGGAGCCAGAGAGGAAACTGCAGCTAGCCAGGGCCCTTGGATTGCAGCCCAGACAGATAGCCATTTGGTTCCAGAACAGGAGGGCAAGGTGGAAGACAAAGACTCTAGAGAAGGACTATGAGATCCTCAAGAAGCAGTTTGAGGCCATCAAGACAGAGAATGAAACCCTACAATCCCAGAACAAGAAGCTTCAGGCTGAGATCTTGGGTCTTAGAGGAAGAGAAGCACCAGAGCCCTTCAACCTCAACAAAGAAACTGAGGGTTCATGCAGCAATAGGAGTGAGAACAGCTCTGAGATAAACTTGGACATCTCAAGAACATCAGCAATTGAGAGCCCCCTACATCCCCAACAGAGCCTTTCATTCTTTCCACCCCTTAGGCAACCTGGTCTAGTCCAACTCCTCCAGAGCTCTTCCAGATCAGATCTTCAATGCCCGAAGATGGAGCACGGTGTACCGGATGAAAGTTTCAGCAATCTGTTGTGCAGCATGGAGGATCAATCTGCATTCTGGCAGTGGCCAGATCAACACAATTTCCAT
>TRINITY_DN10217_c0_g1_i1_1  3-1163 PREDICTED: fasciclin-like arabinogalactan protein 4 [Musa acuminata subsp. malaccensis](+)
GTCAACATCACCACCCTCCTCGCCGCCCATCCCGACCTCTCCGCCTTCTCCCTCCTCCTCTCCTCCACGGCCGTCGCTGCGGATCTCGCCGCTCGCTCCTCCCTCACCCTCCTCGCTGTCCCCAACCCCTTCCTCGCCCGCTCCGACGCGACACGCTCGAGCACCGCCGCCGACATCGCCGACGTCCTCCGCTACCACGTCCTCCTCGAATACCTCTCCTGGACCGACCTCCGCCAAATTCCCGCCTCCGGCAAGCTCATCACCACTCTTTACCAAACCACCGGCCGCGCCACCGCCGATCTCGGCGCCCTCAACCTCACCCGCTCCCCCTCCGGCGCCATCACCGCCCGATCCCCCGGCAACAACGCCTCCAACGCCACCGTCCTCCGATTCATCTCCGCCGTCCCTTACAACATCAGCATCTTCGCCGTCGACGCCCTCCTCGTCCCATACGGATTCGACCTCGCCGCGTCGGAAACACGACCCCCAGTCGGCGTCAACATCACCAGAGTCCTCATCGACGCAAGGGATTTCAATGTAATGGCTTCAATGCTAGAAGCATCTGGTGTAGTTGAAGAATTCGAGTCAGACGAGCATGGAGCTGGCATCACCGTCTTCGTCCCAACAGATGAAGCTTTTGCCGGGCTCCCGGCGACGGAGCGGCTGCAGTCGTTGCCAGCGGACCAGAAGGCAGTTGTCCTGCGTTTCCATGTCCTGCATTCATACTATCCTCTTGGGTCGTTGGAGTCAATTGTCAACCCGGTGCAGCCGACGGTGGCGACCGATGACACCGGCGCCGGGCGGTTCACTCTCAATATCACTAGATCCAACGGGTCCGTCGCCATCGGGACAGGGATAGTTCAGGCGTCAATTACCCGGACGGTGTTCGATCAGAATCCAGTGTCGATTTTCGCTGTCTCGCACGTCCTCCTGCCGCGTGAGATCTTCGGCCATGCCATGGCTGCGACAGTAGTAGAGTCAGCGGCGCCCCCACCAGTTGAGCCTGGGGGAATTGCACCGGTAGCAGCGGAGAGGACGCCGGAGAGCGTGTCGACTCCGCCGGAGTCTAGAGAATTGTCGACGGCGTCGAGATTAGCTGCTGGCGGCGGCGCTGCTGCGGCGGTGATTTGTACAGGTTGGTTGTATTTACTGGTTTTAGTA
>TRINITY_DN10221_c0_g1_i2_1  200-2854 E3 ubiquitin-protein ligase BRE1-like 1 isoform X1 [Phoenix dactylifera](+)
ATGGGAAGCACCGGCGAGCCGGACCGGAAGAGGCGCCACTTTAGTCCGGTGTCGCCTACTGGTGCTGCGGTGGCGGCAGCCAGGAGGCAGCAGAGCTTCCCTTGCTCGGAGGATAGGAAGCTTGATGTTGCTGTGCTTCAATTTCAAAACCAAAAGCTTAGCCAACAACTTGAAGCACAGAAGGTTGAGTTTTTTGCTCTTGAGAACAAATTTCATCAAGTGAAAGTGAAACAGAAGATTCATAATGATACTGTAGTAGTGGTTAATGACTCTTGGGAGCGGCTGGTTGGCGATTTGGAATCACAATCTGTTAGCTCGGGCAGATTTACGGATGATGGAAATGATTTGAGAAGTTCACATACTTTGGAGGATGGAGCATCCTGCTCCCTGGAAGATGATTGTTTGGATAGGTTACTTGAAACAGGTGCTACTGAAAGTTGTTCAAACTATGTATCTGCCGCTGGTGAGGTGCAAGTTGATGCACAAACAATTCGATCTATGACGAAAAATATCTTAGGGAATATCTTGACTTCGCTCAACTCAATGTGGCATTCAAATAATGAAGATTCTAATGCCCTCTTTGCAACCCTGCCTGAAGATGATTCCAGCAGACAGCTTCAGAAGATTGTTAATGACGTTCAGCAGGAAGTTAGGATGTTCCGAGTGGCAGTAGGTGAGCTTCATTTAAAGCACAGACAATTATCCGACAAGGTCCAAATTTTTCGAGATAATGCTGCGAAAGATAGGTCGGAACATAGGCGTCTCTCAGTGGAACTGGCAACAACTGTTGCAGACCTGGAAGAAAACAAGCAAAAACTGGCAACACTCAAAGGCCAAAAAGATGCAGCAAAAGGGGTGACCATACCTTTTCCAACTTTGGGAAATAAACATGGCGGTGCTGACAAATTGAGAGATAAACATAAAGAAGTGCAAGATTTAGAGAGCTTGCTAAAGGATTTCACTAAGTTAATTTCAAGCCGGCTTGTAGAAATTATGAGTGTACATGAAGAAAGATTAGATATATTCAAGAAGTTAGCGATTTTTCAGAATGCTTTGATGGATACCAAGAGTTTATCTTCTACCAAAACTTTTCAGTTGCTGAGTGATCAGTTGGCTAAATCAAAGGCAGAATTGGATAAGTGTCGGGCTTCATTGGAGAAACTACAGATGGAAAAAGATAATCTTGTCTGGCACGAAAAAGAATTATCCATTAAAGTTGAACTAGCTGATGGTCCTCAAAAAGTCTTTGCTTTTCTAGAATCTCGGATAGATGAGTTAGACCAGCAATGGAAAAGATTGGTTGATGAAAGGATTTTTATGGATACCAGGCTTGAAGCAGCTTCAAGAAAACCTTGTATGAAAGAGATCGTTGCAGAGTTTGAATCTATGCTTTCATCACTACCAAAACGTACGGGGATAATGCAAAGTGAACTTTGCAAATACAAGGAGGCTTCTTCAGAACTTAACTCTATGCGAGCAGCAGTTCAATCTCTTTCTAGTAGAATAGTTAGGAAGGCAAATGAAATGGAATCTTTATCTGATAGATCTACTCATGCTTGTGATGAGTTGAAGAAATTGCGGGCCGTGATTCATGATCTGGGAGAGAGTGATCAGGAACTAAAGTTATTTCTGGAGATGTATAGACGTGAACCCACTGATACCTGGGATGTCATAGAGTGCCGGGACATGGAGTTCAGTGCATGGGCTCAAGTTCACACCCTTAAAGCATCCCTAGACGAACATCGCTTGGAGCTGCGTGTGAAGGCAGCAAATGAAGATGAAGCAACATCCCAACAGCAGCTAGCTACTGCTGAAGCGGAGATTGCCGATTTGAGGCAGAAGCTTGATGTTTCTGGGAGGAATATACAGAAACTATCCGAGACTTTGAAATCGAAACATGAGGAAGGCGAGACATATTTATCTGAGATTGAGAGTATTGGTCAAGCATATATCGAAATGCAAACTCAAAATCAACACTTACTGCACCAGATCACAGAGAGAGATGACTACAACACCAAGCTTGTGATGGATGGTGTCAAAGCACGACATCTTGAGACTGGTCTATGCCGTGAAATAGAGATCATGGACACAAAAATCAAGCATGCTAACTCATTAATGGACTTGTACAACCAGAAAGTTGCATGGTTAGAGGATCAGTTGAAACTTTGGTCGGAGCAGGTAGGGAAACTCGCCGAGGATGGACGGCAAGCGTCTGCTGATTTGGAGAGTACCCGAAGAAGAATATTGGATTTACAAAGAGAGTGTAGGCGAATAGTGGAATCATTTGATGAAGCTCAAGTCAGAGTAGAGAGAAGCAGGCTTGATGCAACCGAGCTTCAAATCGAGTTGGAGAAGGCGAGGTTTAGCAAGAGGAGAACAGAGGAAGAATTAGAACTCATGTCAAGGAAAACCACACACCGCAAGGGTCATACTGATAAATCCGCAATAATGGAGAAGCTTCAACAAGAAGTTGGAGAATACAGGGGAATACTCAAGTGTAGTATATGCCACGATCGCCAAAAGGAGGTCGTCGTTGCCAAATGCTACCATCTCTTCTGCAACCAGTGTGTTCAGAGGGCACTTGGTAGCCGGCATCGCAAGTGTCCGACATGCGGGACAGGGTTTGGCCCTAATGATGTGAAGCCTATCTACATA
>TRINITY_DN10222_c0_g1_i1_3  80-574 phospholipase A2-alpha isoform X2 [Cinnamomum micranthum f. kanehirae](+)
AGAGAATCACCCAAGCAATGGAAGATGGCCGTCCTCCTTGTCACCTTCAACCTCTCTATGTACAATCCGGTCTATGCCCTCAACGTCGGCATCAATGCCCTCTCGCCAATGTCGCCTTATGCTAATGCACCAACTCCTCCTCTCGAGACATCTGCAGTGTCAATTCCCATGGAATGCAGCAGAAAGTGTGAATCGGAGCACTGCTTGGTGCCACCAATAATGAGGTACGGGAAATACTGCGGTGTTCTGTACAGTGGATGCCCAGGCGAGGAACCATGTGACGGCCTCGACGCCTGCTGCCTCCGTCATGATGCCTGCATCGAAGCCCATCGGAATGATTATCTGAACGAAGAGTGCAACCAGATGTTTTTAGAGTGCATACATGACTTCAGGGACTCAAATGCACCAAGCTTCGAGGGAAATACATGTGATGTTTCAGATGTGGTGGAGCTTATTTCTCTAGTGATTGAGGCAGCGTTGTGGATGGGAAAGGTG
>TRINITY_DN10223_c0_g1_i1_1  144-1418 U-box domain-containing protein 10 [Dendrobium catenatum](+)
AGGCTGGCCGAGGCGCTCCTCGCAATCGTCCTCGAAGTCTCCGCCGCTGCCGGCCGGTCCAGATCCGCCCGGCTCGCGCGCAGGATCGGGCTTCTCGCGCATCTGGTGGAGGAGGTGAGGGATTTCGCGTCGAGGAAGGACGGGGATTTGGCGCCCGGGTCGACGAGCTCGGGGACGCCGGCGGCGTCGTGTTTGGCGGATCTGTTGTTGGCGCTGCAGGCGGCGAGGCGGGTGCTGCTGATCGGGCGTAGGGCGGTGCCGGAGAATGCTGATACGGATTCGGTAAACAAGAATGCTGCTCTCCAACTCCAGTATGTGATGTGGCAACTGGAAAAGGCCCTTGGAAGTCTGCCATACGAGTACTTTGAAATATCAGAGGAAGTCCAAGAAGAGGTTGAACTGGTTCGTGTACAACTGAGAAGAGAAACTGAGAAAAATGGAATTCCTAATCTCAATCTCTTCCGAGAAATGTACCATATATTCTCATGGGCACATAGCAAGGAAGTCAAACAACAAATAGCTAGGCCTGGTGAGTCACAGGTTGAGAAGGCACGCAATCCTGATCCTGATCTCCAAGATATGGTCATGCTAGTTGCAGAAATTAACGGGAAGTGTAAGGCTGATGCTGAGAAAATAGCATCCAAGGTAATGGAAAGACTCGGGCAAATTGGATTCGCTGATCCGTCTAGAGATTCTGAAGCCGAGGAGAGGCCAAGCAACTTTGCAAAGAAGACTTTGGATAGATCTGAAACTTTTGTAATTCCAGAGGACTATCGCTGTCCTATATCCCTGGAACTAATGAAAGATCCTGTCATTGTTTCCACAGGGCAGACATACGAGAGATCATTTATTCAAAGATGGATAGACAGTGGCAAGCGGACATGCCCCAAGACTCAGCAAAAGCTCCAACACATTACACTGACGCCTAACTACGTCCTAAGGAGCCTAGTTATGCAGTGGTGTGAAACCAACAAAGTTGATCAGTCATGCTGTTTGACAAGCGGAAGGGCAAGAAAATGTGATGGATCTTTCCATGAGGTTACCGGGGAGAGAGCTGCACTCAGTGCGCTGATTCACAACCTCTCCGGTAGCTCCTTGGAGGAGAAGAGATCCGCTGCTGCCGAGATTCGACTAATGGCGAAAAGGAGCACAGAAAACAGGATTCTGATAACTGAGGCAGGAGCAATCCCATCTCTGGTGAATCTCTTATCCGCCGATGACCCAAAGACCCAAGAGCATGCAGTAACGGCTCTACTAAATCTATCGATATATGAC
>TRINITY_DN10224_c0_g1_i1_1  2-1366 probable glucan 1,3-beta-glucosidase A isoform X1 [Phoenix dactylifera](+)
ATCAAACCTACCCTCTTCGACGGGATACCCAACAATGATTTACTGGATGGTACCCAGCTTCAGATCAAATCAGTGACCACTGGTAAGTATCTGTCTGCTGAGAACGGTGGTGGCACGACAATAGTCGCAAATAGAGTTAATGCTTCAGGTTGGGAGACCTTCAAGTTGTGGAGGATCACAGAGACGACGTTCAAATTTAGGGTCTTTTCTGGGCAGTTCATCGGGCAGGATGACATCAATGTAGTGGCCATCGCAACCGATCCAGAGGCAGCCGGAACTTTTGAGATTGTAAGAAATGAGGGAGACTCAAACCGCATTCGTATCAAGTCACCAAATGGGAACTACTTGCAGGTGAAGAACGAGACATTGGTGACGGCAGACTTCCCAGAGAGTTCCAGCTGGGGAGATGATGATCCATCTGTCTTCTTGATGAGTGTTAACACAATATATAGAGGGGAGTTTCAGGTCACCAATGGCTATGGAAGAGCTAATGCCACAACAGTCATGCAGGAGCACTGGAGTACATTCATAACGGAGGAGGACTTCGACTTCATGTCCCATAATCGGTTGGATGCAGTCAGGATTCCAGTGGGCTGGTGGATCGCCATGGACCCAAGTCCTCCACTGCCCTTCGTTAGCGGGTCTCTACAAGCTCTGGACAAGGCCTTTGCATGGGCACAGCAATACGGAATGAAGGTCATCATTGATCTTCATGCGGCACCTGGGTCACAAAATGGGGACGAACACAGTGCAACCAGAGATGGCTCGCAGGAATGGGGTGATGACAAGATTAACCAGACAGTCACGGTTATTGATTTCCTTGCACAGAGATATGCCACAAATCCTAGCCTTCTGGCAGTAGAGCTGATCAATGAGCCTCGGGCTCCTGGAGTCTCTCAAGCTACCTTGATTAACTACTACCAAGCTGGTTACAATGCTGTCCGCAAGTACACCAATGGTGCCTATGTGATCATGTCAAATCGCCTCTCGGGCACCCCGACAGAGTTCCTCCAGTTTGCAAGTGGTTTGTCACTCACTGTCATCGATGTCCACTACTACAACCTCTTCAATGATAACCTCTTCAAGGGCATGACCGTACAACAAAACATCGACTATGTGAACAACAATCGTACTGCCGATATTAGCACCCTTACAAGATCCAATGGTGGCCCCCTGATCTTCGTCGGTGAATGGGTGGCAGAGTGGGAGGTGAATGGCGCATCGAAAGAGGATTATCAGAACTACAGCAAGGCCGAGTTGAGCGTCTACGGACAGGCGACATTTGGATGGGCTTACTGGACATTGAAGAATATTGTTAACCATTGGAGTTTGGAGTGGATGATCAAGAATGGCTACATAACTTTG
>TRINITY_DN10226_c0_g1_i1_4  6-320 hypothetical protein PAHAL_2G331900, partial [Panicum hallii](+)
GGGTATTTCAGTAACAGAATCAAACATTTCCTCTCTCAATAAATTCGCCGCCGGCTCCCTCTAGGGTTTCCAGAGCGGCGACGGATCTAGCTCGAACCCGCCGGAATCATGCCGAAGCAGATCCGTGAGATCAAGGATTTCCTTCTCACAGCTCGGAGGAAAGACGCCCGCTCTATAAAGATCAAGAGGAGCAAGGATGTCGTCAAGTTCAAGGTCCGGTGCTCCAGGTACCTCTACACGCTCTGCGTGAATGATCCGGAGAAGGCGGATAAGTTGAAGCAGTCACTTCCGCCAGGTTTAAGTGTTCAAGAGGTT
>TRINITY_DN10229_c0_g1_i1_1  152-2071 uncharacterized protein LOC103707687 [Phoenix dactylifera](+)
GAGGGGATGTACGTGTCGGCGAAGACATCGGTGTGGTGGGATATCGAGAACTGCCAGGTTCCTCGGTCCTGCGACCCCCATCTTATCGCACAGAACATCAGCAGCGCGCTGGCGCAGATGGACTATAAAGGTCGGGTCAACATCTCCGCCTACGGCGACACTAACAGGATCCCGCCCAACGTTCAGCATGCCCTCAATAGCACGGGGATCTCCCTGAACCACGTCCCCGCAGGTGTCAAAGATGCAAGCGATAAAAAAATCTTGGTTGACATGTTGTTCTGGGCAGTAGATAATCCTCCCCCTGCAAACTATTTACTAATTTCGGGGGACCGTGACTTTTCTAATGCTCTTCATCAACTAAGCATGAGGCGATACAATATTTTACTTGCGCAGCCACAATGTGTGTCCCAAGCACTTGTTGCTGCTGCAAAAAATGTATGGCTATGGACAAGCCTTCTAGCTGGAGGGCCACCATTGTCACAACTTCCTGATATGCGCAAAACCAATGCATCAGACCCTCCTAGAGCAAATCAGCCTAGTGATTTTTCAGGAAATCTGAAGGACAATGACAATGGTAATAGTCATGGCAATGGATGGGCTGATAATAATGGGAATGGAAAGGTTGATGGTAATAGAAACAAAGGGAAACCAGCCAAGAAGAACCCAAATCAGCCGAAGCCCATGTCTAGGGTTCCAAGTAACGAATTTATGCAGCCTGTCCCTGGAAGACAAGAACCTCACGAGAATAACATGGGAGAAATGCCTTCTCGTCCTCAGTCATCTCCTCATAAGCCAACTATCTCCCACGGATTTGATGCAAACCAGTTTGTTAATGATGTCCACTCTTCTTTTATACCTAATATGACAAGTGAACCCACATATGCCCCATCACGACCAGATTTCCCCATTGACAAAGGGAAAAATCCATTAAACAATCAGCTAAGGCCAAGAGACCTATTCCCTCCTCAAAATGGGAATTTATCTACATTAAATTCTCAAAATTCCTATCCGCCACCAACCAGGCCTAGTGGCACGCCATACCCTTCCTTATCAACTGGGCCTGTTAGTGTCACCCTTACTAACACCAGGCCTCCCATTTCTCATCAAGCCAGAAGTGGCCCACCTTTAACCCCGTATCCACCAGTAAATTTACCTGAAGTTTCGGGATATCCCAAGGGTGCTCATCGTGATGCGCCTTCTTTTTATCAAGGTCCTGGGCAACCTAGTGAACTGCAGCATGCTTCTCATTTTTATCATAATCCATTATCATTTCATCAAGGCCCTGGGCAACAACCTATTGATCTGCACCATGCTCCACTTTTTTACCCTGGTAACTTCCAGAGGCCACCTCACCCTACTGCCCCAGAAATCAGTATACCCAATAATGGTTTGTTGGGCACCCCGGTTGGCCTGTCACTCCCTTTTGAAGATTATGGTTTCAAAAGTATTTTAGATGCCTTGACCACGTTGAAGAAAGAGATGATACCCCCTACAGAAGCAAATATTGCAGATTGCATTCACTATGGCGAGATGAACCTCCAACATTTTGATGTTAGGATGGCTCTGAATTATGCTCTGAAGTCTCAGTTTGTTGTGGAGCACAAGTTAGGGAAGAGACCTCCATACTATACTAGAAAGGACGAACCCCTTTGGAGGTGTGTTCAGGAGTATAATGATAAGAAGCATCCCAGAGAGGCATGGGATGCAATTCAGAAGTATCTTTCTTCTGCTGCTGGACAATTTGCAATATTGTCTTCTCAGTGTAGGTATCAAGCAGCGATAATGTTGAAGAAAGCATGTTTAAAGAAACTTGTTTTGGGCGAGGTTCTTCAGATCCTGCATGTTTTAATTAATGTCAAGAAATGGATAGTACCACATCATACTGGATGGCAACCGCTCTCAGTATTATCTGGTACAAAT
>TRINITY_DN10229_c0_g1_i1_3  145-438 unnamed protein product [Triticum turgidum subsp. durum](+)
GACTGGAGATCCCATTTCAATCCTATCATAAGGGATCGTATCGTCTCATTGATATTGGATAGCTGCAAAAGGGACTTTAAGGATATTTGTACCCCGGAGGTTCTTGATGAAGTTAGAAGGTTTGTTGTAACATATGAAGAGAGCATGTTTCTTACATCTTCAACTCAGAATGATTATGTCCGGAGGATTTCTCGAGGAATAGCTTCAATGGAGGCGTCGGCTCAACGCTCGGTAAAAAGAAGGCAATTGGCTGCAATGGAAATGTCCACCGGGAACTTGTCAAACTTGTCACTT
>TRINITY_DN10229_c0_g1_i1_4  46-267 auxin-responsive protein SAUR67-like [Manihot esculenta](+)
ATGGGAAGGCCATGGAAGTCTGCTGCTTTCAGGAGAAGGTTTTCCCTCGCTAAACCTAAAAGCAGAAATTCGTCAGCCGATGATGATCATATCTGAAGACCCAGCAAAGGACATTTCTTCATATACACAATTGACGGAGACCGCTTAATGACACCTATTGAATACCTCAACTCCAACATCTTCCGAGTGCTCCTCAAAATATCTGAAAAGGAATTCGGATTA
>TRINITY_DN1022_c0_g1_i1_2  388-576 hypothetical protein ES332_D07G124400v1 [Gossypium tomentosum](+)
ACCATTGGTGACGAGAGGCAGGGGAGGGACGATGTGGTTCCGGCCAGCCTCCAGATCCGGCTGCGGCTCGGATTCCTTCGACTGAGGGAGGGGCATTTGGCCGGAGTTCCCAGGGGTGGCCTCATCGGAGAAGCGGGTGCAGAAGCTAGTGCTCTTCGCCCAAGAGAGCGGCGGGGGAGGAGCACTAGG
>TRINITY_DN1022_c0_g2_i1_1  2-310 DNA mismatch repair protein MSH7 isoform X1 [Asparagus officinalis](+)
AATGAACTAGTTTTCCTCTACCGGCTCGCAGCGGGAGCATGCCCAGAGAGCTACGGGCTACAAGTTGCTCTGATGGCAGGAATACCAAACCACATTGTCAAAGCGGCAACAACGGCTAGCCAGAAAATGAAGCTTATGATCAACGAGAGTTTCAGGTCAAGCGAAGACCGATCTCATTTCTCCAGCTTGCACGAGGAGTGGCTGAAGACTCTTCTGGCTGTTCCAACTTCTACAGATGGTTCGTGGGATGAAGATACATGTGATATGTTGCTTTGCGTGTGGCATGAGATGAGGAACTCGTATAGTTCA
>TRINITY_DN10230_c0_g1_i2_3  168-800 probable auxin efflux carrier component 1c isoform X1 [Durio zibethinus](+)
GTGGATGATCTGAAGGAGAACCATTATGACTATGCAGAGGAAGATGACTTCAATTACAAAAACGGGGACAACAGAGACAAGAAGGTCTCTAATGAAGCAAGCAAAGGAGTTGGAGTACAGTCTGCCGTGATGCCTCCAACAAGCGTGATGACAAGGTTGATCCTGATAATGGTGTGGAGGAAGCTAATTCGGAACCCAAACACCTATTCCAGCCTGATTGGTATCATATGGTCTCTCATTTCATTCAGATGGAATGTTGGAATGCCTACGATTATATCTGGATCAATCGCTATACTATCGGATGCAGGACTTGGAATGGCCATGTTTAGCCTTGGACTGTTCATGGCTTTGCAGCCAAGGATGATAGCATGTGGGAACTCAGCTGCAGGTTTTGCTATGGCCGTGAGATTTCTTGTTGGCCCAGCCGTAATGGCTGCTGCCTCCATTGCAGTCGGTCTTCGTGGTGTCCTGTTACATGTCGCCATTGTTCAGGCAGCTCTGCCTCAAGGGATTGTTCCATTTGTGTTTGCAAAGGAGTACGGTGTGCATCCGGACATCCTCAGCACTGCGGTAATATTTGGTATGTTGATTGCACTGCCGATAACTTTAGTGTACTATATCCTACTTGGGCTC
>TRINITY_DN10234_c0_g2_i2_2  961-2046 subtilisin-like protease SBT5.3 [Phoenix dactylifera](+)
GAGTTATGTTTGGCAGGATCTCTAGATCCAGAGAAGGTGAGAGGTAAGATTGTTGTGTGCCTTCGAGGAAAGAACGGTAGGATGGAGAAAGGTCAGGTGGTCTTCCAAGCTGGTGGGGTTGCGATAGTTCTCGCCAATGATAACACAAACGGAAACAGTCTCGTTGCAGACAATTATGTTCTCCCTGCCATCCACATCTCCTACGAAGATGGCCTTTCTTTATACTCCTATCTCAAGTCCACCAAGTCTCCACGGGGTTTCATCACACCCCCAGGCACAGCCTTTGGCATGAAACCATCCCCTTGTATGGCTGACTTCTCATCAATGGGGCCAAATAAAATAAACCCAGAGATCATCAAGCCTGATATAACAGCACCTGGCGTTAACATACTTGCTGCTTACATCCCCCCCCAAAACTATGCCTTCGATAGTGGTACATCCATGGCGACTCCCCACGTTTCTGGCATCGTAGGGCTTCTCAAATCTATCCACCCTAAATGGAGCCCTTCAGCAATAAAGTCAGCCATCATGACAACTGCAAGAACTCGGGATAACTTGGGGGAGCCCATTACTGACCATGCAAATGTGAAGGGGACTCCATTTAACTACGGGTCAGGTAACGTGTGGCCGAATCGAGCCATGGATCCTGGCCTCGTCTATGATCTAACCATAAGAGATTACTTCGACTTCTTGTGCACCCGTGGCTACAATTCCACCCAAATGTTGAGTTTCACTGCTCCTCCACATACCAGTACTCTTCCGTATACCTGCCCACGGAAACCTCTGAAGATTGAAAACTTTAATTATCCTTCAATAGCTGTGCCTAATCTCAAGTCGACCATCGTAGTGCACCGCAAGTTGAAGAATGTTGGATCACCGGGAACATATAATGTTTGTGTGCGTGCGCCCACTGGGATTTCAGTGTCTGTGAAGCCAAAAACGCTTGAGTTTAAGCACGTGGATGAGGAGAAGAAGTTTAAGGTAACCATCAAGGCTGTCGAGACGAGGAAAGATTATGTGTTTGGCGAGATGATATGGTCTGATGGGAGGCATGATGTGAGAAGTCCTATTGCAGTGAAGGCAGCT
>TRINITY_DN10235_c0_g2_i2_2  7-1209 uncharacterized protein LOC109849122 isoform X1 [Asparagus officinalis](+)
ATGAACTGCTGCGCGCCATGGAGAGCCGCTCCGTCTTCCTCCCGACCATTCGGTCCTCAAACAATCAAGAGGAAGAGGAACAACAGCTCAGTCTTCTGCCGCAACCACCTTCCCGGCCTCGTACTCCACGATTCCCTCGACGCCGCCGGTATCGACACCAAATTCGCCAGGGCAGCGAGGAAGAGGTTCTGCAACGAGATTGGGCAGACGACGGAGGAGACGAGGATCCCCGACATTGCGCGGACGGCCTTACACATTGGATCCGAGGACGATTCCCTCATCTCTCACTCTTCTGTGCCGCTTCCTGTGGACCCCTTCGTTCACCGCCTCGACGATCTCTCCATGGGTTTCTGCTCCCTCTACGGCTCCACACACTCCTCGCCCGACCTCTTCCTAGCCAACCTTGACAAATACTTGTATGTCCACAAGGGATTTCACAGAGCAGATGCCATGTCTGATATACGGGCTTTATATCTACACTCAGTTTTGACTTGTCGATCAGGATCTGTTGTCATGCTGTCACTTATTTATTCAGAAATATTGAAAATGCTAAGGGCATGTGGCATCCTAGATTTTGATGTAGAGATTTACTTTCCTCGTGATCTTATCAGTCTACCTAGGGGTTACCATAAACAGAAAGCAAAGCTATTAGATCAAACACATGTTATGACGTCAAAATCACTTCTAGTGGAGATCTTAAGGAATCTTAAGGATGCTTTCTGGCCGTTCCCGTATGATATTTCTAATAGTTTATTTCTACGAGCAGCACAAGTTGCGAACCAAATTCATGGACTTGGTATCGTAGGTGATACATATTCAAAGTCGTTTAGCAACACGAGTGGTCTTGAGATAGCATCTGCTAAGGCTGCTCAACATAGGCTAGGCCGTGGAGTTTGGACTAACGTGCGGTTTGGTGACATGAGGCGGGCTTTAGCTGCCTGTGAACGTCTTATTCTCCTTGATATTGATTACAAGGAATTAAGAGATTATGCAGTTCTACTGTATCATTGCGGCTACTACCAGCATTGTTGGGAATATCTGAAATTGTATCAAAGCTTACAGAGGAACGCTCTGGGATCTCCATCGAGTCTGAAAGATGATCTTGAGGATGAGGTTATGGAGAAATTAATTACTCGTTTAAGTCTCATTTTAGCAGAAGAAGGCTGGAGTGCACCTGTGACCAGTAGGAATTACTGGGGTAAA
>TRINITY_DN10236_c0_g1_i2_2  17-886 zinc finger CCCH domain-containing protein 28 isoform X1 [Elaeis guineensis](+)
AAGCGCAGGCGCACCGATCTCACCGTCGAGATCTGCCACGACTACACCCGCAACTCCTGCCGCCGCTCCGACATCGAGTGCAAGTTTGCTCATCCTCACACCGCCATATCCGTCGATGATGGCAAGGTCACGGCGTGCGTCGACGGGTTGCGGGGGAAGTGCTTTCGTGGGAGTACGTGCCGGTACTACCACCCGCCGCCACACATTAAAGGGACGCTGTTGAAGGCGATTGGTGTGGAGGAACAGGAGGGTGAACAAGTTTGTCGTGATTTTGTTAGAGGCAAATGCTCGAGAGCGGCACACGAATGCCGTTTTGCTCACCATGTATCAGTTGAAGATTGTGCTGTTGTTTGCCAGGACTTCCTACGTGGGAGGTGTGAGCGCAAATCTTGTAGGTACGCGCATGACCCAGTTTACGCGGCTCCACAGGTTCATTTACTTCCATATGGAGCTTTGCCGACTTTTCCTGGTCCTCCATCTCGAACTGATATGGAAGTTTGCAAAGATTTTTTGATGAATAGATGTCATCGTGATGAATGTAAATATTATCATCCTCATTCTCAGCCGGAGGTTCATTTGCTGCGATATGGAGATGGCATGAGTCTCCTTACTCCACCTCAAACTAGATATGACAAGGAAGTTTGCAAAGATTTCTTGATGAACAAATGCCATCGCAATGAATGTAAATACGCTCATCCTCATTCTCAACCAGAGGTTCGTCTGCTACAGTATGGAGATGTGATGAGCCTTCCTTCTCCACCTCGAATTAAAAATGATAAGGAAGTTGTACCAGTTTGTCAAGATTTTCTGAAGAAGAGATGCCATCGCGATAATTGTAAATATGCTCATCCGGGTTCTCGAACAGAGGTT
>TRINITY_DN10238_c0_g1_i1_1  257-670 uncharacterized protein LOC105032242 isoform X1 [Elaeis guineensis](+)
CTCATCGCAAGCAGTTCAAAGACGATGTCAACATCAAGAGAACCGTCAAACTCTGATGCTGATCCAGAGGAAGTGAGGAACTCATACTCAATTGTTCCCCATCCTGCTTCTGATCTCTCCAAAACAATACTGGATCCCTTACTAAAAGAGACAAAGCTTGCCCATGAGGAATTAGCTTCTGTAAATGAACCTGAATATGATGCTTTGGGGAGACCGTTCATCAGTTATGAGGAGGCCCTTGGAAGGGAGACGGAATATCAGAAAAAAATTGAGACTCGTATGTCTCAACATCAAGTCGGATCCATGTCACACCCTATGGCCTCTCAAGAGCTGCCTCCAATAGCAAGCTCTGTGGGGTTAAAGAGGAAAGCAATTTGTGTTGAACTGGAGCCAGCTTCTGGGTATTCCCAACAG
>TRINITY_DN10238_c0_g1_i1_2  165-521 chaperone protein dnaJ 11, chloroplastic [Phoenix dactylifera](+)
GCCGCTGGTGATCGTCGTCGGCCGGCGATGACGGTGGCAATGGCCGCGGCAGACCCACCCTTTGCGGAGAGGACTGTACGTTGCCCTTATGAGGTGCTGCGAGTGAAGAAGACGGCTTCGGCGGTGGAGATCAAGGCAGCGTATCGGGCACTTGTAAAGCAGTACCATCCTGATGTGGTCGCTGGTGGCAGCAATGGGTCGGAGTTTATGGAAATCCAGCGGGCCTACGCCACACTATCGGATCCCGGGGAGCGGGAGCGTTACAACAGGTCTATCCGGCCTGCTGGGTCTGGGGTCTGTTTCAGATTTGGCGATGGGCAGCTCCGGAGTCGGAGGTGGGAGACGGACCAGTGCTGG
>TRINITY_DN10238_c0_g1_i1_3  32-643 uncharacterized protein LOC111409459 [Olea europaea var. sylvestris](+)
ATCATCTGTCAACTCGTTTACCTTTGCATCACTAGGCCGGACATCTCTCATGCAGTTGGTATTGTGAGTCAGTTTGTTGCCAATGCTTACATTGATTATTGCGTTGCTCTTCTCCGAATCCCGAGGTACTTGCGAGACATAGTCACTCGCTCTCCTGTTCCTGGCTGTCACTTCTTGTGCTTCAAGCCTACCCTGATATTGACTGGGTTGGTGATCCTACCACGAGGAAGTTGACTACTGGTTTTTGCATTTTCCTTGGAGACTCGTTGAACTCCTGAAAGAGCAAAAAAAAAAGACAAAGTGTCACTCTCTAGCACTGAGGTAGAGTATCATCATGTCTTCTACTACCAAGGAGATCATACATCTCAGATGACTTTTTGGAGATATGGGCATACCTATTCAGTCACCGACTCTTCTCTACTGCAACAATAAGAGCGTCAGATAGCAAGCAATGAAGTATTCCAAGAACGGATCAAACACATCGAGATTGATGCTCAGTCGCTAGAGCTCAAGATCGTGCAGCTACCCTACGTCTCTGCCACTGCTCAAATTGCCGACTTCTTCACCAAGGCTCACCGTACCCACGTGTTTCAGTTTCTATTGGGCATACTC
>TRINITY_DN10238_c0_g1_i1_4  41-289 outer envelope membrane protein 7 [Morus notabilis](+)
ATGGCAGCGATCACAACCGCCGCGATCGCCATAGTTGCCGTCATCCTCGCCTGGGTCACCATCGAAACCGCCTGCAAGCCCTGCCTGGAAAAGGGCCGCGAGGCCATCGACCGCTCCCTCGATCCCAACTACGATCCCGACGACTCCTCGGTCGCCGCCCCTGTGCCGGCTGACGTCCACCAGCCCCTCCTGGCTCCACCGCCTACTGAAGCCTCCACTGCTAAAACCATCTAAACATCCCTAGCGCTG
>TRINITY_DN10239_c0_g1_i1_1  41-1798 protein RRNAD1 isoform X1 [Elaeis guineensis](+)
ATGTCCGCTCCGCGCGGCCGCTACTCCTGCGCCACCGTGGCCGAAACCCTAGAATGGATGATCGCCATCACCGACTTCCTCCGACCTTACAAGCACCTGATGGATGCGCACGTGGTTAATTTCTTCAAGGCTGTGGGAGACGTTGGATCAAGAATGGATGGAGTGCCTGCGTCAAGAATCCACGGAGAATCTGCTGGGTATCCCTTCTGGTCTCATCCAGGCTGTTTTCTTGGGATAGTAGACAAACGAGTTCTGATGCTTTACCACATAGTCCTGCAAAACTTGTCGGTCGCTTTGCAAGCGAACTGCTATCAGTTGTATGTGATGATTCAACAGGACCATTGGCCCTCTTCACTTCGAGAATTTGTACTCACCGCGAGGTCTCTTGTTCTTCAGCGGGAGCCAAACTTGTCACATTCGATCATAGGTGATCTAGATGTGTCATCACTTAACAGTGCTCTTGCTCAAGGCATGAACTTGAAGAAAAAGCATGAAGTGGAAATTCTGGCTGCCGTTATTAAGAGGGTTGCAAGTGTTATTGGTTCTGAGACAGTTATCGATGTTGGTGCAGGTCAGGGCTATCTTGCACAAGCTTTGTCGTTCCAGTATGAGTTATCTGTAACAGCATTAGATGCTTCTTTGCACCATGCAACTGTTACAAGTGCCCGGGCAGAGCGAATTAAGAAGCATTATGCATCTAAACTACGAAAATCTCAAAATGGGAACCAACAGCTGAAGGTGCCTGAGACTGTCACTTGCCGTGTTCTTTCGAGCAACACACTGACAACTTTAAGTACTGCTACTTCGGACAAAATTGTAGGTGAGAAATCAAGCAAGATTGGAAATGATTTGGATATTGCTATTCTAGAAAATATTGAAGTACACAGAGGGAAAACAAGCCCTTCATCTAATAACCATTCAATTGGATCTTCGTTGGTTCTTACTGGACTCCATGCTTGTGGGAATCTCTCAGTGGACATGCTCAGGACCTTTGTGGAATGTGAACGGGTCAGAGCAGTGGTTAGCATAGGCTGTTGTTACAACTTGCTATCTGAAGAATGTTTAGAGAAGACTAGTGTACCATGTGGCTTTCCAATGTGCAATTCTGCAAATCTATCCGGGTTTGTTCTTGGAAAAAATGCTCGTGATCTCGCTTGTCAGAGCGCAGAGCGGTGGAAAAGTCTTACTGAAGGCGCAGCTCATCAGAATTTTGAGTTACATGTCTATCGTGCTGCTTTTCAGATGGTTCTTGATAAATTCTTTCCAGAAGTCATAAATTCAAGTCCATCAATTGGCCGACAAGGGAAAGCTCTCCGTCGCCAACAGAACCGGAGAGTTCGAGAGAAAGGAACTGGCGAAGGAACCAATAATTATAAAGAAGAGACTCACCAATTCACTGTGCATTCACATTCCTGTTTTTCTTCTGACATGAGCCAGAAAGTAGCTCAATGTCTTGAGAATTCTGACAAGTACTTGCGTTTTGAAGAATTTAGCAAGTCTGGACTACATCGACTTGGTTTGGGGCATTCACAAGCCATTGACTTCCTTGCGATATGGAAAGATGCCCAACCTTTTTCAGAATTTGTAGGTCCCTATTGGTCTATCCGGGCTGCACTCGGGCCATTGGTGGAAACTTATATTTTGCTCGATAGGTTACTGTTTCTTCAAGAGCAAGGCGGTTCAGTGGAAGCATTCTTACTCCCTCTATTTGATCCCATACTTTCTCCGAGGAATGTGGCAATAATAGCCTGTAAAACT
>TRINITY_DN10240_c0_g1_i1_1  8-247 hypothetical protein [Colocasia esculenta](+)
CTTTTTGATAGAATGATAACAAAAGGATTTCATATTTCAATCCAAGACTGTAGTGCTACTGTCAGTCGATTATGCAAAAAGCAGCATGTGAATGAAGCAATGACGGTATTCAATACAATGTTACGGCTGGGCATTTCTGCAGATCTGGAACTCTGTGTTGTATTGTGTGATGCTTTCGACAAAAAACAGTACTATGCGTCCTTGTCTGCAATGACAACTAGGCTGATTAAAAGTGGTCTG
>TRINITY_DN10240_c0_g2_i1_1  239-490 unnamed protein product [Triticum turgidum subsp. durum](+)
GCGCTTCAAGTATGTAAGATGATGTGCTTGAAAAATGTGATTCCTAATTCTTATGCACATGGTGCAATCCTTTCAAGCTTGTGCAAGAAAAGAATGATAGCAGAAGCTAGATGGTATTTGGATAGTTTGGTCTCTATTGGTCGCTTGGACATCATTTTATATAACATTGTGATTGATGGATATGTAAAATCAGGTGAAATCAGTGGGGCTGTTGGGTTGTACAAGCATATATTTGAAAAGGGGATGGCTCCT
>TRINITY_DN10241_c0_g1_i1_1  2-280 pentatricopeptide repeat-containing protein At1g63130, mitochondrial-like [Prunus avium](+)
ATTGATGGCTTTTGCAGAGTAAACAGAGTCGATGCAGCTCTTCGATACTTGGAAAAGATTGTGGAAAGTGGGCTGAAGCCGACTGCCGTGAGTTATGGGATTTTGGTCACTGCGCTGTGTAGAGAAGGCAATTTTGACAGAGCACTGGCTCTGTTGGACGAAAGGGTCAAAGACTTGGGCTGCTTCAACGGGGTAATCAGCAAGCTTTGTGAGAACATGTTGGTCTCCGAGGCGGAGGTTATATTCAACAAAATGTTAGGGAAGTTGGTGTACCCAGAC
>TRINITY_DN10241_c0_g1_i2_5  234-1328 glycosyltransferase BC10 [Elaeis guineensis](+)
CCCCCCAAGCTCCTCAAACCCTTACTCTTCTTCGCCCTCATCGCCGCCACAGTCACCATCCTCTCCTTCTCCGCCACTCGCCGCCTGTCCGCCCCACCGCAGGCGGTCCAGGTCCCGATCGCGGTTCCGGTCCAAGCCGCTTTCCCCTGCTCCGTTGAGGAAACCAGCTTAGCTCGCTGGACTCAGCCGCCGGCGCGGCTAACGCACAATATGAGCGATCAACAACTGTTCTGGGCGGCGTCGATGGTGCCGCAGGTGAGGGAGTATCCGTATAAGAGGGTGCCTAAGGTTGCTTTCATGTTCTTGACGCGGGGACCGCTGCCGCTGTCGCCCCTGTGGGAGAGGTTCTTTCAGGGGCATGAGGGGAAGTATTCGGTGTATGTTCATGGTTTGCCGAATTACAAGCCGGTGTTTGCAGCGAGCTCGGTGTTTTATCAAAGAAATATTCCGAGTCAGGTGACTCAATGGGGGAGGATAAGCATGTGTGATGCAGAGAGGCGACTCCTTGCAAACGCTCTGCTCGACCTCTCAAACGAACGGTTCATCCTACTGTCAGAATCGTGCATCCCTCTGTACAACTTCAGCATAGTCTACAAATACCTGATGAGATCTCGGTACAGTTTTCTCGGGTCATTCGATGATCCCAGCCGCCATGGAAGAGGAAGGTACAACTCCCACATGGCACCCGAGGTCAACATCTCTCAATGGCGTAAAGGGGCTCAGTGGTTCGAAGTGAACCGGGAAGTCGCAATCCAAATCATTACAGACACCAAGTACTACTCGAAGTTCGATCAGTTCTGCAAGCCAGCATGCTATGTAGACGAGCATTACTTCCCCACCATGCTCAGTATCGAATCGCCTCATCTTATAGCGAACAGGACTATTACTTGGGTAGACTGGTCGAGGGGTGGTGCTCACCCTGCAACATTCGGGAAGGCCGATGTTACAGAAGCATTTCTAAAGAAGATTCTCGACGGTCAGTCTTGTTTATACAATGGGCAGCTCTCCTCAGTTTGTTATCTTTTTGCAAGAAAGTTCGCTCCTAGTGCGCTGGAGTCACTGCTGCAATTTGCATCGAGTTTTCTTGGGTAGAAA
>TRINITY_DN10241_c0_g2_i1_1  23-424 Pentatricopeptide repeat-containing protein [Zostera marina](+)
TTTTCTCCAAAGCTGGAGAAGAGCAACACAAAAGAGAAAAAGTACAGTCATTTGAATGTGGGTTGCTTCAATAACATTATTGGCAAGCTCTGCGAGAATGGCCTGTTCTCTGAAGCGAAAGAGCTGTTCGATGTAATGCCTGAGAAGCGTGTGAAACCCGATATGGCTACTTATAAGCTCATGATCGACAGCTACTTCAGAGGAGGGAGTGATACTGGTTGCTTCAATGAGATAATCTCCATGTTCTGCGAGGATGGGCAGGTTTCACAGGCGGAGGCGCTGCTCAATGAAATGCTCAGGAAGTCGATGAACCCAAATGTTGACACTTATGGAATCCTGATTGATGTGTTCTGCAGAGGAGACCAAGCTGAGACAGGGCTGCGGTATCTGGAGAAAATGGTG
>TRINITY_DN10241_c0_g3_i1_1  2-319 hypothetical protein AQUCO_01400063v1 [Aquilegia coerulea](+)
GACGGAGTAATTCATGCAGCCTTCATGGAAGCATACTTCAACAAGGGAATGGAGGCCGCTGCCATGGAATCCTACCACTCTTTCATGAATCTCAAACTACACTTGAATTTCCAAATGAGCCCGCCTACCGGCAACAGCCTCCTCCAGGCCTTACTCAAACACGGAAAGCACGACGACGCTAAGAAGCTGTTTGATGAAATGCTCAACTCCCATTTCCCCAACTACACCTTCACAATCGACGCCAACACCTACAACATCATGGTAAACCACTACTTCAGCGGAGGGAAGTGCGCAGAGGCGATAGCCTTGTTCAACAGG
>TRINITY_DN10241_c0_g4_i1_1  119-589 unnamed protein product [Triticum turgidum subsp. durum](+)
ATTGATGTGGGTTGCTTCAATGAGATAATTGGCAAGCTTTGTGAGAATATGTTGGTAGCCGAGGCAGAGGTGATGTTCGACAGAATGCCTGACAAGCATATGAACCCGGATACGACTACTTATGGGATAATGATGTATGGATTTTCAAGACTGAACATGGCCAATGTAGCTCTGCAATATTTGGAGAAGATGGTGGCAAGTGGTCTGAAGCCAACTCCAACGATTTATGGGATTTTGGTTAGTGGACTTTGTGGAGAAGGCAACTTGGACAGAGCACTGGTTCTGTTGGAAGACATGGTGGAAGATGTGAGTTGTTTCAACGGGATCATTGGCAAGTTATGTGAGGATGGTCTGGTCTCGGAGGCAGAAGTAGTATTCAACAAAATGCCTGATAAGTCGGTGAACCCCGATGCTGCCACTTATGATTTCATGATTGGTGGCTTTTGCAGAATAAACAAAGTGGAGACAGCT
>TRINITY_DN10241_c0_g5_i1_1  83-265 Pentatricopeptide repeat-containing protein At1g11630, mitochondrial F25C20.22 OS=Arabidopsis thaliana (Mouse-ear cress) GN=F25C20.22 PE=1 SV=1(+)
CTGTATAGTCTAGGAAGAGACATCAGTTTTTTCAATCGGATAATTGTCATGCTCTGCGACAACGGGCTGGTCTCGGGGGCTGAGATGTTGTTAGCGGAGATGCCTGAGAAATCGTTAGTGCCAAATGCAGAAACTTATGGTATCATGATTGATGGTTATTGCAGAGTAAATAAAGCTGAGGAA
>TRINITY_DN10242_c0_g1_i1_1  108-2660 hypothetical protein GW17_00017621 [Ensete ventricosum](+)
ATGGTGTCCAAATCCTACTCCAATCTCCTCGAGCTCGCCTCCGGCGAGGACCCTCCTCCCCTCACCCACCTCCGCCGCCGCCTCCCCCGCATTATCACCGCCTCCGGCATCCTCGACTCCGACTCCGAATCCGAATCCTCCTCCTCCTCCCCTGGCGAGCGCACCATCGTCGTCTCCAACCACCTCCCCATCCGCGCCACCCGCCGCCCCGGCGGCAGCGACTCTGGCGCTGCCGCTTGGGACTTCGCCTGGGATGAGGACTCTCTCCTCCGCCAGCTCAAGGACACCATCGCCGACCACTCCGACATGGAATTCATCTACGTCGGCTGCCTCCGCGCCGAGATACCGCCGTCCGAGCAAGACGCGGTCGCCGAAACCCTCCTCCACACCTTCAACTGCGTACCTGCCTTCCTTTCCGCCGACCTCCTCTCCAAATTCTACCACGGTTTTTGTAAGCAGCAACTCTGGCCGCTCTTCCACTACATGCTACCTCTCTCCCCCGACCTCGGTGGCCGCTTCGATCGCTCCCTTTTCCAAGCCTACGTCTCCGCCAACAAGGTCTTCGCCGACAAGATCCTCGAAGTCATTAATCCCGACGACGACTTCGTCTGGGTTCACGACTATCATCTCATGATCCTCCCCACCTTCCTCCGCAAAAGGTTTAACCGGGTAAAGCTCGGGTTCTTTCTCCACTCTCCTTTCCCATCTTCTGAAATTTATAAGACTCTTCCTGTAAGGGAAGAGCTGCTGCGTTCGCTGCTCAATTCAGACTTGATCGGTTTCCACACATTCGATTACGCCCGCCACTTCCTCTCCTGTTGCAGCAGGATGCTCGGGCTGACTTACCAGTCGAAGCGTGGGTATATCGGATTGGAGTACTACGGACGCACCGTCACCATCAAGATCCTCCCGGCCGGGATCCATATCGGCCAGCTGAATTCAGTGCTCGCATTGCCGGAGACGGAATTGAAAGTTCGCGAGCTAATGGCACAATTCTCCGCGCGTGGTCTCGTAATGCTGCTTGGAGTGGACGACACCGACATCTTCAAAGGCATCAGCCTCAAGCTGCTCGCGTTCGAGCAGCTGCTGGTGCAGCACCCGGAGTGGCGGGGGAAGGCGGTGCTGGTCCAGATTGCGAACCCCGCCCGTGGGCGGGGGAAGGATGTGAGGGAGGTGAAGGCGGAGAGCTGCGCGATGGTGAAGCGGATCAACGAGGAATTCGGGAACCCGGGGTATGAGCCGGTGATGTTGATCGATAAGCCGCTGCAGTTCTACGAGAAGATTGCTTACTATGTGGTGGCGGAATGCTGCTTGGTGACGGCGGTGAGGGACGGGATGAATTTGATACCGTATGAGTATATAATTTCAAGGCAGGGAAATGAAAAGCTGGATGAGGCGCTGGGGATGAGCCCCGGGGCCCCAAAGAAGAGCATGCTTGTGGTGTCGGAGTTTATCGGGTGCTCACCTTCGCTGAGCGGCGCGATTCGGGTGAATCCTTGGAACGTCGACGCTGTCTCGGATGCGATGGACTCTGCGTTGGATATGGCAGAGCCGGAGAAGCAGTTGCGGCATGAAAAACACTATAGGTATGTGAGCACACATGATGTCGGGTATTGGGGAAATAGCTTTTTGCAGGATTTGAAGAGGACTTGTAGGGATCATATAAGGAGGAGGTGTTGGGGGATTGGATTTGGCTTGGGATTCCGAGTTGTAGCTCTAGATCCGAATTTTCGGAAGCTGTCAATGGAGCATATTGTCTCGGCTTATAGGCGAACTAAGACCCGAGCCATCCTTTTAGATTATGATGGTACACTGATGCCGCAAGCATCGATAGATAAGAGCCCGAGTTCAAAGACTATTGAAATCTTAAATAACTTGTGTGGCGATGAGAACAATGTGGTCTTCCTAGTCAGTGCGAGAAGTCGAAGCACACTTATTGAGTGGTTCGCTCCTTGCGAGAATTTAGGAGTAGCCGCCGAGCATGGATACTTTCTAAGATTGAAGAGTGATTCTGAGTGGGATACTTGTGTGGCGGCTGCGGACTGCAGCTGGAAGCAAATCGCGGAGCCTGTCATGAGGCTGTACACCGAAACTACCGATGGTTCTACCATAGAGGACAAGGAGACTGCTCTCGTGTGGTGCTATGAGGATGCTGATCCAGATTTTGGTTCTTGTCAAGCGAAGGAGCTTCTTGACCATCTAGAGAGTGTTCTTGCGAATGAACCGGTTTCGGTGAAGAGCGGTCCGAACAATGTGGAGGTTAAGCCGCAGGGTGTGAGCAAGGGCCTTGTTGCTGAGCAGTTGCTCTCTACCATGAGGGAGAGGGGATTGTCCCCCGACTTTGTTCTTTGTATTGGAGATGACAGGTCCGATGAAGATATGTTTCAAGTGATTAGCACTGCCACTGCTGGTCCTTCGTTGTCCCCCTCGGCAGAGGTGTTTGCGTGCACAGTTGGGCGAAAGCCTAGTAAGGCAAAGTATTATCTCGATGATACAGCTGAGATCGTCAGATTGATGCAGGGTCTGGCTTCGGTTTCGCAACAAGCACCAAGA
>TRINITY_DN10242_c0_g1_i1_5  170-673 PREDICTED: putative 4-hydroxy-4-methyl-2-oxoglutarate aldolase 2 [Musa acuminata subsp. malaccensis](+)
ATGACTAGTTTACAACTAGCAACCGCTGAAGTTTGTGACGCAAACCCCCACCTGATCCTAAGTGGCGAGCTCCGTGCCTTTCAACCTGTTTTCCAAATTTACGGCCGACGACAGGTCTTCTCCGGACCAGTTGTCACTCTCAAGGTGTTCGAGGACAATGTCCTCGTGCGTGACTTCCTCGAGGAGAAAGGAGGTGGCCGTGTTTTGGTCGTTGACGGAGGTGGAAGCATGCGCTGTGCAATACTAGGTGGCAATCCCGTTCAGCAAGCACAAAACAATGGATGGGCTGGCATAGTGGTGAATGGTTGCATAAGGGATGTTGACGAGATCAACGATTGTGATATCGGTGTGAGAGCCCTGGCATCGCATCCAATGAAAGCTAGTAAGAAGGGGATTGGGGAGAAGCATGTCCCGGTGAATATCGCTGGCACGAGGATTTGTGATGGTGAGTGGCTTTATGCAGATACTGATGGGATTCTCGTTTCACGATCTGAGCTGTCCGTG
>TRINITY_DN10243_c0_g1_i1_2  55-2697 beta-galactosidase 15 isoform X1 [Elaeis guineensis](+)
ATGCTAGGGTTTCGCCGCCGATGCTTCCTGCTCGCCATCGCGGTGGCTTTTCAGGCGGCGGTTGCCGCCGCTGGATTCTTCGAGCCATTCAACGTCAGTTACGATCACCGGGCTCTCATCATCGGCGGTAAGCGCCGGATGCTTATCTCCGCCGGCATCCACTACCCTCGAGCGACGCCCGATATGTGGCCTGGTCTGATTGCTAAGAGTAAAGAAGGTGGGGCAGATGTGATACAGACATATGTGTTCTGGAATGGCCATGAGCCAATCAGAGGTCAGTACAACTTTGAAGGAAGATATGACCTTGTGAAGTTCATAAAGCTGGTTGCTTCACATGGGCTTTATCTTCATCTCCGTATTGGACCTTATGTGTGTGCGGAATGGAATTTCGGGGGATTCCCAGTTTGGTTACGTGATATCCCTGGTATAGAGTTCCGAGCTGACAATGCACCGTTCAAGGATGAGATGCAGAGGTTTGTTAAAAAGATTGTAGATCTGATGAGACAGGAATTACTTTTTTCATGGCAAGGTGGTCCCATCATATTAGCGCAGATTGAGAATGAATATGGAAATATTGAAGGCTCGTATGGCCAGAGTGGGAAGGAATACGTTAAATGGGCTGCAAGAATGGCACTTGGTCTCGAAGCTGGTGTTCCTTGGGTTATGTGCAAGCAAGTTGATGCTCCAGAAACTATTATTGATGCCTGCAATGGGTTTTACTGTGATGGTTTCAAGCCAAACTCCTACCAGAAGCCTACATTTTGGACAGAGGATTGGAATGGATGGTACGCCTCTTGGGGTGGAAGGTTACCCCATAGACCTGTGGAAGACAATGCGTTTGCTGTAGCTCGCTTTTTTCAACGGTGGGGGAGCTTTCACAATTATTATATGTATTTTGGTGGAACAAACTTCGGCCGAACTTCTGGGGGTCCTTTCCAAATAACTAGTTATGACTATGATGCTCCAGTTGATGAATATGGTCTTCTAAACCAACCTAAGTGGGGACATTTAAAGGATCTGCATGCAGCAATAAAGCTTTGTGAACCAGCTCTTATTGTTGTTGATGATGCCCCACAGTATGTAAAACTAGGACCCATGCAAGAGGCACATGTTTACTCCAGTGGCCGTGTAGACCAGAAGACATACCTACCAGGAAATGTGAGCACTTGTTCAGCGTTTCTTGCGAACATTGACGAACATAATTCAGCTACTGTTAAATTTCTTGGCGAAATTTATACTCTACCTGCCTGGTCTGTGAGTATTTTACCGGATTGTAGAAATGTGGCTTTCAGCACTGCAAAGGTTGGGACACAAGTTTCAGTTAAAACAGGTGATTCTTGTCTTCATTGTTCAAACACAACAGAACCAACAGAGTTGGTACACATTAATGAGGATCGTTACCTTTCAAGTGCTTGGGAGGCTGTCAAAGAGCCCATTGGTGTATGGGGTGGTAATAGTTTTACAGCACGTGGCATACTAGAGCATCTAAATGTGACAAAAGACGTCTCTGATTATCTATGGTATATCACGAGGGTAAATATTTCTGAAGAGGATATCTCATTTTGGGAGGAGAAAGGTGTCCTTCCACTGCTCAAAATTGATGGTATACGTGATGTGGTTCGAGTTTTTGTGAATGGTCGACTTGCAGGCAGTAAAATTGGCAATTGGGTTAGGCTGGAGCAACATGTTTATTTTGTTGAAGGAAATAATGAATTAGCCTTATTATCGGAGACCGTAGGCTTGCAGAACTATGGGGCTTTCCTTGAGAAAGATGGAGCTGGATTTAGGGGTCAAATAAAACTAACTGGATTGAAGAATGGGGAAATTGATCTTTCCAGCTCCTTTTGGACATATCAGGTAGGGCTGATGGGAGAGTTTACTGAGTTTTATGCTCCAGAGGAGCAGGAAAATGCAGATTGGGTTGGCTTGCAACTTGACACCGTACCATCTACTTTTACATGGTACAAGGCCTCTTTTGATGCCCCTATGGGCAAGGATCCTGTTTCTCTTGATCTTGGGAGCATGGGAAAGGGCCTTGCTTGGGTAAATGGTCATGGAATTGGACGGTACTGGTCGCGAGTTGCCCCAACTGATGGATGTACTGAAAATTGCAACTATCGTGGAGCTTATAATGAAAACAAGTGCATGACGAATTGTGGCAAGCCGACTCAAACCTGGTACCATGTTCCGAAATCGTGGTTACAACCTACCAACAATACACTCGTGTTGTTCGAAGAAACAGGCGGAAATCCATTCAAGATATCAATGAGAGCACGCAGTACCCAAACCATATGTGCAGCGGTGTCAGAGACTCACTATCCCCCTCTTTCAGCCTGGTCGCATCCAGATGTCGTAAACGGCAAGATCTCGATTAAAAGTTTTGCACCTGAGTTGCATTTGCAGTGCGATGAAGGACACACAATCTCTGCAACATTTGCAAGCTTCGGGGATCCTCATGGCACCTGCCAAAAGTTTGCTAAAGGCGATTGTCACGCCCCTAACTCGCTATCCACTGTGTCAAAGGCATGTCAAGGTAGAAACCGGTGCAGTATCAGTGTCTCGATATCAACGTTCGGACAAGATCCATGTCGAGGCAAAGTGAAGACCTTGGCAGTACAAGCAGAATGTGTATCGTCTTCAGAG
>TRINITY_DN10246_c0_g1_i1_2  261-1415 PREDICTED: rhodanese-like domain-containing protein 8, chloroplastic isoform X1 [Musa acuminata subsp. malaccensis](+)
CGATGCTTCCCCCCGGCGGTGAATCCGAATGTCAGGTCTGAATCGGCAGTTGGGTTGTCTCGTTCTCTCGTTTTGGAACAAGGGGAATGGTCGGAAGATGAGTTCTTGGTCATCAGCTTCTACAAGTTTGTGTCCATCGCCGATCCGGAAGCCGAGGTGTCGAAACACCTCTCATTTATCCAGGGGCGGGATATTCACGGCCGCATATATATAAATGAGCAAGGGATTAATGCACAGTACAGTGGTCCGAATAAAGATGCTATGGCATATGCTGATTGGCTAAAAGAAGATAGTAAGTTCTCTGATATTTTGGTCCAGATTTCACCAGCATTACAGGGACATGCCTTTCCACGATTGAAACTTCGGTATAAACCTTCACTAGTACAGTTAGAAGGAGGAATATCACACCTTCCTCTATTAGACCCTGAGATGCGAGCTACCCCTTTAACTCCATCTGAATGGAGGAAAAGATTGCAAGCTGTGAACAGTTCTGAACAACTGTTTGGCCAAGCAGATAGCTCGGGTTTTGATCGGAAGCTTATGCTGTTGGATGTGAGAAATGGATATGAGTGGGATATTGGTCATTTTCAAGGAGCTCAACGGCCTAATGTAGACTGCTTCAGAAGCACTTCTTTTGGACTCTCAGAGCATGAGATTGCTACTTCAGATCCTTTAGCAGGAATCGACAAAGAACATACCGACATACTGATGTATTGCACCGGCGGAATACGCTGTGATGTATACTCCTCAATCCTTAGACAAAAGGGTTTCAAGAACCTGTACACTCTGAGTGGCGGTGTATCCAACTACCTCAAGAACGAAGGCACTGTCAAATGGGTTGGAAATCTGTTTGTGTTTGACTCCCGCCTTTCCTTGCCACCTTCTACCTACAACTCTAGTCTGAGTACCATTGAAAGCTCGAAACTCATGTCAGACCATACTTTTGCGAGATGCTACACATGCCAATGCGGACCGGTTGAGTTCAGGCACCGAAACTGTGCAAATCTTGACTGTAATCTGCTCTTCCTGTCGTGCAGTACATGCGTGAAGGAGCTGCGAGGGTGCTGCTGTTCGGAATGCACACTGGCCCCTAGACTGAGACCTGTGCTAGCAGGCCCCCAACGATATCGGAAGTGGCATTTGTATCGTGACGGC
>TRINITY_DN10246_c0_g1_i1_5  188-1327 PREDICTED: PI-PLC X domain-containing protein At5g67130-like [Musa acuminata subsp. malaccensis](+)
TCAGCCACCAAGCTTGGAGGGATATGTGTGGCAGACCGAAACTGCGACGCCGGACTGCATTGCGAGACATGTTTAGCGAACGGAAACCTCCGGCCTAGATGCACTCGGATCCAGCCCTCCGATCCCAAATCCATGGGTACGGGACTGCCGTTCAACCGGTACTCATGGCTGACGACTCACAACTCGTTCGCGCGGCTTGGCGAGAAATCGCGCACGGGGACGCCGATACTCTCCCCCACCAACCAGCAGGACTCCATCACCGACCAACTCAATAATGGTGTCAGGGGCTTAATGCTGGATATGTATGATTTTGAGAATGACATTTGGTTGTGTCATTCATTTGGTGGCAATTGTTACAACTTCACGGCATTCCAACCTGTCATCAATGTTCTTAATGAAATCCAGACCTTCCTCGAAGCAAACCCTTCAGAGGTCATCACCATATTTATCGAAGATTACGTAAAGTCCCCACAAGGCCTCACCAAAGTGTTCAATGCAGCTGGACTCAAGAAGTATTGGTTTCCTGTGTCCCGAATGCCCAAGAATGGAGGGAACTGGCCACTGCTCAGTGACATGATTAGCAAGAATCAGCGCCTTCTGGTTTTCACGTCAAAATCGGCGAAAGAGTCTTTAGAGGGTATCGCCTATGAATGGCGATACGTAGTAGAAAACCAGTATGGAAATGGTGGCATGACGGCAGGTTCGTGCCCAAATCGTGCTGAGTCGTACCCTATGAACACCATGTCCAAGTCGCTGGTGCTTATGAATTATTTTCCGAACAACCCGGATTTTGCGACTGCTTGCAAGCATAATTCTGCCCCTCTAATGAGCATGCTTAACACTTGCCACAATTCATCAGCTAACCGGTGGGCCAATTACATCGCTGTCGATTTCTACAAGAGAAGTGATGGTGGAGGAGCTCCAGAAGCTACAGACTCCGCGAATGGACACTTGATTTGCGGCTGTAATGATATTTCAAACTGCAAGGTTAATGCTACCTTCGGCATGTGTGGTGCTTTGCCTAAGCCAGCTGCTGCAGTTATTGTGTCTTCTGCAGGTTCATCAATGCGGAAAACATCAATGGTTTCGAGGACAGCAGTAACATTTTGTAGAAACTGGGTATCAGAGATGGTATCAATG
>TRINITY_DN10246_c0_g2_i1_5  59-1168 PI-PLC X domain-containing protein At5g67130-like [Ananas comosus](+)
ATAAGAACTGCAAAGATGAAGACCTTTCTCTTGATGCTGCTCCTCTGCTCCGTTGCATGCTGCACCGCCTCCAAGCTCGGAGGATCATGCATGGCGGACCGGAACTGCGACCCAGGTCTGCATTGCGAAACTTGTTTGGCTGACGGCAACGTCCGGCCTCGATGCACTCGGATAAAGCCCTCTGACCCCAAATCCAAGGGGACGGGGCTGCCGTTCAACCGCTACTCATGGCTGACGACTCACAACTCCTTCGCAAAGATCGGCTCGCGATCTCGAACAGGGAAGCCGGTTCTCACTCTAACCAACCAGCAGGACTCCGTCACCGCCCAACTCAACAATGGTGTCAGGGGCCTAATGTTGGACATGTATGAATTCCAGAATGACATATGGCTGTGTCATTCCTTTGGTGGCAGTTGTCACAACTTCACAGCATTTCAACCTGCCAGGAATGTACTGAAGGAAATCCAAACATTCCTCGAAGCAAACCCTTCAGAGGTCATCACCATATTTATCGAAGATTATGTAATATCTCCACGAGGCCTCACCAAATTGTTCAATGCTACCGGGCTCATGAAGTATTGGTTTCCGGTGACTCGAATGCCCAAGAATGGAGGGAACTGGCCAATACTCAGCGACATGATTAACAAGAATCAGCGACTGCTGGTTTTCACGTCTAAGTGGACGAAAGAGATCTCTGAAGGCATCGCCTATGAATGGCGATACGTTGTAGAAAACCAGTATGGAAATGGTGGGATGAGAGCCAATTCATGTCCGAATCGTGCTGAATCGCCACCAATGAACACCATGTCAAAATCGTTAGTCCTTATGAACTATTTTCCCACCACCCCCGATTTCGTGACTGCTTGCAAATACAATTCAGCTCCTCTAATGAGAATGCTTAACACTTGCCACAATGCATCAGGCAACCGGTGGCCCAACTACATAGCAGTAGATTTTTACAAGAGGAGTGATGGAGGAGGAGCTGCAGAAGCTACAGACTTCGCGAATGCGCACCTGATCTGTGGCTGTAAAGATATTGCTAACTGCAAGGTTAATGCGACCTTTGGCGCATGCAATTTGTCTGAGCCTGAAGCTGCAATAGTCGAGTCT
>TRINITY_DN10247_c0_g1_i1_1  110-1597 aldehyde dehydrogenase family 2 member C4-like [Asparagus officinalis](+)
ATGGCCAGTGAGTCCAACGGCAAGGTGACGCCGGAGATCAAGTTCACGAAGCTCTTCATCAACGGCAGCTTCGTCGACTCCATCTCCGGGAGGACGTTTGAGACGAGGGATCCGCGCAGTGGCGATGTGATAGCGAGGGTGGCAGAAGGTGATAAGGAGGATGTGGACCTGGCGGTGAAGGCAGCGAGAGAGGCTTTTGATCATGGCAAGTGGCCCCGCATGTCTGGATTTGAGAGAGGGAGAATCATGATGAAATTTGCGGATATCATTGATCAACATATAGAAGAATTGGCTAGACTCGATAGTCTAGATGCTGGGAAGTTGCTTACTTCTGGTAAGATTGTGGATATCCCTGGTGCTGCAAACATGCTCCGCTACTATGCCGGGGCAGCCGACAAGATCCACGGTGAGACTTTGAAGTTGTCAGGAGAGTTCCAGGGTTACACACTCCGAGAACCCATTGGAGTAGTTGGCCATATCATTCCTTGGAACTTCCCATCTACCATGTTCTTCTTCAAGGTGTCCCCTGCCCTAGCCGCCGGTTGCACGATGATCGTTAAGCCAGCTGAGCAGACTCCACTCTCTGCTCTCTTTTATGCACACTTGGCTAAGCAGGCAGGAATTCCGGACGGAGTTCTGAATGTCATTACAGGCTTCGGACACACGGCAGGGGCTGCAATTAGTTCTCACATGGATGTTGACAAGGTTAGCTTTACTGGATCTACAGCAGTGGGACGCCTTGTGATGGAAGCAGCTGCAAAAAGTAATCTGAAGCATGTGTCTCTTGAATTAGGGGGGAAGTCCCCTATTCTTATCTTTGATGATGCTGATGTTGACATGGCTGTTTCTCTTGCTCTCGGGGCCATATTTTTTAACAAGGGAGAAATTTGTGTGGCAGGGTCTCGAATCTATGTTCAAGAAGGAATTTATGATGAATTTGTAAAGAAGGCAGCTGAAAGCACCAAAAGTTGGGTAGTTGGAGACCCTTTTGATCCAAAAGTCAATCAGGGGCCTCAGGTTGATAAGAAACAGTTCGAAAAAGTTCTTAGTTACATTGAATACGGTAAGCGAGATGGAGCTACCTTGTTAACAGGAGGCAAGCCATGTGGCGAGAATGGATATTACATTGAACCCACAATCTTCACAGATGTTAAGGAGGACATGGTAATAGCCCAAGACGAAATATTCGGTCCAGTCATGTCTCTCATGAAGTTCAAGACGGTCAAAGAAGCAATTGAGAAAGCGAACAATACGAGATATGGGCTAGCGGCTGGGATCGTTACGAAGGACTTGAACATTGTAAACACGGTTTCAAGGTCGATCCGTGCCGGGACAATTTGGGTCAATTGTTACTTCGCTTTCGACAGAGATTGTCCTTTCGGAGGATATAAAATGAGTGGGTTCGGCAAGGATATGGGATTGCACGCTATGGATAAGTACCTGCAAATCAAGTCTGTTGTCACCCCCATATATGGATCTCCTTGGCTA
>TRINITY_DN10248_c0_g1_i1_5  37-339 Aspartic proteinase PCS1 [Apostasia shenzhenica](+)
ATGGCTTTCCCTACTTCCTCTGTTTTATTTCTCCTATTCCTCTGCTTCTTTTTCAAAACCATCGCGACTCTACCTCTTAGGCCTACAAATCCCAGTTCTCACCACCACTTTGCACTAATTCTCAGAACCCTCAAAACCCCCGCCGCCACCATCCCTCACCCATCCAGCAAGATCCGCTTCAGCCACAACGTCAGCCTCACCGTCACTCTCGCCGTCGGCACGCCTCCCCAAAACGTCTCAATGGTCCTCGACACCGGCAGCGAGCTCTCCTGGCTCCTCTGCTCTCCTTCCCCTTCCTCCCCC
>TRINITY_DN1024_c0_g1_i1_4  129-464 PREDICTED: protein TIFY 9-like [Musa acuminata subsp. malaccensis](+)
TTCTCCTCCGCCGTGGAGTCGATGCCTCTACCGGTCTTATGCTCATCAACCAAATCGGAGAATTGGAGTTCGACGGCAACATTTCCGCTTACCATTTTCTACAATGGTGCGGTCACTGTCTTTGATCTAGCGCGAGATCAGGCAGAGGCTGTTTTTAAACTGGCAGAGGAGGGCGGTGGCGCCCGCGACCGGAGGGAGGAGAGGGTGCTGCAGCAGAATGGGGAGGAAGACCCACTACCGATGGCCCGCAGGAAGTCTCTTGAGCGGTTTCTCCAAAGACGCAAACAGAGGTCCGTAGTGTCGATCCCCATATGGAAGCGCTAAGGAGTAAGTGGC
>TRINITY_DN1024_c0_g1_i1_5  165-1796 putative inactive poly (ADP-ribose) polymerase SRO1 [Ananas comosus](+)
ATGGAATCGCCCAGCAGATCTTGCATTTCAGGCTTGAAGCGCAAGTCAACAGAAAGCTGTGAAGCAGGCCCTTGTAAAGCCGCTCGCATTGATGCTGAACATGGAGCCTCACACCCTAACTCTGCCCACTGCCGTAACAGCTACCCTACTCGTCCTCCAATTGTGGACAGCTGCTTCAACTATCTCAACAGTGGTCTGCCTCACCGCATCTTGTTCCGTTACCAGGATGAGTGGTTGGACTTCTCTGAACCAGTCGTACAGACACTCATTGAGGGCTTCAAGGCTGAGAAGTCCTCTGTAACATTATCAGCTGGTGGCGAGCCCCTTCTTTTCGATTTCTTGTCAATGGTCCTGATCAATTTGCGAACCAGGGAGCAACTATCTGTGGCATGGATTGATGAGTACAGTAAGTGCTTCTTCCCCACCTCCTTATATGATGACGAGGCTGATGAATATTCCGAGTGGATTTTTGGGATTGCCGCCAGTAGGCCGCATGGAAGAGAGGTGGTGCGGGCATTTGGTTCTCCACCCGAGGTTGTTAAGCGAGTTGTTATGGAAAGTGAAGTATCTCCTCGCCCGGAAATTTTACGTACAAAGATAGAGAAACTTGAAAGAGATGATGAAGGGTTTCTTATGGTTCAGAAACTCTTCCTCTCTGGAATGGGTCCATTTGCTACTCCCCAGAGTATAGTACAGGTACTTAAATGTGTTCAGAAGGATAACATTGCACAAATGAGACTGAATACGTTCGAGAGGCAAATGAGTTCTACTATTGAAGCGCGTGGAGACGGAAATGTTCAGTATGGGTGGTTCGGTTCAAACAAGACCGACATTGTAGGTATACTGATTCATGGTTTCGGCATGGCTGGGAAGCCTATAAGAGCTTCTTACGGAACTGGCATCTATCTGACGCCAGAAAACCGAGCTTTTGCCAGTGTGAATCTTTGTGATGTTGACGAAAAAGGAATGCAGCATATGCTGCTGTGCCGAGTAGTTATGGGAAACATGGAACAAGTCTCACCTAGATCAATGCAGTACCTTCCCAGCAGTGAAGAGTTTGATTCTGGTGTAGATAATATTTCAAGTCCGAGCTGTTATGTGGTATGGCCTGCACACATGAACAGTTACATTCAACCCGAGTATGTTGTCACGTTTAAGCTGACCCCACAAGTACGAGACTACTTATTTACACTGAAGGATGTACGGTTTCATGTAGCGAAACTAAAAATTGGGCAGGACTTCTCTGCTTTTCGTCCTGTGAGGTGTGAGACAGTTAAAGGCCCCAATTCACCATGGTTGCCATTTACAACACTGTTTGAAGTAATCCATGATAGTATATCCCCTGTAGCCAGGGAATTGCTGTATCAGCACTATGATGAGATGAAGCGTAAGATATTAACTCGGGAAGATTTAGTCAAGAAAATGAGATTAATTATTGGGGACCAGTTGCTTGTTTCAACACTGCAAAGACTTCAACACAGCCCAGCCTCGTGGTACTGTGACTCCAATTCTCGGGAAACAAAGCTTTATGGCTGCACTTCATCAGCAACAGAGGCTCTTGTGACCGTTGTACAGAAAATGGAGACTAATGCCTCTTACGCAGTGAAGACCAGCTGCTACGCCTCGACGGTG
>TRINITY_DN10251_c0_g1_i1_4  346-1269 uncharacterized protein LOC103698015 [Phoenix dactylifera](+)
ATGGAGAGGAGGCACTCAAATCTTCAGAGTTTCCTTGATCACGTAACTCCTGTGGTGCACTCCCACTCCCTCCCCAAGACATGCTTTCGCGATGTGAGGACTCTCTGGCCGCCGATTGACAACCACAAGGTGGAGTTCTTCACTCTGGGGGAGCTCTGGGATCGATACTACGAGTGGAGTGTGTACGGAGCTGGGGTTCCGGTTCGCCTGAATAACGGCAAGACCGTGGTTCAGTACTATGTTCCCTATCTGTCGGCTATCCAGTTATACACGAGCAAATCCCTTGATGCTTCTAGGAGTGGGATGGAAGATAGTGAGAGCGATTCCTGGAGTGATGACAGTGAGAGTGAGAAGCGGTCTAGATCATGGGATGGCACGTCGGAAGATTCAGCTTTTGAGCAGGATACTCAGTCGCCAACAAGGGAGCGGATTGGGCAGCTCTATATGGAGTATATAGAGCGCTCTGGGCCTTATGGAAGGATGCCGCTGATAAATAAGGTGTATGAACTAGCTAAGAGTCATCCCGGTTTGATGTCCTTGAAGAGCGTGGAGCTTTCGCCTGCTAGTTGGATGTCTGTTGCCTGGTATCCCATCTATCATATTCCTGCTAAGGGTAAACTGAAGGATTTAGCTGCATGCTTCCTGACTTATCATACTATCTCGTCATCGTTCCAAGATACTTCACCCAGCGGTGTTGAGAGGAGCATGCCTTGCACTAAAGCTGGAAAATGCCGAAGGAAATCTAAGGAAACGGAGAGCTCAGTCTCCCTTTCTTCATTTGGCCTAGCCACGTACAAGATGCTAGGGAACTTCTGGATAAATCCAGAAACCTCAGATCACGAAACCAAGTTCAGGCTCTTCAGTGCAGCAGATTCATGGTTGAAGCAGCTTAGTGTCCAACACCATGACTTCAACTTCTTCCTC
>TRINITY_DN10252_c0_g1_i1_2  65-2086 nucleobase-ascorbate transporter 12 [Phalaenopsis equestris](+)
CCCACAGCCATGGGCTCCAGCTCCAGACCCGCCCCTAGTGCTCCTCCCCCGCCGCTCTCTTGGGCGAAGAGCACTAGCTTCTGCACCCGCTTCTCCGATGAGGCCACCCCTGGGAACTCCGGCCAAATGCCCCTCCCTCAGTCGAAGGAATCCGAGCCGCAGCCGGATCTGGAGGCTGGCCGGAACCACACCCTCCCTCCCCCGCCTCTCGTCGCCAATGGCATTCCGGACAAGAAGGAGCTTCCTCCCCCAGCCCCTCCTGCGTCAGTATCCCGGAGGAGAGACTCCGACGGCGTGGTCCCCGTCTCCAGCACACAGGCCCGTGCAGATCCGCCGACGAGGACGAGGGGGGATGCATTGCCGCAGGTTGACGATGATGACGAGTTCAGGGACAGACGAATGCATATAAACTATGAGCTCACAGATTCTCCGGGTCTTGTTCCAATTGTATTCTATGGATTACAACACTATCTATCTATACTCGGGTCGCTGATTCTCATCCCGCTGGTTATAGTCCCGGCTATGGGCGGTACACATGATGATACGGCGAAGGTGGTATCGACGGTGCTTTTCATTTCTGGTGTTAGTACATTGCTTCAGACTTCATTTGGGACAAGGTTGCCGCTGATCCAAGGGCCATCTTTTGTGTTTTTGGCTCCGGCACTGGCATTAATTAACTCTCCGGAGCTCCAGGCTTTGAACGACAATAATTTCAAGCACATAATGAAGGAGCTACAGGGAGCTTTAATTATATCCTCTACATTTCAGGCGATTATGGGATATACTGGATTTATGTCATTGTTTTTGAGGTTAATCCGACCAGTTGTTGTGTCACCTACAATTGCAGCTATTGGGCTCTCATTTTTTAGCTATGGTTTTACTCTCGTGGGAACCTGCATAGAGATTGGCACAGCACAGCTTTTGCTGGTCATTATTTTTTCACTTTATCTCCGCAAGATACAGATATTTGGCCATCGTATATTTCTAATATATGCGGTTCCTTTCAGTCTATCTGTCACATGGGCCATTGCTTTTCTTCTCACAGAGGCTGGAGCTTATAATTATAAAGGCTGCGACATTAATATACCTTCCTCAAATGTGTCGGCTTACTGCAGGAAGCATTTACCAAGGATGAAACACTGTCGAGTTGATACATCTCATGCGTTACGAGCTGCCCCTTGGTTCAGATTTCCATATCCATTACAATGGGGTACCCCGGTTTTTAATTGGAAAATGGGCATTGTTATGTGTGCCGTGTCTATAATCGCATCAGTTGATTCTGTTGGGTCATATCATGCATCATCTGTTCTAGTGGCATCTAGGCCACCGACAGCTGGTGTGCTGAGCAGAGGAATTGGGATTGAAGGTGTCTCGAGTATCTTGGCTGGTTTGTGGGGGACGGGAGTTGGATCAACTACTCTTACAGAGAATGTGCACACTATTGCTGTTACCAGACTTGGTAGCCGAAGAGCAGTTGAATTGGGTGCTGTTGTTTTGATACTTTTATCCCTTCTTGGTAAGGTTGGAGGTTTCATTGCATCAATTCCTGATGTAATTGTTGCTGCTCTCCTATGTTTTATGTGGGCCATGCTCGCAGCTCTTGGTTTGTCGAACTTACGGTATAGTGCTCCAGGAAGTTCAAGAAATAGCATCATTATTGGGCTCTCTTTATTCTTCTCCCTCTCTATACCTGCTTTTTTCCAGCAGTATGGGATTACGCCGGGTGCGAATTCATCTGTGCCAAGTTACTTCCAGCCTTACATAGTTGCTTCACATGGGCCTATCCGGACAAGTTTTGGTGGGGTGAATTATATTTTGAACACAATATTTTCGCTTCACATGGTCGTTGCCTTTGTCATTGCTGTGATCCTTGACAACACTGTTCCTGGTAGCCGGGAAGAGCGAGGAGTTTATGAATGGTCTGAACCGGATTCTGCCAGAAGAGAACCGGCTGTGTGTAAAGACTATGGGCTGCCTTTCAGGGTCGGCATGGCATTCAGATGGGTGAAATGGGTCGGCCTT
>TRINITY_DN10252_c0_g1_i1_4  2-1090 hypothetical protein BVC80_1739g26 [Macleaya cordata](+)
AAGCGAAGGCGGAGAGTCGAGAAGTGCCGACGGTTGGCAGAGGCTCAGTCTTCCTACCGTGCAATGCTCGAAAAAATGATCCGAGATGCTATGCACCAGTGTGTTGTGTACAAGGAGCAACTCAGATTGAACACAGCAGCAAGCAGTTCTCTGATGGCGAGACTGGAGGCACAGAGAGCAATGGCTGATTCTTCCGAACACGAACTCCGCAGGAAATTCAAACAAAGGGATGAGATTGAGAAACAAATAAGGCCTTGCTGGGGACCAAGAAAGAGATCACGGATGGACGATATATTGTTCGAGGAGCGAAACTACAACAATATCGAGTTAGCGACTAGCACACATCGGCCTCCGAAGAAGGAACTCAGACAGCTTCTCGAGGAAGCACACAAGGCTTCCGAAGCCGAACTCTCTGTCACTGACAAAGAAGAGGATAAATCTAGAGATGAATCAAATAGGCAAAATATACTTCTCCGAAGGCCGCAAGATGAAGAAAAACATAGAAGGCTTGTTGATTCCGGGGATCATATATCAATTTCAGAAAAGCTCGAGAAGTTGGTGATCAGGGCTTGTAAAACCGCCAATGACGAACAAAAGAGTCGGCTCACTGGTGGTGGTGGTGGTGATTATGATGATGATGATGAATATATGAAACAAGTTGGGAAAGGGAATATAGATAATTGGCTTAAGATTATGTTGGACAATGCAGGGGAAGGAACATCTATGGAGTCACCTCCGGTGAACCCCAAAAATGATCTAAGCCTTGAAAGCACACAGATGGAGAACAATTGCGAGATGAAAGGCGGAGATAAAGGAAAATTTGAGGCTAGTGTAAGCCGAAAGAGCTTTGAAGTGAAGGAGAGAAAGGAATGGAAAGGTAAAGAGATCCCAAAATGCGAGAGTTCTAGAGGTTTTAGGTCGCTACCATCATCACCTTCGGTGATGTTAGGGATGAGAAAGGGGGCGGAATGCATCGGAATGAAACCTCGGGTGATCGGAGACGAAGATGATGGTAGTAAGGAATCTGGGATTACGGGCAACAAGTTCATGAAGTCTTGTACCAAAGTGATTAAAAAGGTCATAAACAAA
>TRINITY_DN10255_c0_g1_i1_4  35-550 PREDICTED: protein PAM68, chloroplastic [Musa acuminata subsp. malaccensis](+)
ATGGAATCCCTCACTCTGCTCCGACTAGCGCCCTTCTCCCCTCCCCAACCCGCCGTTCCCGATGCCCGCCGCCACCAGCCGGCGGCGGCCCTCCGATCCCCCCGCGGCTTCGGCCGGCCGCTTCGCACCCCCAAGAAACCGAGCACCAGACCCACAAAACCCTCCCCCTCCTCCTCTGACGATGAAGACGAAGACGCTCCCGACGATGACGTGGCCATCCCGGAGGTGGTGACGAACCGGATGATGCGGCGGGTGGGGCTCTCGGTGGGGATCCCGCTGGCCACGGGACTCGTCTTCTTCCCCTTCTTCTACTACCTCAAGGTGGTGGCTAAGGTGGATGTGCCCAACTGGGTGCCGTTCATTGTCTCATTCTTCTTCTTCGGCGCCGCGTTGCTCGGGATCAGCTATGGGATTGTTTCGGCGAGCTGGGATCCACGCAGGGAGGGCTCGCTGCTGGGGTGGAATGAGGCGAGGCGGAATTGGCCGGTGTTTTGGCAGTCGCTGAGGGCCGGCGGT
>TRINITY_DN10256_c0_g1_i2_3  109-474 1,4-dihydroxy-2-naphthoyl-CoA thioesterase 1 [Ananas comosus](+)
TCCGGCCCTGAGGACGCGCCGTCCAAGACGGCGGCGCTAGACACGCCGCTCCACACGCTCGGTTTCGAGATCGACGCCGTCTCCGCTGCCGAAGTCACCGGCCGGCTGAAGGTGACCGAGCTCTGCTGCCAGCCGTTCAAGGTACTTCACGGGGGCGTCTCCGCCCTCATAGCGGAGGCGCTAGGGAGCATCGGCGCCCACGTCGCCTCCGGCTTCCACCGGGTCGCCGGGATACAGCTCAGCATCAACCACCACCGCTCGGCGCCGATCGGCGACCACGTCTTCGCCCGCGCCTCGCCTATCCACGTCGGCAGAACGACTCAGCAAAATCCGAGATAGACATCGGAGAGGGGACTCTTTGTTAGC
>TRINITY_DN10257_c0_g1_i1_3  27-371 hypothetical protein CISIN_1g005035mg [Citrus sinensis](+)
CCTGAAGTAATAATCAATCATCGACAGAGATTTGAGTTGTTTCAGGACTGGACTATAGCTAGCATTTAGCCATGTAAATTCTTCAATGTTCTGAACTTGAATGGTAGCCTTCCCAGGTGGATTAGCTAAAAACCACATCCTCATTGCCACAAAATTAAGTCGATTGGTTACTATGTGGAAAACATGGTTCGCAGGGTGCTGCAAGAAAGTCGTAATGATATATTCTTAGATGGAATCAAGAAGATATCGTAAAGACAAGCTGTAAGAACAACTCGAGTGACTTACTTTGGCGTTCAACACGGTAGAGTTCACAACAACTGCTTCTGCCAAAATGTTATCCGAAAA
>TRINITY_DN10259_c0_g1_i1_1  123-473 probable aquaporin TIP4-3 [Phoenix dactylifera](+)
CCCAGACGAGGAGCCCAGCGTCACTGTCGGATTCAGATGCCCGCCGGAGATGTGCAGCCCCGCCGAGATCATCACGGCCACTACCAGAGCGTGCGCTACCGCCACCGCCGTCAGCCCCATTATCGTCCCATCGCCTCCGGCCATCTTCCCTGCAACCCTAACAGCTCCATATAAGCACAGTTTTTCAGCAGGAGAAAAAGGGATGAGGGATAATGCGACGTTACCGGCTGTCATGGCGGCACCGACTCCGGCGAAGACGAAAAGGAAGGTGAGGACGACCTCGGCTGCGACGGCGCGGATGCAGTCCGGCTCCGCCGCCTCCCGGTGGCTTCCGAGTGCGATCTTCGCCAT
>TRINITY_DN1025_c0_g1_i1_1  9-785 40S ribosomal protein S3a-like [Rhodamnia argentea](+)
ATGGCGGTTGGCAAGAACAAGCGCCTTACGAAAGGCGGCAAAAAGGGAGCCAAGAAGAAAGTGGTTGATCCATTTTCTAAGAAAGATTGGTATGATGTGAAAGCACCTGCTATGTTCAATATAAGAAATATTGGAAAGACGCTCGTCACCAGGACCCAAGGAACCAAAATTGCATCTGATGGTCTCAAGGGTCGTGTGTTTGAAGTGAGTCTTGCTGATTTGCAGAATGATGAAGTTGCATTTAGAAAATTCAAGCTGATTACTGAAGATGTTCAGGGTAAAAACTGCCTGACTAACTTCCATGGCATGGATCTTACCCGTGACAAAATGTGTTCCATGGTCAAAAAATGGCAGACAATGATTGAAGCTCACGTTGATGTCAAGACTACCGATGGTTACTTGCTTCGTCTGTTCTGTGTTGGTTTTACTAAAAAACGCAACAATCAGATACGGAAGACCTCTTATGCTCAGCACCAACAGGTCCGCCAAATCCGGAAGAAGATGATGGAAATCATGACCCGAGAGGTGCAGACAAATGACTTGAAAGAAGTGGTCAATAAATTGATTCCAGACAGCATTGGAAAAGACATAGAAAAGGCTTGCCAATCTATTTATCCTCTCCATGATGTCTTCGTTAGAAAAGTAAAAATGCTGAAGAAGCCCAAGTTTGAATTGGGAAAGCTCATGGAGCTTCATGGTGAAGGCAGTAGTTCTGGAAAAGCCACTGGGGACGAGACAGGTGCTAAAGTTGAACGAGCTGATGGATATGAACCACCA
>TRINITY_DN1025_c0_g1_i1_4  129-311 PREDICTED: DUF724 domain-containing protein 3-like [Musa acuminata subsp. malaccensis](+)
AAGGCGGGCGATGCTGTGGAGGTAACATCTGACGAGGATGGCTACGTGGGGGCTTGGTTCGAAGCCCGCGTGGTCTACGCCATCACCCAAAACGGAACCTACAGCGTGGTCTACGACCGCTTTGTAGATGACACCGACCGCACCCGCCCTCTCGAGGAGATCGTCGACGCGGATCACATCCGT
>TRINITY_DN10260_c0_g1_i1_1  90-551 probable ubiquitin-conjugating enzyme E2 16 [Elaeis guineensis](+)
TCTCGCAAGGTTCTCAGCAAAATCGCCTGCAACCGGCTCCAGAAGGAGCTGGTGGAGTGGCAGGTCGGCGCCCCGACGGGATTCAAGCACAAGGTGACTGACAATCTCCAGAGGTGGATAATTGAGGTTACCGGAGCGCCGGGGACGCTGTATGATGGGGAGAAGTACCAGCTGCAGGTGGATTTCCCAGAGCACTATCCCATGGAGGCCCCGCAGGTGATCTTCATGAATCCGGCACCGATGCACCCACATATTTACAGCAATGGGCACATATGTTTAGATATCCTGTATGACTCGTGGTCTCCTGCTATGACTGTAAGCTCCGTCTGTATCAGCATTTTGTCCATGCTGTCAAGCTCAACTGAGAAGCAACGCCCTCCGGACAATGATCGGTATGTGAAGAAGTGTAAGAATGGCAGGTCTCCAAAGGAGACGAGATGGTGGTTCCATGACGACAAGGTG
>TRINITY_DN10261_c0_g1_i1_1  38-1561 pentatricopeptide repeat-containing protein At4g21705, mitochondrial [Elaeis guineensis](+)
ATGTCTTCATCACTCCTTTCCCTAGCGACCCGCCTCCGCAGTGCCCTCCGCACCCGCCTCCGATTCCCACCAGAAACCCTAACCTTAACCCTCCCCTCCGCCCGATCTTACTACGCCCAGAAATCCCCCCGCCACAAGCTCTCCTCCGTCCTCTGGCCGCTGGCTCACCCCAGCGTCAGCCTCGTGCCGGAGATCGACCGCTGGATCAACCAGGGCAAGCCCGTCCACGCCGCCGAGCTCCAGCATGTCATCCGGGAGCTCCGCAAGCGCCGCCGCTACCGGCAAGCCCTCGAGGTTTCCGAATGGATGAAAGACCAAAGTAACGTGCGATTTACATCTAGCGACCAAGCTGTACAGTTGGATCTGATTGGCCATGTTCGTGGATTGGCCGCAGCTGAAAGCTATTTCAACAACATTCAAGGGAAGGAGAAGAATGAAAAAGTCCAGGGTGCCCTTTTGAACTGTTACGTGAGAGAACGTCTAGTTGATAAATCACTGTCACATTTGCAGAAGATGAAAGACTTGGGTTTTGCAACTTGCCCTCTTGCTTATAATGGCATCATGTGCCTCTACACAAATACGGGCCAGCATGATAAGGTTCCTTCTGTTTTCTCTGAAATGAAAAATGCCGGCATCTCTCCTGACAATTTCAGCTACAGAATTTGTATCAACTCCTACGGTGCGAGGTCCGATTTTGATGGCATGGAGACGGTTATCGAAGAAATGGAGCACCAGCCTCAGATTGTTGTTGATTGGAACACCTATACTGTGGTTGGGAGCATCTATGCTAAATCGGCACTTGTTGACAAGGCTGTCTCTGCATTGAAGAAAGCAGAAAAAAAACTAGATAAGAAAAATGGGGTCTGCTACAACCACTTGATCTCCCTCTACGGCCAGCTTGGACACAAAGTTGAGATGCAGAGAATATGGGAGCTTCAGAGATCAAACTGTGGCAAGTTCACTAACAGAGATTATACGTCTATGCTTGAGGCACTGGTGAAGCTTGGGGAACTGGAAGAAGCTGAAATGTTACTGAGAGAATGGGAGTCATCCGGAAATTCCTTCGATTTCCGCATCCCAAATGCTCTTGTTCTCGGATACCGCCAGAAGGGGTTGCTAGATAAGGCTGAGGTGATGATCGATGGCTTTCTGAAGGAAGGAAAGTGTCCACCTTCAAATACTTGGGGGATCATTGCCGCAGGTTACGTAGAGAAAGGCGAGATGGGTAAAGCTTATGAGCTTTTGCTGAATGCTCTTTGTGTATATGTTCCGAATGGAGGATGGGAGCCAAAACATATTAAGATAATTAAGGATATATTGCATTATCTCCGTGATGAGGGCGACATAAACAATGTAGAGACTTTTGTTGGTCTATTGAAAAACGCAATGCCGATGGACAGGGATATGTATCACACATTGATCAAAGCCAATATTAGAGCAGGGAGAAGAGTAGAAGAGATCCGGAGAAATATGAAGGCTGATGGAATAGAGGAGAACGAAGAGACGCTGGAAATTTTGAGTTCA
>TRINITY_DN10261_c0_g1_i1_3  84-485 cytochrome b5 [Elaeis guineensis](+)
ATGCCGACCATCACGAAGCTCATCTCAATGCAAGAAGCAGCTGAACACAACACCCGTGAGGATTGCTGGATTGTCATAGACGGCAAGGTATATGATGTGACAAAATATTTGGATGATCACCCTGGTGGCGACGATGTGCTTCTTGAGGCAACAGGGAGGGATTCCACTGAAGATTTTGAAGATGCCGGCCATAGCAAAAGTGCTAGAGAACTCATGCAAGACTACTTTATCGGAGAGGTAGACTCGTCTCCTATCATCCCAGAAATGAAAATTTTGAAAAAGAATCAATCTTCAGCCTTGGTCGACAAGCTTATCGGAAAGACATCGGAGTATTGGACCTATCCAGCAGCCATCGTTGGTGTCTCGATATTCGTAGGTACCATTTTGTTAGCACGTAAGAGA
>TRINITY_DN10262_c0_g1_i1_3  155-1675 probable polyol transporter 4 [Elaeis guineensis](+)
GGGTTGACCGAGTACCGGAGGATGGATGCCGATACCGAGCTCGCCGGAGATGAGCTGCCGAGCCGAGGAAGCAGCAGCAGCAGCCGGAGCAGGAAATACGTCTTCGCGTGTGCTATCTTTGCTTCTCTCAACTCGGTTCTTCTCGGATACGATGTGGGTGTTATGAGTGGAGCTATTATCTTCATACAAAGAGACTTGCACATAACAGAAGTACAACAAGAAGTTTTAGTGGGTTGTTTGAGTGTTGTTTCCCTTTTAGGTAGTTTAGGAGGTGGAAGAACCTCAGATGCTATAGGCAGAAAATGGACCATAGGCCTAGCTGCCATTATATTTCAGACTGGTGCTATTGTAATGGTATTTGCTCCTTCTTTCTCAGTCCTCATGATTGGAAGACTTTTAGCTGGAGTAGGAATAGGGTTTGGAGTCGTGATTGCACCGGTATACATTGCAGAGATATCTCCTGCCATTGCTCGTGGATCCCTGACCTCCTTCCCCGAGATATTCATTAATCTGGGAATCCTCCTTGGTTACATAGCAAACTACGCATTTTCTGGACTTTCCGATCATATAAGTTGGAGAGTAATGCTTGGTGTTGGAGTCCTCCCGTCCGTTTTCATCGGTTTTGCACTGTTTGTTATCCCAGAGTCTCCTAGATGGTTGATTATGCAGAAACGGATAGACGACGCTAGATCAGTGTTGCAGAGGATAACTGAAACCGAGGGAGAGGTGGAACAGAGACTGGCTGAGATAGAGGATGCTGCTGGATGTACAGACGGAGGGAAGTACGAGGATAAAGCTGTCTGGAAGGAGTTGCTGAGGCCATCTCCTGCACTCCGCCGGATGCTGATTACAGGGATTGGCATCCAAAGCTTCCAGCAGATCACTGGGATCGACGCCACTGTTTATTACAGCCCAACAATATTCAAAGATGCTGGGATCACATCTGATAATAGGCTTCTTGCTGCCACTGTTGCTGTTGGTTTTACGAAAACTATATTCATCTTGATTGCGATTCTTTTAATTGACAAAGTGGGAAGAAAACCATTGCTCTATGTTAGTACAATTGGGATGACAGTATGCTTGTTCGGATTGGGCCTTTCGCTTTCATTACTCGGGCATGAACTGGTTTCTCCGAAAGTTGGGATTGGAGCGGCGATTATCACAGTGTGTGGGAATGTAGCATTCTTCTCAGTGGGAATAGGTCCAGTTTGCTGGGTGTTATCTTCTGAGATATATCCTCTGAGATTACGTGCTCAGGCGTGCGCGCTCGGGGCAGTAGGGAACAGAGTGTGCAGTGGCTTGATTGCAATGTCCTTCCTGTCCGTGGCGCGAGCCATCTCAGTGGCTGGAACGTTCTACATATTTTCTGTAGTTTCAGCTCTCTCTGTGGCTTTCGTAATCATGTTTGTCCCCGAAACCAGAGGAAAAACTTTGGAGCAGATTGAGATGCTATTTCAAGATGGTAGTGAAATGTCGAGAAAGGAAATTGAACTCGGAGATGTCGAGCATTTGGTGGAGAAG
>TRINITY_DN10262_c0_g1_i1_5  179-679 PREDICTED: outer envelope pore protein 21, chloroplastic [Vitis vinifera](+)
ATGGAGACGTCTCTGAGGTGCGGCGGCGACCCCCGATCTCTCAAAATCCATGCCAAGGAGAAGTTCTTCATCGACTCCAAAACCCTCGTCCAGGCTCAAGGAGAAATAGATACCTGCACTGCGACCCCAACTTATCTTGCTCTGATTTTTAGAAATTTCTATCCCGAGCTATCCGCTAGCATCGGTGTAGGAGTTCAGTATGATAAGGGGGAGAAGCTCAGTTACAATATTAGAGGAAAGAAGGCATTTCCAATCACATCTGATGGTCGATTCGGCATGAAAGTCATGGGAAGGTGTGCTGTTGACAAAGAATTTAGAGATAGGAGGACAAGAGGTGCCCTAGAATTGAGTTGGGTCTTTCTCAACTTTCAGAAAGATCAAGATGTGAGGATTAAAGCAGGTTATGAAGTATTTGAGAAGGTGCCATATCTCCAGATCAGGGAAAATAACTGGACTCTTAATGCTGATCTCAGTGGTAAATGGAGTGTAAGATACGACTTG
>TRINITY_DN10265_c0_g1_i1_2  102-464 30S ribosomal protein S16-2, chloroplastic/mitochondrial-like [Phoenix dactylifera](+)
ATGGCTGTGAGGATTAGGTTAGCGAGGTTCGGGTGCAGGAACCGACCCTTCTACCGATTGATGGCCGCTGACAGCAAATCTCTGAGAGATGGAAGGCATCTAGAAGTACTCGGATTTTACGATCCGTTATCAGGTGAGGATGGTGTGAAGAGAACGGGACTGAATGTTGACAGAGTGAAGTATTGGTTATCAGTTGGCGCACAGCCCTCAGAGGCAGTCTGGCGCATCCTTAGAAAGGCAGGGATCCTACCACTCGAACCGGTGCCTGCAGCGACTCACAAGAGTGCTCTCGAAACCATAAGCGGACTTTTTCAGACTCGTGACTGTTCTCTAGATGCTGATGAACAGGAGATGCCTCAGTCT
>TRINITY_DN10266_c0_g1_i1_1  98-199 hypothetical protein EZV62_000957 [Acer yangbiense](+)
AAGAAGAACTCTAGTGAAGATTTGGTCTGTAAGTTTCAAAAAACATTGTATGGGTTGAAGTAGTCCCCACGATAATGGTACAAGTGCTTTGATTCCTTTATG
>TRINITY_DN10266_c0_g1_i1_4  1-120 hypothetical protein F3Y22_tig00111402pilonHSYRG00615 [Hibiscus syriacus](+)
GGCGCTTACGCCCTTGTCCGCCGCATGGCCCGCAAGTCCGTCCCCCCGGACCGTCGCACCTTCGCCATCCTCGTCGACGCCTGGTGTGCGGCAGGCAAGTTCCGTGAGGCACAGGACTTC
>TRINITY_DN10267_c0_g1_i1_2  225-1196 transcription factor WRKY46 [Lilium regale](+)
ATGGACGGAGGCTCTGAGACAGTGCAGACTCTGCTGGTCCACGAGCTCACCCGAGGCCATGAACTCCTCGGTGAGCTCTTGGCCAATCTCGACCAACCAACGGGAAATAACCCCTGCAAACCACTGGCATCAGAGATCCTCTTATCCATCGAGAGAGCCCTCTGCATAGCCAAAGCAAGCATCCTCGAAAGCCCCCGCATGTACCCTTCCTACGGAGGCACGGACTCCAGTGTCAGCCCTCGCAGTGAGAGCTCCGAGCAGGCATCCAAGGAGCTCGAGCGCAGAGAGATGTCGAAAAAGAGGAAAACACTACCCAAATGGACCAACCAGGTGATGGCAGGAACAGGAGAAAGGCCAGAGGGACCGGCAGAGGATGGATACAGCTGGAGGAAGTACGGTCAGAAAGAAATCCTCGGTGCGAAACATCCAAGGGGCTACTACCGTTGCACGCACAGAAATACCCGTGGCTGCTTGGCAACCAAACAAGTACAGCGGTCCGATCAGAACCCGTCGATATTGGACATCACCTATCGAGGTGATCACACTTGCCACCAGAAGCCGCAGCTGATTTCTCCCCGCGGGAAGACCGAGCAGGAGCAGAGCCAGGAGGTTCATCCCCTGATTGACCATGTTCAGCCGCAACACCATCAGCCAGAATTGCTGCTGAGCTTCCAGGCCGGCCTCAGAGTCAGGACCACAGGCAGTTGCATTAAGACCGATAATATGGTCTTCTCCTCACCTTTGGGGATGGAGAATTGCTTCAATAGCAATTTTTCGCCTTCCTTCATCTCGTCAGCGGCCTCAGATTCCAACTTTGGGGGGGCTAATCCACAGAGTGCTGAGTCTGACTATAAAGAAATCGTCACTGCAGCAAGCTCAGCTGTCGATTCACCTTTCGTAGACATGGATTTCATGCTCGGCAACATAGATTTCGACCCAGCCTTCCACTTCGATGCCTCTACCTTCTTCGTA
>TRINITY_DN10268_c0_g1_i1_5  4-942 uncharacterized protein LOC103701466 [Phoenix dactylifera](+)
GGGTTTGATGCATACTATGATGAGTACTGTAAGCGGATGCTATTCTTCAGCAAGATGAGTGCTCTGTACTTGAAAGAAGCAGAATCATGGAATACTTCAAGCCAGCTACCTAAATCCACAACCAAAAAATTAGCATCAACTCTCAGAAACCTTTCTTTCAAGAAGCGGCATGGACTTCAAGATGATTGTGAACACCTTCAAGAGTCTCAATATGAGGATAACCCCTACCAAAATCTTGAAACTGCTTATGTAGCACAGGTTTGCCTGACTTGGGAGGCTCTTCATTGCCAGTACATGCAACTGAACCAAAGGATCAGTTCCCAGCCTGAAGACTCTACCTCTTACTGCTATGCTGCACAGGCGTTTCAACAATTTCAGGTTCTTTTGCAGAGGTTTATTGAAAATGAGCCTTTTGAACAGGGTTCCAGAGTTGAGATCTATGCCAATGGTCAAAGTTCACTGCCCAAGTTGCTTCATGCTCCTAGCTTTCAAGGTACGGATGAGAGAGACGAAAATGGAGATTATTTGGACTCTCCAATCTTTGCTTCGGAGCTCTTACATGTAATTGAGGAGTCAATCTTGACATTTCATCTTTTCATAAGGACGGATAAGAAAAAACCTGCTGGTGCACTTCATTTAGCTAGTGGACGTAACCAGGCTGATAGTCCCCTGAAGCAGGTTCAGGTCTTACTCGACAAGAAAAAGGTTAAACTGAAGGAACTCCTGAAGAAGAAAGGTTGGAAGAAGAAATCCTGGCCGGTGACCCCCATAGAAGCCGAGCTGCTGCTCGGGCTTATTGACGTTCGAGTCATATCTAGGGTTCTGAGAATGACAAGGATCAGCAAGGAGCAACTGCTGTGGTGTGACGAGAAGATCAGCAAGCTGGACTTGTCGGACAACAAACTTCGCCGAGATGTCTCTCCAATTTTGTTCCCTTGT
>TRINITY_DN10269_c0_g1_i1_1  308-583 PREDICTED: 18.6 kDa class III heat shock protein [Musa acuminata subsp. malaccensis](+)
GTGAATAGTTGTGATTTGTAGGTATTGTTGGAGGAGGAGAAGATACTTGTTGTGAAGAGTAATGACAAGAGGAAGCGGGAGGAGGAGGATGGGGAGGTGAAGTACCTGCGGATGGAGCGGAGTGGATCAGCAAAGTTTCAGCGCAGGTTCCGGCTGCCGGAGGATGCTGATGCGGAGGCGATTAAGGCGAGTTGTGAGAGCGGGGTGCTGACGGTGACGGTGGGGAAGGTCGCGGCGAAGGAGGAGGGGAAGCGGAAGACTGTTGAAGTGACTGTT
>TRINITY_DN10275_c0_g1_i1_1  17-517 pentatricopeptide repeat-containing protein At1g11290, chloroplastic [Elaeis guineensis](+)
CAATACCATTCCCCTATCGTCAAGCTTGGTCTCACCTTCAACGTCTTCATCACAACCGCCCTCCTCGACGTCTATTGCCGAAGCCATCACTTCACCAACGCCCAACAACTGTTCGACGAAATGCCTCAACGAAATGTAGTCACATGGAACACACTCATTCACGGCCTTTCCCAATCACCCCACCCCATCCACGCCGTGGAAGCGTTCATCAAGATGACTGATGATTTTCTCTCTCCGACCCCGTCAGGCGTTTCCAGTGCTCTCGTAGCATGCTCTCGGATGGAGCAATTAGGTTACGGACTCATGCTGCATTGTATAAGCATCGTTCATGGGTTTGGCACCAATGTAGTGGCGGGGACTGCGTTGGTGGATATGTACTCAAAATGTGCGGATATGGACGGCGCTCAGAGAGTGTTCGATGAAATGCCAGAGAGGAATACAATCACTTGGACCTCGTTGGTTACCGGGTATGCTCTTGCCAAGAGGGCCGGTGAGGCAATG
>TRINITY_DN10275_c0_g2_i1_1  4-819 pentatricopeptide repeat-containing protein At1g11290, chloroplastic [Elaeis guineensis](+)
GATTTTGTCAAGCTACGGTTTGCTGTCTCAGATGAGGACCAGATATCGTGCAACTCGGTCGTGGCAGGTTTTGCTCATCTTGGAAATGGTGGGATGGTTCTTGATATGTTTTCTGAAATGAGAAGGAAAAATATCGAAATTGATTACTTCACCTTTGCTAGTGTGCTCCGAGCTATCGGCATCCTTTCGGCCCTTCAAGAGGGCAGGCAAATCCATGCGCTGATTTTCAAGACTGGGAATGTCCTTAATGTTTCTATTCAGAATGGGCTTATCTCGATGTATGCAAGATGTGGTCTGATTGATGATTCAAAGTGGATTTTCTCTTCAATGAATGCCCCTGATTTGATTTCATGGAATGCAGTCGTATCTGGGTGTGCTCAACATGGATATGGTTGGGAGGCAGTAGAATTGTTAGAACAAATGAGAGAGATTGGCATAAGACCAGATTACACCACCTTTTTGTCTGTGCTCACAGCATGTTGCCATGTCGGGCTTGTTGAGAAGGGGCTCAAGTTTTTCTACATGATGGAGCAGTTTGCTCCACCTATAGTTGCAGGGGTGGAGCATTATGCTTGTGTAGTTGATCTGCTTGGTCGAGCAGGTAGGCTTCCAGAAGCAGAAGCTTTTGTCAACAGTATGACTGTGAAGCCTGGTATTACGGTCTATAGAGCTTTGCTTAGTGCATGTCAAGTTCACGGGTGTGTGGAGATAGCAAAACGTGCTGCAGGGCGCCTTTTTGAGCTATTCCCCAATGATCCTTCTACTCATGTGTTGCTATCGAACATATTTGCAGCTGATGGCTCTTGGGAGAATGCA
>TRINITY_DN10275_c0_g2_i1_5  271-1086 exocyst complex component EXO84A-like [Phoenix dactylifera](+)
GAGTCCATGACCGCAAAGGGAATCAAACGCCTCTGCTCGGAGCTTCTTGAGCTGAAGAAAGCATCCGATGAGGAATTCCAGAGAAACGTGTCCTCCAATCTCTCCGTCTTTGTTAGAATTTTTGAAGAAGTCGGCGGAGTTGAGATAGAGCTCATCACGCTGAAGCAGCATGTCTTGGCACAAAATAAGCTTGTACAAGATCTCTCGGGTAACCTTTATTCAGGTTTAGTATCCGATGATGATTCAGAAGATGTTGAGTCTGAACCTGAAAAACACGAAGAATCTGAAGAACAGTTTGGGGATGAGGAGTACAATGTATTGGAAACACTGGATGATCTTCTCACAGAACGTAGGGCTGAGGAAGCTCTGATTCTTCTACAAGCAGAAACTGAAACTTTGCAGAAGCAAATGAATGGCGAGCAGTTGTTGCCAGGTGTTGCCACATACATGTCCGAGATATCTGATAGGAGGGATATGCTCGCTGACCAATTTGCTTCATTGGCTGGGCACTCAAGAGCGTCACAGCCGGAGCTACTGGTTGCGCTTTCTGGGCTGTGCAGGCTCGGTGAGAGTAATCGGGCAAACCTCCTGCTGGTACAGTTTTACCGTTTACGCCTGGAGAGCTGCACAACTGAATTGCAGAGATCGGTGTCCTTCTTGCATGCGACGTACATTATGCAACTTGCGAAGATTGTATTCTCTGCCCTGGCTCAAGCTGCGAGGTGCTATGTTATGCTGTATGGTGATTCGTCTAGATATGCTTCAGAACTTATCCGGTGGACTAGGGAAGAGGTCGAAGCATTTAGCCGTGTTTTC
>TRINITY_DN10277_c0_g1_i1_1  203-1384 uncharacterized protein LOC105056932 isoform X1 [Elaeis guineensis](+)
GCGACGCTGCAGCAAGTCTGCTCCGCCCCTCTCGCCCGAGCCCTCCGCTCCAGCGCCGCTTCTCTCGCGGCCCCCGTCCGTAGTACCCAATCCGCTACCTCCCGTGTCCTCCTCGGCATGTCCGAGCACGACCTCCAGCAGCTCGCCGTCGAGTTCGGTCAGCAAAGCTACAGAGGAAGGCAGCTACATCGGCTTCTGTACAAGACCAAGGCCAAGGAAATCCAAGAATTCAGTCACTTGCCGCAGGCGTTCCGGGATCTTCTTCGGGATGCGGGGTGGCGGGTTGGGAGGTCGCCGGTGCATCATTCCGTTGCTTCCGCTGATGGGACTGTTAAGCTGCTTCTAAAGTTGGAAGACAACAGGGTGATTGAAACTGTAGGGATACCAGTGGAAGACGATAAAGGCTCCTTTCGTCTTACTGCCTGTGTGTCATCACAAGTAGGCTGTCCCTTGCGCTGCTCATTTTGTGCGACTGGCAAAGGAGGGTACTCAAGGAACCTCCAACCACATGAGATTATCGAACAGGTATTGTCTATAGAGGAAATTTTCAAACATAGGGTGACAAATGTTGTGTTTATGGGAATGGGTGAGCCAATGTTGAACCTGAAGTCAGTACTGGAAGCACACCGATGCTTGAACAAGGATATTGAAATTGGGCAAAGGATGATGACAATATCCACTGTGGGAGTTCCAAACACAATCAAGATGTTGGCGTCACACAAACTCCAATCAACATTGGCTGTCAGCTTGCATGCGCCAAACCAGAAACTCCGTGAAGCAATTGTTCCCAGTGCTAAGTCCTATCCTTTGAACGCGATTATGGAGGACTGCAGAGACTATTTCCTCCAAACTGGGCGCAGAGTGTCCTTTGAGTATACACTTTTAGCTGGGGTCAATGATGCGCAGGAGCATGCTGTGGAACTGGCAGAGTTGCTCCATCGGTGTGGTGGCGGTTACCACGTTAATTTGATACCATTCAATCCAATTGATGGATCTGAATATCGAAGGCCTTACAAGAAAGCGGTGCTAGCTTTCGCTTCTGCACTGCAGTCTTGCCGGATAACAGTCAGTGTTCGACAAACACGGGGGCTTGATGCAGGTGCAGCGTGTGGGCAACTGAAGAACGAATTTCAGAAGAACCCTTTACCTGCGGTGGTATCGACCAAGGCCGAACCCTCTCCC
>TRINITY_DN10279_c0_g1_i1_2  69-1574 Uncharacterized protein MA16_Dca011997 [Dendrobium catenatum](+)
TACGACCAGCGTGGCGGCGCGATCGCCGCCGCATTGGTGCTTCTTGTTCCGGCGTTCTTTCCGGCGATATTTTCGCCGCTCGGCCATGCCTCTCCTTCTATCTTCTCGGAGTGGAATGCTCCCAAACCTAGGCACCTGTCACTGATGAAGGGTGCTCTACATCGCCAAATATCTGATGAACACAAGTCTGAGCTCTGGTCCCCTTTGGAATCCCAAGGCTGGAAACCATGTACCCAGTCTGGAAATATCCCTATTCTCCCTAGCAAGTCAACTGGATTCGTCCAAGTATTTCTTGACGGAGGACTTAATCAACAGAGAATGGGGATCTGTGATGCAGTTGCTGTTGCCAAAATTTTGAATGCAACACTTGTGATTCCACATCTTGAAGTGAATCCAGTTTGGCAAGACTCAAGCTCTTTTGAGGAGATATATGACGTGGATCACTTCATTAAAGTACTGGAGGATGAAGTCTCAGTAGTCAGGGATTTACCTAAAGAATATTCATGGAGCACAAGGGAGTATTATGCCGTAGCCATCCGAGCTACAAGAGTCAAAACTGCACCTGTTCATGCTTCAGCCAACTGGTATTTGGAGAATGTTCTTCCCGTTCTGGAGAGTTATGGGATAGCTGCCATTGCGCCGTTTTCACATCGTTTGGCTTTTGACAACTTACCAGTGGCTATCCAAAGGCTTCGCTGTAAGGTCAACTTCCAAGCATTAGCGTTTGTTCCTCACATCAATGCCTTGGGTGAGGCCCTTGTTAACCGCCTAAGAAATCCGCTTCCTGAACATACTGATGGATACCTTCGTGAGGTTTCGGATGAAAGTACTGTCAAGGGGTCAGGAAAATACGTATCCCTTCACCTTCGATTCGACAAGGATATGGCTGCACATTCGGCATGCGATTTTGGCGGCGGCAAAGCTGAAAGGCTGGCCTTGGCCAAGTACAGGCAGGTGCTCTGGCAAGGACGGGTCTTGAACTCCCAATTCACCGATGAGGAGTTAAGGAGCCAGGGTCGATGCCCATTGACACCAGAAGAAATTGGACTGTTACTGGCAGCCCTAGGATTCGACCAAAAAACTCGCCTTTACCTTGCCTCCCACAAGGTCTACGGAGGGGAAGCCAGAATCTCCAGTCTGCGCAAGTTATTCCCTCTAATGGAGGACAAGAAGAGCCTTGCTTCTGCAGCGGAACTTGACAGGGTCGAGGGAAAGGCTTCTCTCCTAGCTGCAGTCGACTTCTACGTAAGTCTGCACAGTGACGTGTTCATATCAGCATCCCCAGGGAACATGCACAATGCCATGGTTTGCCATCGAACTTACGAGAACTTGAAGACGATAAGGCCTAGCATGGGTTTACTTGGACAGCTCTTTCTAAACAAGAGCATGGAGTGGCCGGAGTTTCAAAAGTCGGTCCTGGCGGGACACAAAGGTAGATACGGGCAGATGAGATTGAGGAAAGCGAAGCAGTCCATCTATACATATCCCGCCCCAGATTGCATGTGT
>TRINITY_DN10279_c0_g1_i1_5  5-952 PREDICTED: probable xyloglucan endotransglucosylase/hydrolase protein 33 [Musa acuminata subsp. malaccensis](+)
TCTCTCAAATACAAGCTCATTCTCCTCTGGAGCTTCATCGCTTGTTCAGCGAGAATAGCTTATTCGACTCAACACAATCTCAACCCTCCAACTGAACCCCGTCTCACCGAACTCTTCCCCCACCTCTCGATCAACAGCTCCTTCTCCGACTTATTTGGTGGCTCGAACATCCAACACACAAATAACGGGTCATATGTGAATCTCATACTCAATAAGAGATCGGGTGCAGGGTTTATGTCTCGAGATACGTACTACTATGGATTCTTCAGTGCTGCCATCAAGCTTCCATCTGGTTACACTGCAGGAGTTGTCATCGCATTCTATATGTCCAATGCGAATGTGTTCCCAAACAATCATGATGAGATCGACTTTGAGCTATTGGGGCACGAAAAGAGTAAGGAGTGGGCACTGCAGACTAATGTCTATGGCAACGGCAGTGTCAGTACAGGACGGGAGGAGAAGTTCAACCTGTGGTTCGATCCCACAGAGGAGTTCCATGAGTACAGTATCATCTGGAACGATCACCACATCGTATTCCTTGTGGATAACATCCCTGTCAGAGAGGTTTTCCACAGTGAGGCGATGGCCGGAGCATACCCTTCAAAGCCCATGTCCTTGTACTCCACCATCTGGGACGGGTCACAGTGGGCGACGCACGGAGGAAAGAAGCCGGCCAACTATAAGTTTGCGCCGTTTGTTGCAACCTTCAAAGATATGGAAATGGCTGGATGTGTGTCGAACTCGAAGGGAAAGTCTGCTCCCTGCTCTAATGCTGGAGGACAAAATGGCCACCTGAGCCTTGATCCAGTTGAAGGGGGAGAGTTCAGCAAGCTATCTCAGCAGCAACAGGCGGGGATGGACTGGGTCAGAGGTAGATTCATGTTCTACTCTTATTGCAAGGACCCTAATAGATTTCGGGTCATGCCACCAGAATGCAAGGCTAGCAAA
>TRINITY_DN10281_c0_g1_i3_4  97-1548 AMSH-like ubiquitin thioesterase 1 [Phoenix dactylifera](+)
ATGAAATCCTCATCGGAAGCGGCGATCAGCGTCGCTTCCAGCACGAGGAAGCTCGACGTCGACAATCGGATCTCGCTCAGAAGCTACTACCGGATCGCTGACACGATACTTAAGCAGGCTGACATTTATAGGGAGGAGAAGAATATTATCGACCTGTATGTTATGCTTCTAAGGTTTTCCAGTTTGATCACAGAGACCATACCATTACATCGAGACTATCGGGCATCTCTACAAAGAGATAAACTTCATTTTAAAAAGAGATTATTAGATGCCCTCCTAGAGCTGGAGGCTATAAAGCCTGATGTACAACGGCGACTTGATGAGTTAAATATTAAGTCCAGGAATCAAGTGACTAAGTGGAACCAAGCTCGTCCAAATGTTCTTATTGACAATTCATTAGAATGGCCTTCAGTGAAGAAGCAAACCCCGGGGAATAATGAGTTCCGACAGCCTTACAGAATTGCCGGACCAAATGGTTTCTCCCGTGATCCAGTTTCTCAACGGAACATGTTCTTGCAATCCAAGCCTATAGACCAGCAGTTCAACAAATTGTCTCTTAATATCCCACGTCCTACGGAGGAGACCCTATCAAGGCATTCCATCTTGGGGCCAAATGGCCTTAGTGGAAAGTGGCAGTCACCCACTATTGATAGAGGGGTTCGATATCCAAGCAATCTAGACCTAACTCCAGTTGTGATTCCAAGTCTTCAGCCAGCACAAGATAAACCTTTGGCTGAAAATGAAACCGGCAATTTGGAACATGAAAGAACTGCGCTTGAAGAAGTCCTTTCCTTGCAGGATGACATGGTACCAAGTCATACTGAAGAACCTGCAATGATTAGGTTAGATGTTCCAGAAACTCCTACTACGATCAGTATTATCAGAGAACCTTCACCTCCACCTGTTCTTGCCGAAGTGCATGAACATGTTGCAGTGGGATCCCAGGAATCTGGACAAATGACAACATTGCAGGATGAACTGCTTCACTCTGAATCTCCTTTGCAAGTTCACATTTCAACAACAATGATGGATTACTTCATGAGATTAGCTAAGTCAAATACTGACAGGAATTTGGAAACTTGTGGACTTCTTGCAGGATCACTAAAAAACAAGAAGTTCTATATTTCTGCGCTCATAATCCCAAAACAGGAGTCAACATCGGATTCGTGTCAAGCAACAAATGAAGAGGAGATATTTGAGTACCAGGATAAGCAATCGCTCTTTCCCCTCGGGTGGATTCATACACATCCTTCGCAGTCTTGTTTCATGTCCTCAATTGATATCCACACTCATTATGCATATCAGGTGATTAATATGCTATTATATTGCCTAAAAGTTGTTTTTCGTTGCTACTATTTCTTAATCATTGCTTTCCTTCTGTTTGTATATTGTTATTAGACTATGCTGCCCGAAGCCATTGCAATTGTTATGGCACCAAAAGATACTTCGAGG
>TRINITY_DN10283_c0_g1_i1_1  24-2216 uncharacterized protein LOC103696137 isoform X2 [Phoenix dactylifera](+)
GGATTCAACTTCTCGCCGCCGCGGGAGCTCTCACAGCGGTTCCGGGAGAGGTCAAGTCAGGATGCCGATGTCGAGATTATAGAGCCGCACCAGGTGCCGTTGAGGTACAGCGGTGGGGTGAAGAGTGATAAGGAAGCTCAGCGGTTGAAAAAGGAGTTGGGGCGCGTCTCTAAGCAGCTCAATCATTTGGAACATGAATGTGTGGAACTTAAAAAGGAAAGAGCGGAGAAAGATGAGCAGCTTAAGTGTGCCTTGTCACAAATTGAAGCTAAAAACTCTGAGATTCAGAATTTGAAGAAGGAAAAACTGGAAGCTTCTAAGCAAGTCCTATCACGGCCACCTTTGCAGCTTCAAAACTCAGGTGATTACACTGACGAGGCAGGTAACTGCCCTATTTATGAAAATAAGTGTTTATGGAGTACTCAAGGTGTTTCGGAGAGGACAACAAAGGTGCTTAATGGCAAATCCCAAAGAGCAAATGAACTATCTGGGGAAGTTGCTCTGGATTTTAGTTGTCATGGTCCTAAAAGAAAGAATACTCAAGCTGATGGAATATGTGCGGTATCTGAGTTGAAGCGACGGATAATGACCGATGCTAGTCTGAGTACCTCTACTCGCGGGCCGGCTCTGGAAACTATTTCTTCAGAGATACCTATTCAGTTGAAGTCTCATAAGACCATTGGTATCCAAACAGATTTTGTTCAAGAAAGTAGTCGTAGCACCCTAATAGATGTAACCATGGAGCGTCATATTGGAAGTAAGCTGCTAACAATCTGGGGATCCCCAGTCTCTCATTCTCCATATCACAAGAGGACAGGAAGAGATATGGTTTCAAAGTTGTTTGTGACATGTTCGACAGACTTATCTGTGCTTTTTAGCTGCATGAGTATCGTGTCAGAAAAAGATTCGGGCTCTCAGGCAGATAAAAGTTTTTCGAATCATTCAACTGATGCTACTAAAGTGTCTCGACTCTATGTGATACTGATGAAGATGAATAATGAGATAGAGGAGTTGCACCATCTATTTCAAGCATTACTTGACCTATGTACTTCTGATACTATTTCTGTTGTCCATAGATCTCTGCGTGTTTTGCATGCTGTCTTGCAACATCTGCTGAGTAATGCAATAGCCCATAAAAGGAAAAATATTATTGCCGATCAATCTGTACAACGCAAGGAAAATGAAGGATTACAGAATCAGATAGCAAATATTCATCGAGAAAAGATGACATACTCCAAAACTGAAACTTCAGAAATATTTTCACTGAATATGAAACAGTTTGATTTCGACAACCTTTGGAAGGATGAAACTGGAAGTTCCAACATCAGATCATTGTCTTCTGAGCATTTGATTTCTCTCTTCGAGTCAATGCGGCAATTGGCTGTTAAGTATTCAGAAGAATACATCCAAATTGAAGTAATATCAATCATGAATCTAATTGTGATGAGAAGCAACCCTTATTCAGAGAGACAATTGTTCGAGATAAAGACACTTTTGGATACTCTGTCATACTTACTGCGGAAGGAGGCTGGCATGCGTGTACAGAAGGAAGTTGTACATCTGCTCTTCTTGCTGTTGAACAGCCCAAAGATGTTAATGATGATATGTTGTGGTGGCAAGGAGAGCACTGAACATATGGAACTTGCTGAGATCCAGAAGGATGGGTCTGGACTAGAGAAGGAAATCGCCTGTATACTTAATGGATTGTCAGAATGTTTGGCTTGCACTGGAAATGGTGCTCAGGAACTCAAACTTCATAGGCAAGTCATCGTATTATTGGCATATATAGCAGCATATGGGAAAGCTGGATTTGAAATTCTCTTAAATACAGTGAGACCCCACGGAGTCAATTTCTTGGAGTCAATTATACAAGTATTGGCATCGGTGTTGGATGCAGAAACAGCCAATCCTACTGAAGCTCAAGCCCTCTGCAAAGAAAGGTTTTCACTAATGAGAGAGGCATTGATTCTCTTGAATCGATTGGCCTCACACGCTGCTTATTCCAAGGCTGCCTTAGGGTCGCTAACAAGCAGCAACACAACGGCGAGCTTAACTCTTGATGTTGCAAATAGGATATCCCAGACAAACAGAGGGTGCTGGAAACATAGTACAAAGAAGACGAAGATGGGAGCTGAGATCATTGACTTGGCTCGGTTGTTTCGAACAAGGGTCTGTACCTTCTTAGGAGAAAGC
>TRINITY_DN10283_c0_g1_i1_3  146-565 uncharacterized protein LOC109843420, partial [Asparagus officinalis](+)
TCTCTGTCTGATCGCTCCATAGCACGCGGTAGAGTGCTTCTACTCCTCTACGCTGATCACATAATCATCGCTGGAGATGACGCTTGCGACATTCAGTTTGTGAAGCACCATCTTCAGTAACAATTTCATATGAAGGATCCAGGGCATCTTCGCTACTTCGTCGGTCTTGAAATCTCACAGAGTAATTAGGTTATAATCCCCTCTCAGCAGAAATACATTTCAGATATCCTAGAGCGTGCAGATATGACTGATAATAAGATCATGGATACTCTTCCGCAATAGAACGTAAAGCTGAGATCGACTGATGGTGAGCCTCTTGCTGATACTACTCGTTATAGACACCTCATCGGCCAACTCGTCTCCCTCTGCATCTCTAGTCCGGACATCTCTCATGCAGTTGGCATTATGAGTTAGTTTGTC
>TRINITY_DN10287_c0_g1_i1_1  822-1802 protein starmaker [Asparagus officinalis](+)
GTTAAAGGTAAAGAACGGAAAAAAAAAGATGGTCGCAACAAGTCTTCAGGTGATGTACGGGCAGAGACAGATCCTCCACCGAGGAAAAGGAAGCGGATCAAAACAGATCGATATGACCTCTCGAACAAAAAATTGGAGGATAGTGTTTCTAGTGACGAGAAGACTGAGAAGGATACAGAGGAGGAGATTAAAGTTTCATTGAATGCCCAGTTTCGTGCTATAGCACCACACCCCTCAATCCTTTCATTTGTAGAAGATAATCTTTTGGGTCGTAGGCGATTGAATGAATTGCAGAAGGCTGGCTACAACATTAAGATTTCTGCTCCTCTAGACAACAATCCCTTTTCAACTAATCCAGAAAGAGACCGGATAGAAGAAAATGTATTCAGGAATAAATTGGAATTTTTCGCTGCTGCAAAGATTTCAACTTCTTTTCCACCTCCTCTGATACCAGAGATAGCATTTGCAGGTAGGTCAAATGTGGGAAAGTCTTCACTTTTAAATGCACTCACTAGACAGTGGGGCGTAGTAAGGACTTCGGATAAGCCTGGCCTTACTCAGAGCATCAATTTTTTCAGACTATCCTCCAAGATTTGCTTAGTTGATTTGCCTGGATATGGCTTTGCTTATGCAAAGGAAGAAATAAAAGATTCTTGGGAGGAGCTTGTGAAAGAGTATGTGTCCACCCGTGTTGGTTTACAAAGAGTGTGCCTTCTTATTGACACGAAATGGGGTATGAAGCCAAGGGACAAGGAGCTCATTGAACTGATGGAAAGACACGAAACACCGTACCAGATCGTGTTAACAAAGACTGATATAGTTTTCCCGATTGACGTTGCCCGCCGTGCAATGCACATTCATGAGAGCCTCAAGGCCAACAAGTCGATAGTAAAACCTGTGATGATGGTTAGCTCACAGTCTGGAGCAGGTATCCGTACCTTGAGATCTGTGCTCTCAAAGCTCACTAGGTTTATCAAACCC
>TRINITY_DN10288_c0_g1_i1_4  5-115 uncharacterized protein LOC105035606 isoform X1 [Elaeis guineensis](+)
CGGGTCGGATCTGATAGTGAAGCGGGACTGCAGCTCCTCCTCCTCTTTCCTGAGCTTCTCAACGCCGAGCAGCATCGCCCGGAGCTTGCTAGGCGAGAATCCCCCTGGCTG
>TRINITY_DN10289_c0_g1_i1_5  24-995 uncharacterized protein LOC103715936 [Phoenix dactylifera](+)
GGAGAAGAACATGAGGCTCTCTTCCATTCCTATCCATGTGCACTATACTACGTCCAGAGCCCCTCTGCTGCCTCCCATGCAAACAGCAGCAGCACAGCCGAGGTATACCGCCACCAGTCTACTGATTCCGCGCTCCTCTCTCCCTTACCCAACGACGCCAATCGCAGTAATCTATCCCCCTACTCCTCGCGTGGCTCCAACAATGCCTTTCTCCACGAGAAAAAAATTGCTTATGATCTTCAGAGCCCTGATAGCCGTCTTAAGAGCTGCTCTCAACGGCTTCAGATCACCGGCATGAAAGAAGTCCGTGGTGTTGATGGGAATGGAAGGAGGAATTCCGATCGCTTGAGGTTTATTTCTGTGGATCCTTCCTCCTCACGCTTTTGTGTGGCTTTTCAGTTGGTCTGGAAGTTGATGGCCAGTGTTGGGATTGCAGTGCTCTTCTTCTTCTTGGTTACCAAGCCCCCTGCTCCCAAAGTTACCTTCAAGGTGGTGGGTTTTCGGAATTTTGAGCTTAGGGAAGGGCTGGATAATACGGGTGTCGTGACAAAAATATTGACATGCAACTCTTCCATGGACATCGAGATTGACAACCACTCAAAAGTTTTTGGCCTCTATGTTCATCCTCCAACTATAGAAATGGCTTTTGGGCGCCTCAAATTTGGAAGCTCAAAGGGTTATAAATCGTATGTTCCAAGCTATGGCTCCCTGACATTACGGCTATATGTCGGTGCTAAGAACATCCCTGTATATGGAGGTGGACAAAACATGCAGGATATGCTTCAATCTGGACAAGGTTTACGCCTTTTGGTTCAGGTTGAATCAAGATCTACCTATCATATTGTATGGAATATTATTAGACTGAGGTACCACCATCGCGGACTATGTCAACTAGTTTTGTATGACACTTTTGATGAGAGAACCTACACACATACCTATAACGATAGCTGTATCACAACTGGTTCTCGTGCA
>TRINITY_DN10290_c0_g2_i1_3  2-1078 hypothetical protein [Colocasia esculenta](+)
ATAGAGTTCACCGTAGGTGGGACGCTTTGCAAAGGTCTGAACAGAACCTTTGCCACATTGTCGGCCGGTGCGCTGGCCTTTGGAGTCCACCACATAGCCGACTTGGCAGGCGAGAAAGGAGAGCCTGTAGTACTTGGTGTCTTTATCTTCATTTTAGCTTCGGCGGCCACTTTCTCTCGATTTGTGCCGGAGATTAAGAAGAAGTATGACTATGGGGTGGTCATATTCATTCTCACCTTCAGCCTGGTGGCGGTGTCGAGTTACCGGACAGACGAGGTTATGCAGCTAGCACAGCAGAGGCTCTCTACCATCTCTATCGGCGTGGCAGTGTGTCTATGCACGGTGATGTTGATCTTCCCGGTATGGGCCGGGGAAGATCTTCACAAGCTGGAGGCAGTCAACTTGGAAAAGCTAGCCACCTATTTGGAAGGCTTAGCGTCTTGTTACTCGGGCGAGAAGGATCGTTCCGACCGTGACGATGATTCCTTTAAGAACTGCTATAAAAGTGTGTTGAATTCAAAAGCCACTGAGGAGGCCTTGGCTAACTTTGCGAGATGGGAACCAGGCCACGGACGTTTCAGCTTTTGCCACCCATGGAGCCAATACCTCAAGATCGGAGAACTCAGCCGCAAGTGTTCCTACTCTATTGATGCACTCTCCGCCTATATCAATACTTCCGAAAAGATGATCAACAAAACAAAGAAATCGGACCGTGAGAGAAGAATAAGAGCGACTTGCTTCGATATGAGCTCTGAATTGTGCAAGGCACTGAATGAGCTAGCGTCAGGGATCCGGACGTTCACATTTCCTTCCGCCGCAAACCAACATATAATTGCTGGTATGGCGGCAGGAGAGATGTTAAGTAAAATTCTAATGGAGGAAGGCCTAGTGTTGACTCCAGCAATCATTTACGCTGCCACCGTTTCGTCACTCATCTGCCAAGTGCTGGATTGTGTTCGGCAGTCTGCGGTTGGGGTGGAGGAACTTGCTCGGCTGGCGCATTTCAAGGTCTCCGAATCAGGGATGGAACAGATGCATAGAGCAACAGTGAAGCCTGTTGCAGAGGAAGAGAGCTCT
>TRINITY_DN10292_c0_g1_i1_2  187-834 peroxisomal membrane protein 11-3-like [Phalaenopsis equestris](+)
CGCGACTTCCTACTCCGCCTCGAATCCTACCTCGCCCGCCGCGACGGCGTCGACAAGCTCGTCAAAATCTCACGCTACGCCGCTAAGATCGCCCTCGCCTCCTCCCTCCCATCTCAAACCCTAACCCCCCGTCTCAAAGCCTTCGAGTCTAGTGTCGGCCTCAGCCGCAAGGCCTTCCGCCTTGGCAAATTCATCCAGGACGTCAACGCCCTCCGCGCCGCCGCCCACTCCCCTGACCTCCTCTTGGCTGCCGTCGCCTACGGCGGCGAGGGCGTCTACTACTTCATCGAACAGCTCGTCTGGCTCTCCAAATCCGGCCTCATCTCGCCGGCGCATGCTAAATGCCTCCAGAAGATCAGTGCCTGGGCGGAGCTGGTGGGGTACGCCGGCAGTATAACATTGAAAGCGCGGGAACTCGGGAAGATGCGGTCGGCGATGAAATCTATAGCCGGGGATGAGAAGGAGCTGCGGAAATTGAAGGGGAAGTTGCTGCTCAAGCAGCTCTCTGTCGTTCAGGATCTTGCTGATGGGATGATGGCGCTGGCGGACGTGTGGGATGTGAAGGGGTTGTTGTCGGATCCGTTGTTGTTGGCTTCGGCTGGGATGCTCTCGGCGCTTATTAGTACCCAGAAGAACTGGGCTTCTTGT
>TRINITY_DN10294_c0_g1_i2_2  90-1049 protein EI24 homolog isoform X1 [Phoenix dactylifera](+)
ATGGATGCTCTGCTGCTGCACGCGAAGCGCGCGGGGCTCATGTGGCTCACGGGGTTCAGGGAAGCCTGTTGCTTCCACAGAGTGATCCTCTTCTGCATCCGCTCGAGGGCGCTGTTGATCAAGACGGGCCTGTGCTTCCTCCTCAATGGATTTATTTTCCTGGGAAGTTTAAGTGTTTTAAACTCTTTCGTCATCCCAATTCTGTCGTGGATATTGCCTAGTCAATGCGAACAGCTTGATTCGCTACTTTGTGACCATAAAGTTGCTATGTCATTCTACTCCTGCCTTCGCTTCCTGCTCATTATTTTGTTCTACGTGTTCTGGTTCTGTCCACTTTGTGTCGTCAGCTATGTTCTAAGCAAGAGTTGGCATGCTGATATGGCAGAGCATGCCTATGATGTTGTGAGAAGAGAACTATCCTTGGAAAAGGTACCACACAAAAATGATGATTCAAATACACAAAATCCTGTACAAATGGGCAGGCCTGGTGGATTTGAGGGAGCCTTACTTGGAATAGGAGAAAAGGTTTACTCGATTCTTCTGCTGTCCATCTTCTGGCTAGAGATTTTCGCAACAGGATATATACCCTATATTGGCCAGTCAGTTAGCTTTTTGCTTTATTCTTGGATGTATGCGTACTACTTCTTTGAGTACAAATGGGACTATTCTGAACTGAGTTTTGATGAAAGGCTGGATTTCTTTGAATCAAATTGGGCATTCTTTGCGGGGTTTGGAACTCCCTGTGTTCTTGCGACCTTCTTTTTTCCCCTACTAGAGAATTTGGCTGTTTTTGCTATTTGTTTCCCTCTGTTTGTGATGACAGCAGCACGTACCAATGCCGAACAAGTAGTTGACTCTTTAAGAAGGTCATGGGGAGGACCTGGAAAGTGTAAAATCTTTTTTGTTGCAAACAATTCATCGACGATGGTGGTGCAGTTCTTTCGGAAGGTGGCCAAAGAA
>TRINITY_DN10295_c0_g1_i1_2  13-501 hypothetical protein C4D60_Mb05t00370 [Musa balbisiana](+)
AGCTCCGGCAGGACCGCGCCAGAGTCCGGCTATGTCGCTGTTCCTGCTCGGCCTGTAAATTTCTTCGGGTTTGACTTGGTTCTTAGGGTGCTTCTCTTTGGTTCGTCCCTCTCTGGACTTCTTGTGCTGGTCACAAGCAAGGAGACCGAGCTTGTCCCAACCGGACTCCTACCGCCTTTCCCCGTAGCTATCAACCGGGCAGCTAAGTTCAAGAACTCGCCTGCCTTCATATATGAGCTGGTCGTCCTCTCGGTCACTTGCCTCTACTCAATTCTCACCATAATCACCTCCTCCTCACTCATCTCCCATCCGTCTCCTTCCACTAAGATGTTGTTTCATCTCATCTTTATAGACGCGGTGTTGGCTGGGGTGATGGCCTCCGCGACTGGAGCTTCCGGTGCGGTGGCATATATAGGGCTCAAGGGAAACAAGCATATTGGTTGGGTGAAGATATGCAGCATTTATGGGAAGTTTTGCCGGTACGTCGGG
>TRINITY_DN10296_c0_g1_i1_1  3-488 putative LRR receptor-like serine/threonine-protein kinase At4g20940 family [Cajanus cajan](+)
TCCACACTCACCAACCTCCGTTCCCTCGACCTCAGCTCCAACTCCCTCTCCGGCACCATCCCACCCATCTTCTCCTCTCTCACCAATCTGGCCATCCTCGACCTCAGCTCCAACCTCCTCTCCGGGAACCTCCCAGCTCACCTACCTCCAACTCTCATTCAATTCTCAGCTCGCCGGAATTCACTCTCCGGCCCACTCATGTTCACAACTTTTTCTACACTCCGCAAGCTCGAAGTAGTTGACCTATCAGTCAACAAGCTCAGTCCGAGTATTGAAGGATGGTTTTTGGAACTGCCATCACTGCAGCAGGTTGACCTAGCCAACAACAGCTTGACAGCAGTCGAGGTGCGAGGGCCAGCACAGAGGCTGGTGGCGCTGGACTTAGGGTACAATATGATTACAGGCGAGCTGCCGAGGGGGCTGGCGGCGTTTCCGGCGCTGGCGGCGGTGTCGATGAGGCATAACCGGCTGAGGGGAGAGATACCA
>TRINITY_DN10296_c0_g1_i1_4  81-1184 uncharacterized protein LOC103703084 [Phoenix dactylifera](+)
AGCAACAAAAGAATTTCAGCTTCATCGGCGAGATCTCACACCAGAAAACAGATGATGCAATCCTCACGATCGTCCTTCCCTCCAGGGATGTTAAAAAAACTGTTGGTGACTTTCTTGGCATGTATAATTGCTTGGTCATATCAAGCAATTCAGCCTCCACCTCCTACTGTATTTGGAACTCCAAATGGCCCGCCTATAACAGCATTGAGAATTAAGCTCAAGGATGGAAGACATCTAGCTTACTTGGAATCTGGTGTCCCAAAGGAAAAGGCGAACTATCATATTGTTTACATTCATGCATTTGACAACTGCAAATTTGATGTGCTTCCCATATCTAAGGACTTGCTTGAAGAATTGGGGATCTACTTGCTGTCCTTTGACAGGTCTGGATATGGGGAGAGTGATCCAAATCCTACAAGGACAGAGAAGAATACAGCTTTGGACATTGAAGAACTTGCAGAGCAATTAGAGCTGAAATCTAAATTCTACATTATTGGGCATTCTATGGGAGGAGAGATTGTCTGGACCTGCCTGAAATATATCCCTCACAGGCTGGCAGGAGCGGCAATTTTAGGCCCAGTTTCCAACTATTGGTGGCCTGGTTTTCCTGCTAATGTATCTCAAGAAGCTTACAGAAAACAACCTGTACAGGACCAGTGGGCAGTACGAGTTGCACATTTTGCTCCTTGGTTGACTTACTGGTGGAACACTCAAAAATGGTTTCCCTCTTCGACTGTTATAGCCGGGAGTCTTGATGTTCTCTCTCCTCCTGACAAAATGATCTTGTTCAAGTTACTACCAAGCGATCATAAGGCACAAATCAGACAACAAGGAATATACGCGTCTCTCATTTGTGACATGAATGTAGGTTTTGGGAGATGGAACTTCGACCCCATGGACCTCGACAATCTGTTCCCAAATGGTGAAGGTTCTGTGCACTTGTGGCATGGCGCTGAGGATTGGATCATTCCAGTTTCGCTATCTCGATACATCGCCCAAAAGTTACCCTGGATTCGGTACCATGAGCTTCCAGGTGCTGGCCACCTGTTTCCTCTGGCAGATGGCATGAGTGACACTATTGTGAAGTCTCTGCTGCTCGGTGAT
>TRINITY_DN10301_c0_g3_i2_3  51-1244 tRNA (cytosine(38)-C(5))-methyltransferase isoform X1 [Phoenix dactylifera](+)
GAACCCTGGAGGATACTCGAGTTCTACAGCGGCATCGGTGGAATGAGATACTCGCTGATGAGGTCCGGGATCCGGGGTGAGGTGGTGGAGGCGTTCGACATCAATGACACCGCCAACGATGTCTACGAGTACAACTTTGGACATCGACCATTCCAGGGAAACATTCAAACACTCACAGTAGCTAAGCTAGATGAATACGATGCACACGCATGGCTTCTTTCACCTCCATGTCAACCGTATACACGACAAGGTCTGCAAAAGCACTCAGCTGATGCTCGCGCCTTCTCTTTTGTTAAGATCCTTGAGTTGATCCCACAAATGCTGCATCCACCACTAATGTTATTTGTGGAAAATGTTGTTGGGTTTGAGACATCTGATACACATGAGCAGATGATGCAAATCTTGTCAAAAATTGGTTTTGTTACTCAAGAGTATATCTTGAGCCCATTGCAGTTTGGGATTCCTTATTCTAGACCTCGATATTTTTGTTTGGCCAAAAGGAAACCATTGTCATTTCGAGATGCAACCTTCAATAATCAATTACTTCGGACACCTTCTGTATTGTCAGACAATACCATTTTTGTGGATTCCCATCGTCCGGACAGAAGTGGGGATGAACTCAGCTTACCTTGCGAGCCAATAAGAAACTTTCTGGAGGCACCCATCGTAAATAGTAATCAACATGAATATTTAAAATCGGGTTTCTTCCGTGAAAGTAATGTTTCTTCCGTTAATCGTGAATGTGGCATTGGTGAACCCCAAAATACAGACAGTACTTGTTTTAGCAATGATGAATGTGGTGAGACAGTTGAGAAGAGCCCTCTCTCAGACAAGTATACCGTCCCACAATGTTTGATTGAAAGGTGGGGACGAGCCATGGATATTGTATACCCTGATTCCAAGCGTTGTTGCTGTTTTACTAAGAGCTATTATCGTTACGTGAAGGGCACGGGCTCCTTGCTAGCAACTTCCGAAATGATTGAGTCTGAATTAGAAAAGGAGTTTGAAGGTTCCTACTTAAATGACTTGAGCCTTCGATATTTCATGCCACGAGAGGTTGCTAATCTGCATTCATTTCCAGAGAGTTTCCAGTTTCCCCCACATTTAAGCCTAAGACAACAGTATGCCTTGTTAGGGAACAGCCTGAGCATCGCTGTTGTGGCTCCATTGCTCCAGTATCTGTTCACTGAGCCT
>TRINITY_DN10303_c0_g1_i2_3  162-359 hypothetical protein C4D60_Mb06t29360 [Musa balbisiana](+)
AATCTCGAAGCCCTCTCCGTCCTTGGCCGCGGCGCCAAGGGTGTCGTCTTCCTCGTTCGCTCCGGCGGCCCCAACGGTCCTATCCACGCCCTAAAAACAATTTATAGATCTTCAATCTCAAAACCCGAATCCAGCCCCCGCCGGATCTGGTCGGAGCGCGATGTCCTCCTCTCCCTCCGCCACCCCCTCCTTCCCTCC
>TRINITY_DN10303_c0_g2_i1_3  2-220 PREDICTED: serine/threonine-protein kinase OXI1-like [Musa acuminata subsp. malaccensis](+)
GCGGAGGGAGAGGAGGACATCGCGCTCCGACCAGATCCGGCGGGGGCTGGATTCGGGTTTTGAGATTGAAGATCTATAAATTGTTTTTAGGGCGTGGATAGGACCGTTGGGACCGCCGGTGTGAACGAGGACGATACACTTGGCGCCGTGGCCAAGGACGGAGAGGGCTTCGAGGTTGGCTAGATTGAGCGACGGCGGCGGCGGCAGAGGGCTGTCCAT
>TRINITY_DN10304_c0_g1_i1_1  2-418 PREDICTED: F-box/kelch-repeat protein At3g24760-like [Musa acuminata subsp. malaccensis](+)
CTAGTCGATATTGAGGACAGTCTCGCGGTCGAAATCTACGACGCGAGTTCAGACTCATGGGAGCTCACCCTGCCGATCCCTACTGCGTTTCAATCCGGCAGCTCTTCACAGTGGCTCACTTCGGCTCTAATGCATAATCACCTCTTTTTTATTTCCGGAATATACTCCGGAGCAATTGCCGCATTCGATCTCACTCATCGCCTCTGGAGTTCAGTTCAGTATCTCCGCCCTCCGGGGATTCTCTTCAGCTTCCTGATAGCATCGAGCAATCACCTCATTCTGGCAGGGCTCTGCACTGGTGCCACCGGCTCGAGATTTGTTCTCTGGCGGGTCGATCACCTGACGATGGAGTTTGCGGAGATTGGGACAATGCCTAGGGATATACTTGGGTGCTTGTTTGACACAGATGAAGATGAC
>TRINITY_DN10305_c0_g1_i1_2  4-807 hypothetical protein B296_00039397 [Ensete ventricosum](+)
GGAGCAACCAGCACTAACCTGCTCGAGATCCTCAACGTCCGCGTCGTCGGCGCCGGCGAGCGAGTCCTCGTCCTCTCCCACGGCTTCGGCACCGACCAGTCGGCGTGGAACCGCATCCTCCCCTATTTCCAGCGGGACCACCGCATCGTCCTCTACGACCTCGCCTGCGCCGGCAGCGTCGATCCCGATAACTTCGACTTCCGCCGCTACAGCACGCTTGAGGCCTATGTTGATGATTTGCTTGAGATTCTGGCGGCGCTGCGGGTTGATCGGTGCGCGTTCGTTGGACACTCCGTGTCGGCGATGATCGGGATCAAGGCGGCGATCCGACGACCGGATTTGTTCTCGAAGCTGGTGCTGATCAATGCCTCACCGAGGTTCCTCAACGACGGCGTCGACGGGTACCACGGCGGCTTCGAGCGTGGTGAGATCGAGAAGGTCTTCGCTGCCATGGAGGCCAACTATGAAGCATGGGTAAAAGGCTTTGCCCCGCTAGCTGTTGGCGCCGACGTCCCGGCGGCAGTGAGGGAGTTCAGCCGAACGTTGTTCAACATGAGGCCAGACATTTCCCTCTTTGTATCAAGAACAGTCTTCAACAGCGATTTGAGGGAAGTCCTGGGGATGGTAAGGACGCCGTGCTGCATCATACAGAGTGCCAAGGATGTGTCAGTGCCGGTGTCGGTGGCAGCCTATCTGAAAGCGAAGCTTGGGGGGAGGAGCCACGTGGATATTCTGAAAATTGAGGGGCATTTGCCCCACCTCAGCGCGCCGGCGGTGCTGGTTCAGGTGCTCCGGCGCGCTCTT
>TRINITY_DN10305_c0_g1_i1_5  111-1637 protein decapping 5 [Elaeis guineensis](+)
GATTCATACCTCGGCAGCCTCATCAGCCTCACCTCCAAATCCGAGATCCGGTACGAGGGCATCCTCGCCGCGATCAACACAAGCGAGTCCACCATCGCCCTTCAGAACGTGAGATCCTTTGGAACGGAGGGACGGAAGAGAGATGGCATTCACGTTCCGCCGAGAAACGAAGTCTTCGAGTACATTCTGTTTCGCGGAAGCGATATCAAGGATTTGCAAGTGAAGTCACCAACAGCTAGTCACACAATGCTACAAATACAGCATGATCCAACTATTGTTCAGTCACATTATGCGCATGCGCCGACTAGTTATCCCTCTGTAGTTTTGTCTGGAAGTGGAACTCATGCAGGTACAAGCTCCGATGCTGCACAATCAGCCGTAGGTGATTTAGCCTTTTCAAATGCTTATTCTTTGCATCAGACTGGAGATCAGCTGGGTTCTGGAGTCTCTTCACCTCTTCCTACAAGTACACATGGTGCTCATTTTTCTGCGCCTGTGTATTTTCAAGGATATGCTGACCCGTTAAATGTCCAATCTCATGGTCGTCAGCATTCTGTTGCTTTTCGCCCCTCTCCGGATATGCAGCAGAACCAGTTGCAGCAACCTGAAGGTCATGCGCCCACAAGCATGCCAAGTTTGTCGGGACTTGCCGCCTCTCCATTGAGCTTTTCTTCAACTGCAGTTCCCTCCCAGTATCCAATAATTAACCCTGCCGACTTATCATTTTCTAACCCTGCTGACTTATCATCCATGTCTAGCGCTAAGTCTCTTCTGTTCCCTATCTCATCTTCTTTACCTTCTCCCCTGCTAACAATGTCCTCGATTTCTTCCTATAACCCAGAGTTGAATATCACTATGAATCCACTTTCTAGCAAAGCTGGGATTACTTCAACTTCGGTTCTTTCTGTTCCATGTGTCCCTTATATTTCATCTTTGATGGGGTCTGTGTCAGGACCATTAACTGGTCCTCTGTTAACTCCTGACCAGTTGACAAACTCTGAACCTCAAGAATCACCTTCAGTTCTTAAATTGTACCCTGAACAGAAGGATATGGGAGCTTTGTTGCCACCTTCATTGCCAAATCTATCATTTTCTGGCAGTGTGCTGCCACAAGCTCCTCTGTTGCCACTACCACTGCCCTCTCAACAGGAAACAGTGGCTGATTTTGGTGAAGAATTTGATTTTACAGCAATGAATGAGAAGTTCAACAAAAATGAAGTTTGGGGTTTTCTTGGAAAGGCAAAGCAAAGGGAAACATCAGGAGTTGGAACATTTGGCAATCGCATTTGTAACAATGTGGAGTTTGAAGGAGTTCCTGACCAAGATCCTAGGTTCAGGAACAAACCTGTATATAATAAGGATGACTTTTTTGACACATTGTCTTGTAATTCACTCAACCGTAATGGACGGAAAAGGTATTCTGACCGCATGAGGCTTGATACAGAGACTTTCGGTGGCCAGAGGCCTCCTTTAGGCCGTGGCAACTATGGCCCTGCTTATACTGGGAGCTTCCAGGGTTCTTATAAC
>TRINITY_DN10306_c0_g1_i1_2  145-7398 CCR4-NOT transcription complex subunit 1-like isoform X3 [Phoenix dactylifera](+)
ATGCTACTCTTCCCCGCCGCCGTCGCCGACGAGGTTCGGTTCCTGCTGCGGAGCGTGGACGAATCCAACTCCGATTCAACGTATCGCGAGCTTTGCCAGTTTGTGGAATATGGAAGCGAATTATGTATTTTACTTCTCCAAATCTGCTTAAATGAAGTGAACAATAATGACGGTGACACTCAGAAGATGCAACTGAAGCTGGATCTCATATCTGCCGTATTTAAAAATTTACTTGATCGGCCAAATTTCTGTACCACTCTTTCTCAAGCATTAGAAAATTCATTGTTGGAAGAAGGGTTCCTCGATGTTCTTTCAAACACATTGAATCTGTCACCAGCTGAGAAAATTCGTGTTGGTCTTGCTTTATCGGAGTCCGAAAACATGGATACCCGATCAAAAGGGCAAAATTTCTGCATTAAACACATTGAGGAGCTACTTGCAAATCCCACTTCAGTATCATCTAATGACTGGATACATGAGATTTTAATGATGCTTTATTGCTCAGAGGGACTTGTCAAGCACATGGAAAATTTTACCAAATTATTGACTTCGTTACAACTCAAAGAAGATGACTTCTGTTGGGCTTCCCCGGAGTGTAAAGATGATCTTTGCGCAATTGACTCCTTGAGGCAGTTGGATCTATTCTTTGAGTGTTCGAATAATGAACTTGAGGCTAATCTGGTTGAGATTGAGAAGGAAATGAGCACAAGTGACATAATAAGGGAGTTGGGATATGGGTGTACAGTTAATACAACACATTGTAAAGAGGTGCTCTGTCATTTTTTACCTCTTAGTGAAGTGACACTCTCTAAGTTACTTGGCACAATTGTTTCCATTCCTGTTGGTGCTGAAGATGGTCAGAACATAGATTCCACATTTTGTTCAGCTCTTGGTTGCAGTCCAATTGGGGATTCATTGATAAACTCTTGGAATGTTGATGTCCTTGTAGATTCAATTAAGCAACTTGCTCCGGAGACAAATTGGGTTCATGTTATTGAGAACTTAGATTATGAGGGGTTTAATATTCCTGATGAAGCTGCGTTTTCGCTTCTGATGTCTGTATATAGTAAAGCTTGCCAGGATCCCTTTCCCCTCCATGCTATTTGTGGGCCTGTTTGGAAGAATACTGAAGGCCAATTATCTTTCTTAAGACATGCTGTTACAGCATCACCTGATGTATTTACATTTTCACATTGTACAAGGAAGCTGGCACACACGGATTCACTTGATCTTTCAAATGTTCATGGAAACGAGGCATGGATTTGTTTAGACCTTCTTGAGGTTTTATGTCAGCTAGCCGAGAGGGGCCATCTTACCTCTATTCGCTTGCTGCTTAAGTACCCTATTGCTAATTTTCCTGAAGTCCTGCTTGCCGGAGTTGCCCAGATTAATACTGTGTATAACCTTCTCCAGTATGATGTATTTTCCTCTGTGTTCCCCTCAATCTTAAAAGATTCTACAAAGTACAGTATTATCCGTCATCTCTGGGGTGTCAATCCTAACCTGATATTGTGGGTTTTTCTGGATGAACATACTGATCTGGTCAGAGTTCAGGAAATTTGCCAAGAATTGAAGATCTTGTTACCTGTATTGGGTACAGCTCCGTTCTCTCTGAGTATTAAATTGGCTACCATTGCTTTTCTGAAGGATGAGCTAAATCTTGAGGATTGGCTTGGTGAAAGTTTGAATGCATATAATGATGCTTTCTTTAAGGAATGCCTTGTGTATTTGAAAGAACTTTGCGATGTGGATATCAATTCTCCGTATCGACTCGCATGCCCTACATTCTTGAAGGTTCTCCAATCCTACACTGTGAGATTGACTTCTCCTCAGCTTTTTGAAGAGTTTAAAAGGCTGTATGCTTCTCCTAACTCAAAATTTCAAGACACTGTAGCCGCATACCCCAGAAACTCTGAAGGAAGTTCTGATGTTATTGAGGCAGAGGCAAATGCCTACTTCCAACAAATGTTCTCTGGGCAGTTGACCACTGATGCAATGATTCAAATGCTAGCACGCTTCAAAGAATCTCCTGAAAAGAGGGAGCAGTTGATATTTGACTGCATGGTCCAAAATTTGTTTGAGGAGTACAAGTTCTTCCCAAAATATCCAGATAAACAACTAAAGCTAGCTGCCGTTCTCTTTGGATCACTTATCAAGCACCAACTCGTGTCTCATCTTACCCTCGGTATTGCTTTGCGTGGTGTGCTTGATGCCTTGCGGAAATCGGTTGATTCAAAAATGTTTGTGTTTGGTACAAAGGCTTTGGAGCAATTCATGGATCGGTTGATAGAGTGGCCTCAATACTGCAATCACATATTGCAGATATCTCATTTACGTGGGCCACATGCGGAGTTAGTTGCTGTCATTGAGCGAGCACTTGCCAGAATTTCTTCAAGCCCGTCAGAATTAAATTTTGGAAACACACTTCCTGTTGATCAGCAACAAGGCTCTCCACCTGCTTCTGTAGAAATTATGGAGCCATCGGATGTCTCATGGCCATTAAGTTCTGGCTCCACCCAGTTTGTGCAACCAGTTTCTCCTTTCCAGTTGCAGAGCAATAATGGTTATCTTGACGATCGGCTTAAAGCAACTGTCACATCTGCTAATTACATAAAGCCCCTTGGATCTCTTACTGGGCAATCTTCTGTCGGTTCTGCACCCATTGATTCAGTTATTAGTCATAAGCTGACTGCTTCTCAATCTTTACCTGCCCAATTGCCACAAAATTCAGTCAGCAGTGCATCTGCTGTACCACCTTCTCCTGGTTTTCCACGTCCTTCACGCACGCCAGGGATTCGGCAAACTCCATTCACCATAGGTTTTGGGGCTGCTCTAAACATTGAAACACTTGTGGCTGCGGCTGAAAGAAGAGAAACTCCAATAGAGGCTCCTGCATCAGAGGTTCAGGACAAGATATTTTTCATGATTAACAATATTTCAACCGCTAATGTTGATGCCAAATCGAAAGAGTTTATTGATGTCTTCAAGGAACAGTTCTATCCTTGGTTTGCCCAGTATATGGTTATGAAAAGGGCAAGCATTGAACCAAATTTCCATGATTTGTATATGAAGTTCTTGGACAAAGTTAATTCGAGATCACTAAATAAAGAAATCCTTAAAGCTAGTTATGAGAACTGCAAGGTATTGTTGAGATCTGAGCTTATAAAATCTAGTTCAGAAGAGCGTTCCTTGCTTAAAAATCTTGGTAGTTGGCTTGGGAAGCTGACAATTGGCAGGAATCAAGCTTTACTGGCCAAAGAAATTGATCCAAAATTCTTAATTGTGGAGGCATACGAGAGAGGCCTTATGATTGCTGTTATTCCATTTACGTCGAAGATTCTGGAACCGTGCCAAAGCAGTTTAGCGTACAAACCTCCTAATCCATGGACCATGGGTATCCTTGGCTTGCTTGTAGAGATTTACAATCTGCCAAATTTGAAAATGAACCTAAAGTTTGACATTGAGGTTTTGTTTAAAAACCTTGGTGTGGAAATGAAAGATGTTATGCCTACTTCACTTCTTAAAGATAAGATTCGTGAAGTGGAGGGTAATCCAGATTTCTCAAAACAAGATGTTTCTGCTTCTCAACAACCGGTCATTACTGAAGTTAATCCTGGAACCATACAAGCAATGAATCAAGTAGAGTTGCAACCTGAAGTCACATCTAACACGCCAGCTCATCCAAATGCACTGACTCAGTACACTGGTCCTCTCCATCTACCCTCAAATGCGCTTCTTGAAGATGACAAAGTTGGGTCAATACTCGTCCCTGAACGGAATCCATCTGCTCAAGGGTTAACACAAATTACACCATCAGCGTCACCATTTTCTTCAAATCAGCTTGCAAATATGCTTCCGAGATCCGATTCTTATATTAATATCAACCCGAAGCTTAGTTCCATGGGTCTACAGTTGTCATATCACAGAATTATCCAAGTGGCCATGGATAATGCAATAAAAGAGATAGTAGCTCCTGTTATTCAGCGAAGTGTTACTATAGCAAGTCGGACAACGAAAGAACTTATTTTGAAGGACTATGCAATGGAGTCAGATGACAGTGTCATATCTCGTGCCGCATGCTTGATGGTGGGAGCTTTAGCTGGCAGTTTGGCTCATGTCACATGCAAGGAACCTCTTCGTGCGGCACTGGTATCACACCTCCGTAGTCTACTTCAAAACTTAAATGTTAGTGGTGATCGTGCCGAGCAAATCGTTCAGATCCTAACAACCGATCATCTCGATCTTGGCTGTGCTATGATTGAAGATGTTGCTTCTGGAAAGGCTGTAGAGCTTATCGAGGGAGATATTGGGCCTTCATTTACTTCCTTAAGGAAACAAAGAGAGCTACCTGGCTCTGCATACTATGATGCTGGTACCTATGGTCAAGGCCCATTTGCTCGTGTACCTGAAGCACTACGTCCTAAACCTGGCCGCTTGTCTGTTGCCCAACAACGAGTCTATAATGACTTCATCAGAAATATATGGCAAAGTCAGCCTAGCCAAAGTACGAATATTGTACCTTCTGCTCCGCCTGGCCTTGGTGTAAGCTCTGCTGGCGCTTCTCTGCAACGTGTTTACGGTTCTAGTGCTGGTCAGATAAATTCTGGAATGTTTCCAAGTCTACAAGTAGCTACAGGATTCAGTTCTGTTGCGCAGCCATTGGATCCCAATCCTGAAGAATCTGATCGCAGTTCGACTCAACTTCTCAGTGTCTCTCCAGCTAATGTCGGGACAAGGGATGGCAGTAACCAGTCCACTGCTGAAACACGCTCAAATGTGTCTTCGTTACCTTCTACTACTGCTGCCGAATTGCATATTGTCGAACCATCAAATATGGAATCGGTGTCTGTTCCACCATCTCCTACAACTTCGGGTTCACAACGTTCCGAATTGTTATTGACCACTGGAGATGCACTCGATAAGTATCAATTGGTGGCGCAGAAGCTGGAAACTCTGATTGCTAAAGATGCCAGAGATGCAGACATCCAGGCCATTGTTGTTGAGGTTCCTAATATCATCCTGAAATGTGTAAGCCGAGATGAGGCTGCCTTGGCTGTTTCTCAGAAGGTTTTCAAGAGTTTATATGAGAATGCTTCGAGTGGCATTCATATTGCGTCCCACCTTGCAATTCTGGAAGCAATTCGTGATGTTTGCAAACTTGCTGTGAAGGAACTGACAAGCTGGGTGATTTATTCAGATGAGGATCGGAAGTTTAACAAAGAAATTACCCTAGGTCTTATTCGTTCGGAACTAATAAACCTTGCCGAGTACAATGTACATCTTGCAAAACTTCTGGATGGTGGAAGGAATAAAGCTGCTTTGGAGTTCACAATATCTCTCGTACAAGCATTACTTCAAGAACCTGGATTCAGCACATCAGAACTTCACAATGTTATGGATGTCTTGACTAAGTTGGCCTCAAAGCCTGGGTCGCCAGAGTCTTTGCAACAGCTGATTGAAATGGCAAGAAATACAACTACAAACACGACCTCTTTGGCTGGAGTCACTGCTATAAAGGAAGAGAAGAATAGGCAATCTAAGGATAAAAAGATTCCGCCTGGTCGTTCCTTGACAAGTCAGGAAGAGTTAAATGTTATCGAGTCTACAACAGCTGATCCTCCTGGTTTCCAGGAAAAGGTTTCCCATTATTTCGACGAATGGTGTGGGGTTTGTGATCTTCCAGTAACAAATGATACAATATACAGTCATTATATCACACAGTTGCAGCAAAACGGTTGGCTTAAGTGTGATGATGAAACAGATCGTGCTTTCCGTATTTTCACGGTTCTGTCTGTTACTCGTTCAGTAGTTGCTGACAATGTTATTAATCCTGGCCCGCTCTCAATTCAGTCAACTCAACACCTCAAGCATCTCTCTTTTTTTGCCATCGACGCTTATGCGAAGCTTATTGTTTTAATTTTGAAGTATTGTTCGTCTGACCAAGGTTTAAGCAAATCTTTTCTTCTGCCAAAGATCCTGTCAGTGATTGTTAGAGTAATTCAAAAAGATGCCGAAGATAAGAAGACGTCTTTCAACCCGAGGCCGTACTTTAGGTTGTTTGTCAATTTACTGTTGGATGTCACTTCTGCTGATTCTGTTCCAGACGGTGCCAACTTTCAGGTGTTGACTTCCTTTGCAAATGCTTTCCATCTACTGCAGCCTCTGAAGGTCCCTGGATGGAGCTTTGCTTGGCTCGAACTGGTTAGCCACAGAAGCTTCATGCCAAAACTGCTGACGAGCAATTCACCTAAGGGTTGGCCATTTTTCCAGCGTTTGCTCGTGGATTTATTCAAATTCATGGAACCGTACTTGAGAAAAGCAGAGCTGGGGGAGCCGGTTCATTTCTTGTACAAAGGAACATTGAGGGTGCTTCTTGTATTGCTCCATGATTTCCCTGAATTTCTTTGTGACTACCATTTCAGCTTTTGTGATGTGATACCTCCCAGTTGCATCCAAATGCGTAATGTTATCCTGAGTGCTTTTCCGCGCAATATGAGGCTTCCTGATCCCTCTACTCCAAACCTAAAGATTGATCTGCTAGCTGAAATCAGCCAGTCTCCTCGGATTCTGTCTGATGTTGATGGTGCACTTAAAGCCAGACAAATTAAGCATGACATTGATGTTTATCTCAAGACAAAACCAGAGGGATCTTCTTTTCTCACTGATTTAAAGCAGCGATTGTTGCTGCCCCCCACCGAAGCTAGTCTTGCAGGGACTCGTTATGATGTTCCTCTCATCAATTCACTTGTCCTTTACGTAGGCATGCAGGCTATCCAACAACTACAAAGCAAGTCTCCGCAGCATGTACCAGCACAACAGATGTCCCACAACCCTCCAATGGATATATTTCTTGTTGGTGCAGCAATGGACATATTCAAATGTTTAATAAAGACATTGGACACTGAAGGCCGCTACCTTTTCCTTAATGCTGTTGCTAACCAGCTGCGCTACCCGAACAACCATACTCATTACTTCTCCTTTATCCTCCTATTCCTATTTGCAGAGGACATTATCCAGGAGCAAATAACAAGAGTGCTGTTGGAGCGCCTCATAGTCAATCGCCCTCATCCGTGGGGACTCCTAATCACTTTTATCGAGCTGATCAAGAATCCGCGATATGACTTTTGGAGCCGGCCATTCACAAGGTGCGACCCCGAAATTGAAAAACTGTTCCAACAGGTGTCACGATCGTGTGGTGGTCCAAAGACAATAGATGATGGGATAGTTGCTGCTGGCATGCCTGATGGTAATCAC
>TRINITY_DN10306_c0_g1_i1_3  153-1691 transmembrane protein 87B-like isoform X2 [Phoenix dactylifera](+)
ATGGATCTCTCCGCCCTCCTCCTCGCCGCCGCGGCGGCGCTGGCGTGCCTCGGTGTGGCCGATGCCTCGATCCACACCTACGATCTCGAGACCTTCAACGAGGTCGGCAACGCCTTCCTCCTCTCCGGCGGCAGCGAGGGGATCGTCTCGTCTTACAACGACGGCGACGCCGGATCTTTCAGCCGGCGCTCCTTCATCGGGTTTGAGAATATCACATTCTGGAGGACTAAGGAAGCAGCCGACCAGCATTCAAGCATGGAGCATAGCACAGGATTGATTCAAGCTATCATATTTGAAGCAGCGGACCGGGATAACATTGGTGGATCTGCTTATGGTGGACAAAGGTCTATATGTTGCACACCTGATCTTGCTAAGCTTGAGGGGTGCAGACAAGGGGAAGTCATCCGGAGACCATCATCTGTGGATCTGAACTGGCCCATTATATTAAGTACACACTTCAGTGCAAATTACTTATCCACAAAGATGGAAGCCGAAGAAGTTTATATTACAAAGACTGGGATGTATAACTTGTTCTTCATCTCCTGTGATCCAAAACTTAGAGGACTCATGATGAGCGGGAAGACAATCTGGAAAAACCCTGGTGGCTATTTACCAGGGAGGATGGCTCCATTAATGACATTTTACGCATTCATGTCATTTGCGTATTTACTGCTTGGTGTCATTTGGTCTGCTCAGTATGTTCGGTATTGGAGAGATATACTGCCGATTCAGAACTGGATCACACTTGTTACAGCTCTTGGCTTGTTTGAGATGACTCTTTGGTATTTCGAGTATTTGAATTTCAACAGCACCGGCACCAGGCCTGTTGGAATCACAACTTGGGTGGTGACTGTTGGAGCTATAAGAAAAACAGTTTCACGCTTACTTATACTTTCGGTATCTATGGGATATGGTGTAGTCCGTCCAACTCTTGGAGGTCTTACCTCAAAGGTGCTTCTCCTAGGAGTGACCTATTTCTTTGCATCGGAGTTACTGGATATTGCTGAAAATGTTGGAACCATTAATGACATCTCAGGCAAAGCTCGACTTTTCCTTGTCCTTCCTGACGCATTCTTGGATGCTTTTCTAATACTTTGGATCTTCACTTCTCTTTCTCGGACTCTGGAAAAGCTTCAGGCGAAAAGGAGTTCTGTGAAATTGGATATTTACAGGAAATTTGCTAATGCATTGGCAGTCTTAGTGATAACATCAGTTGGTTGGATTGGATATGAGGTTTACTTCAAAGCAACAGATCCATTCAGCGAACGATGGCAGAGTGCATGGATTATTACTGCCTTCTGGGACATTCTTGCCTTCGCCTTGCTCTGTGTTATGTGTTACCTCTGGGCTCCATCCCAAAGCTCCCAAAGATACGCATACTCAGGAGAAGGCGGAGAAGAGGGTGCCGATGAAGAAGCTCAGTCTCTAACAAAAGGCGTGTCAGATGGGGACATCGGGTTGGTAAATCTAGAGAAGAAAGACAGGAATGCAGATGCCGTCTTTAGCCTGGAAGACGAGGTAGAGGAGGATAAGAGGGAG
>TRINITY_DN10308_c0_g1_i1_3  39-968 uncharacterized protein LOC105048633 isoform X2 [Elaeis guineensis](+)
ATGTCCCGCTGCGTCTCCTTCACCGCCTCCCGCGACTGGTGCTACCGCCTCTCCTTCACCTCCGCCGGACTCCGCTCCTCCTCAACCGACCTCGGCGACGGCACAACCGTCCACATCTGGACCCCCCGCTCCCTCTCCCCCACCCGCCCCTCCGTCGTCCTCCTCCACGGCTTCGGTGCCAATGCCACTTGGCAGTGGTCCGACCACATCCGCTCCCTCCAGATCGCCGGCTTCAACGTCTACGTCCCTGACCTCCTCTTCTTCGGCGACTCCTTCACCTCCCAGCCCGATCGCACCGAGATATTCCAGGCGCAGTCGGTGATGTCGGCTCTCGATGTTCTCGGTGTCAAACAATTCAGCATTGCAGGGGTTAGCTATGGCGGGTTTGTCGCGTACCGGATGGCGGCAATGTACCCGGCGGCGGTGGAGCGAGTGGTGTTGTGTTGTGCCGGTGTATGTTTCGAGGAAGTGGATCTTGCGGCGGGGCTGTTTGTGGTGGAGAATGTGTCGGAGGCGGCGAGTATTTTGTTGCCCCAGACGCCGGAGAAGCTGAGGCAGCTTATGCGGCTGTCGTTTTGTAAGCGGCCGGTGTCGGTGCCATCGTGCTTCCTCTCCGACTATATTGATGTGATGTGCACAGAGTATGTTGAGGAGAAAACAGAGTTGATACAGGCATTGGTTACGAATAAGAAATTGGCTGACCTTCCCAAGATTAGCCAGCCAACCTTGATAATCTGGGGAGACCAAGATCAAATATTTCCCTTGGAATTGGGACACAGATTGAAGAGACATCTAGAGGACAACTCCCAATTAATAGTCATAAAAAATGCTGGACATGCTGTCAACCTTGAAAAATCCAAAGAATTTGGCAAGCATTTGAAGGCATTTTTGACCGATCCCTCTGCCAGAAGTTACAACAACCACAAGAGC
>TRINITY_DN10310_c0_g1_i2_4  66-197 hypothetical protein MA16_Dca003771 [Dendrobium catenatum](+)
CACAAAGGCATTATCGCTCAATTTTCTGCTAATCATGATTGGATCAGCACTACGTGCATACAATTTCTTAATAGTCCCTGGTGGGAACTACTTTGGGCGGATGCGAACCATCACCTGATCTCCAACATTAAA
>TRINITY_DN10311_c0_g1_i1_1  26-1180 probable 5'-adenylylsulfate reductase 1, chloroplastic [Ananas comosus](+)
GAGAAGGTGGAGGAGGTGATAGATTATGAGAAGCTAGCGACGGAGCTGCAGGCAGCGACGCCGCTGGAGATTATGGACCGAGCTCTTGAGATGTTTGGTGGCGAAATTGCAATTGCCTTCAGTGGAGCAGAGGATGTTGCATTAATCGAATACGCTCAATTAACAGGGCGACCTTTTAGGGTGTTCAGCCTGGACACTGGGAGGCTAAACCCCGAGACATACAAGTTTTTTGATACCGTGGAGAAACATTACAATATCCATATTGAGTACATGTTCCCTGATGCATCGGAAGTACAGTCCCTGGTGAGAACCAAGGGCCTCTTCTCGTTCTATGAGGATGGTCACCAAGAATGTTGCAGAGTGAGGAAAGTCAGACCGTTAAGGAGGGCCCTGAAGGGTTTTAAGGCTTGGATTACTGGACAACGGAAGGATCAGTCTCCGGGGACCAGAGCCCATATCCCAGTTGTTCAGGTAGATCCTTCTTTCGAAGGATTGGAAGGTGGAATTGGTAGCTTGATAAAATGGAATCCTGTCGCAAATGTGGAAGGAAAAGACATTTGGAATTTCCTCCGCACCATGGATGTTCCTCTAAACCCCCTACATTCACAGGGCTATGTATCGATTGGGTGCGAGCCATGCACCAGGCCAGTTCTGCCAGGGCAGCACGAAAGGGAAGGAAGGTGGTGGTGGGAGGATGCCAAGGCGAAGGAGTGTGGGCTTCATAAAGGAAATATTGACTCTCAGAAAGTTGACACTTATGTAACTGAGGCCACAAGTGTTGCTGCTGTTAATGGCGTTAGAGACATCTTTGACACCGCGAGCATTGTAAACCTTAGCCGTCCAGGGATCGAAAACTTACTGAAGTTGGAGAATCGGAGCGAGCCTTGGCTGGTAGTCCTTTACGCGCCTTGGTGTCCCTACTGCCAGGATATGGAAGCTTCGTACATGGAGTTGGCCAAGAAGGTTTCGGAATCAGGAGTGAAGGTTGGGAAGTTTCAAGCAGATGGAGAACAGAAGCCATTTGCCAAGGAGGAACTACAATTGGGCAGCTTCCCGACCATTCTCTTCTTCCCGAAGCATGCATCGAGGCCTATAAAGTATCCGTCTGAGAGACGGGATGTCGACTCGTTGCTAGCTTTTGTAAATGTTCTCCGA
>TRINITY_DN10313_c0_g2_i1_3  263-640 PREDICTED: uncharacterized protein LOC109337945 [Lupinus angustifolius](+)
TCTAGAGCCCAGCTGCCAGACCACAAGCTCATTTTTAGTTCTCCCAGGGAAGCCATCTGGTCCTGGTGCTTTGTCTCCTTGGCATATCTTTTAATGTCTCCTTCTCTGTAGACGTCCTGATTAAGAATTGATTTGAGACTCCATTTTTTTTAAGTCGAGTCCACCGATTTTTGGTCTGTGATTTGCTGGCTCCTCAAACTGATATTGGAAGTGTCTGATAATGTGGTTCGCAATCAGTTTCTTCTGAGCAGAGCTGGTCCGCAATCATTTACTACGACAAATCATATTTTTCTTTTTCCTATTTTTGGAGAAGGCATTGAAGTAGCTTGTGTTTCAGTCCCCAGCCTTCACTCAGTTGCATCTGGACCTCACCTCCAA
>TRINITY_DN10316_c1_g1_i1_2  582-803 uncharacterized protein LOC109820492 [Asparagus officinalis](+)
GAGAAGAGAGAACAGGGTGATGGGAGGATTGAGGTTTTGCCAAAGGGCATTCTGAAGAAGCCTGACAGTCGGGGACTGGTGGAGGTCGGAAAGAGGCGGGTGAAGTGGATGGATTGCTCCGGGAAAGAACTCTTCGAGATCAGAGAATTCGAACCAGTGGACAGTGAACTAGAAGAATCAGTGGATGGTGCAGAAGCCAACCGATTATGGGCTTGTGTTATC
>TRINITY_DN10320_c0_g1_i1_3  76-621 uncharacterized protein LOC105037355 [Elaeis guineensis](+)
GACCTCGACCGCATCCTCTGGACGGAGGATCAGATCGCCGGCCGCGTCGCCGAGCTCGCCTCCCAGATCTCCGGCGACTTCAAGCGCCTCTCCCCCCCTCCTGTCGTCGTCGGGGTCGCTACAGGGGCCTTCGTCTTCCTCGCCGACATCGTCAGGAAAATAACCCTGCCGGTCGTTGTTGATTTCATCAGAGTGGAGTCGTATGGCTCCGGGACGGAGTCCAGCGGCACTCCGAGGATATCTAGTGACATTAAGGTTGATGTCAGCGAGAAGCACGTGATCTTGGTTGAGGACATCGTAGACACAGGAAATACTCTTTCATGTCTCATTCCACACTTGGAAAAAAAAGGTGCATCTTCTGTATCGGTCTGCACTTTTCTCGATAAACCTGCAAGAAGAAGAGCTCAATTTCAGCTAGTAGGAGATGGGAAGTTCTATAGTGGTTTTGAGTGCCCAGATGAGTTTGTTGTTGGGTATGGCATGGATTTTGCGGAGCGCTATAGGAACCTTCCCTGTGTGGGTGTTCTTCAGCCAGAAATATACAAA
>TRINITY_DN10322_c0_g1_i1_1  3-668 serine/threonine-protein kinase ATR isoform X2 [Elaeis guineensis](+)
TCTTTACTTAGAGGTTGCGCGGAGGAATCAAGGACTGCTGTGGGCCAACGGTTGAAATTAGTTTGTGCCGATTGTTTAGGAGCCCTTGGTGCAATAGATCCTGCTAAGTTTAAGGGTATTTCTTGCCAGCGGTTCAAGATTGAATGTTCAGATGACGATCTTATTTTTGAGTTGATCCACAAACATCTAGCAAGGGCATTCAGAGCTGCTTCTGATACCATTGTCCAAGATTCTGCTGCCTTGGCAATACAGGAACTTTTAAAACTGGCAGGTTGCCAAGCTTCACTTAATGATAATACTGCTGGGGAGTCTCTGGAGATTATTGAGGAAGGAAAAACCGGAAATTATATCGAGATGAGCAAACGAGGCCAGAGATTGTGGGACCGTTTTTCTAATTATGTCAAGGAAATTATCGCACCATGCTTGACATCAAGATTCCAACTTCCAAATGTGACTGATTCAGCCTCTTTTGGCCCCATTTACCACCCTTCGATGTCATTCAGAAGGTGGATATTCTTTTGGATCAGGAAACTGACTGCACAGGCAACTGGTTCTCGTTTTAGTATTTTCAGTGCTTGCCGTGGTATAGTGCGACATGACATGCAAACAGCTGTTTATTTACTGCCGTATTTAGTCTTAAATGCTGTTTGCCATGGTACCACAGAG
>TRINITY_DN10324_c0_g1_i2_2  71-1753 general transcription factor 3C polypeptide 5 isoform X3 [Elaeis guineensis](+)
CCGCCAGAGCCCACCACCTCTGCCGCCGCCCTAAACGACTTCACCATCGCCGGCAAGCTGCCGGCATCGGAAGCCTTCGCCGTCCACTACCCCGGCTACCCCTCCTCCACCGACCGCGCTGTCCAAACCCTCGGCGGCCTCCCCGAAATTGCCAAGACGCGCATGTTAGAGACGAACCGCCTGGATCTCCGCTTCCGCCCCGAAGATCCCTACTGCCACCCCGTCTCCGGTGCCCTACGCCCCTGCACCGGCCTCCTCCTCCGGATATCTAAGACAAAGGCTGTCGCCGCTGCTGATTCCTCCGCCGCAGTGTCGCTGCTGCCTGCTGATGAGCTGTCGGCGGAGGTCGTTACTCGGGTGAAACATGCGTATCATTTCGAAGGAATGGCTGACTACCAGCATGTTATTCCGGTCCATGCCGCGGAGGCATCGAGGAAGAAGCGGCGCCGGGTGGGGGAGCAGGAGCTGGATTCAGGTGGTGATGAGCTGTGTCCGGATCCTGAGGATGTGCTGATGATGTTGCCGGATCTTTTCGCGCATAAGAATATACCGGAGAATCTAGTGCTAACTCCGTCAGTTAACATGTTATCAAAAAGTATGCAGAAGGGAGTTGTTCAACACCGTTGGGAGATGGACATTGAACCGTGCCTTAAGATCGCTTTTGACATAGACAGAGTCCCTGTCAAGGTTAATTGGGAGGAAAATGTTCAGAAAGATACAGAAGAGTGGAAATGGCAGATGGCTGTCTCTAAACTATTTGAGGAACGACCTATATGGCCACGTTGGTCACTGAATGAGCGATTGCTTGATGATGGAATACATGTCACTGAACAACAGCTTAAAAGGCTTCTCTTTCTAACTGGATACTACTTTTCTACTGGCCCATATGGACAATTTTGGATTAGGAAAGGATACGATCCTCGTAAAGATCCTGAATCTCGGTTATATCAGAAAGTTGATTTTCGAGTGCCATCTCAGTTAAGAAACCTTGTTGATGGAAATGCAAGTGCTAAGTCTAAGCAAACAAGGAAGGATCTATGTCACTTTCGAGTGTTCCCGTCCAAAATATTTGTTTGCTTGCAACTTTTTGAAATAGTTGATGATTTCATTCAACAGGAAATCAGAAAACCAACAGTGCTGGCAACTTGCTCTCCTGCCACAGGTTGGTTCTCTGAGTTTATGCTTAAAATCCTGAGAACTCATGTGAGCATAAGGTTCCTATCATTATTTCCTAAGAGCGGCGCTGAAGCAATGTTGAAGTCAAAACGCGAGTCCTTGCAAAAATCTAAGAAACTGGAAGCCCGTAGCAGAATTTGGGAATGTCGTGCCAACAGAGATTCTAATAATTCTTCAATGGTGCCAAATGCCGAACCTATTGGTTCAGAGAACGAGGCTGAGGATGGGCCCATTGATGGTGAAAATGATGATGAAGAAGAAGAGGAGGAAGAACTGGATGAGTATGAGTCACCGCCTCTGGCTGACGAAGATGATACATTTGGGCTTGATGATGGTTCTTATCCTCGATCAGGAGAGAGCTTCCCAAGTGATTACTTGCAGGAGATTTTGCGCGGCTTTCCTTTCAACAAAGATGACAAGGACTCACAATCTAAGGATGGTGTTCCACATGCAGATTCAAGTGACAGTGAATATCAGATATTTGAACAAGATAGCGACGATGATGAT
>TRINITY_DN10325_c0_g1_i1_2  102-998 probable proteasome inhibitor [Elaeis guineensis](+)
ATGGCGACGGAGACCGCCGTGATCAACTTCCTCCGCGCTTCCCGCCCCTCCTTCCGAAACTCGGACGACAAGATTGCCTTCGCCGTCCACGCCGCCTTCTTCGCCGCCGGCTACTCGCTCATTGCCACTGGGGCCAAAGCCTTCCCGGAGAATCCCCCCACAGACGGGGAAGAGGTCGGCCTCGACGGCTGGAACGAACTCGAAGACGCCTACGCCTTCGTGTACACGAAAACGGTGAAGGGGGAGAAGAAAGCGGTGCTGGTGAAGTGCTTGTCGGTTGGCAACGAGCTTGCCGTTGATGTGCTGAATCTGACGGCAAAGGAGGGGGAGCCGAAGGAGCCGTTGCATGTTCAGATTAATATTAGGAATCATCTGGAGGATGGTGGGGATGGGCCGGTGAAGTACGGCGAAATGTACAAGGATCTTAAGGGGCTGTTGGAGAATTTGAATGAGGGTGTTTTCTCGAAGCTGGAACCGGCAGAGAATGCCTCACCGACGGGGGAGGGTTCTTCGGCATCCAGTGGCGATGAAGGATCTGGATTTGCCCAGCCCGATGTACATTTTGGGTATCAACCAGACCCTTCCCGTGTTTTATACCCCCCTGTTGTCGGTGGTTATAGTGATTTGTACCCGGGGGCTCCTGCTGGCTTCTATTACCCGCACCCTGGATATGGTGGAGATATGCTTGTTGGACCAAACGATCCGCGCTGGCTTGGGGGAGGACTGCAACCTGGATATCCTGGTGGAGTTCCAGGTGTACCACCAGGTGCTCGCTTCGACCCATACGGTCCTCCAGATGTTCCAGGTTTTGAACCGGGTCGGTTTGTCAGGCAACCACCAAGGCGCCCTGGTGGTGGAACGCATCCAGATCTAGAATACTTCCGAGGACCCAACTAT
>TRINITY_DN10326_c0_g1_i1_3  84-1349 hypothetical protein BHM03_00037926 [Ensete ventricosum](+)
ATGGGCAACGCTCAGGCCCCCGCTGCCGACCCCCGATTCGCCGCCGCCACCAGATCATTCGGCAAAAAAGAGCTGGACGATCTGCGATCCCTCTTCGTCTCTCTCGCATCGCAATCCCAAAGCAACGGCGAGTTCATCTCCCCTTCTATTTTCCAGGAATATTTCGGGATCCCCGGTCCACTTGGAAGCAGGTTGTTCCAGCTTTTCAACCAGAAGAGGAATGACGGCAAGCTCACTTATGAGGATCTTGTCATCTCCAAAGCTGTATATGAGAAAGGGATTCCGAATGAGATCGAGGAGTTCTTGTATGAATTGTGCGATACCAATGGGGACGGCATGGTTGGGAGGTCTGATCTGGAAGCTGTTTTAACGTCAATACACAGTGCTCTCTTTTCTTCGGAAAAAGCTGAACATGGCTTGAGCACACATCCTGATATTATGAATGTATTTTTAAATGCTGCAACATTTTCGAAAGAAGTTGAAGGGGATTCAGGGAAAATCATGTCTTTACGGGATTTTAGAAGTTGGTGTAACCTTTTGCCATCTGTAAGAAAATTTCTTGGAAGTTTGGTCATGCCGCCTGATTCAGGCAGACCGGGTTTTCAAGTTCCTTGTCTACATCACCCAGAAAATGTGAATTCAGAAATATTAATTCTGAGGAATGAATATGCTTGGCACATCGGAGGGGCTCTTTCTCACCATGAGTTGGAGGACTGGAACCTTTTATACCATAGTGCATTTAACGGATTAAGTTTTGCCACCTTTATGGGCAATATATCAAGTGGCGATGGACCAACTGTGCTAATTATAAAAGACACAGAAGGTTACATATATGGAGGATATGCATCACAACCATGGGAGAGTCAGAGTTCTTTTTATGGTGATATGAAATCCTTTCTCTTCCAGCTATATCCAGTGGCATCCTTATTCCGCCCCACAGGAGCAAACAACAATTTGCAATGGTGTGCAGTGAATTATAGCTCAGAGAGCATCCCCAACGGCATTGGCTTTGGAGGAAGGGAAAATCACTTTGGCTTCTTCCTGTCAGCGAACTTCGATCAGGGGCATACATTCAGCTGCACCACTTTCAACAGCCCTTGCCTCTCAAAGTCGAACCAAATACGCCCAGAAGTAATTGAGTGCTGGGGAGTAGTTCCCATAGGCACTCAGAACGAAAAATCAGAAACTGTGAAAGGCACAGTTCTCGAGAGATTCAAAGAGGATCGCAACATGCTCAAGTTGGTCGGCCTCGCTAGTTCCAGTGAC
>TRINITY_DN1032_c0_g1_i1_1  1-351 Homo sapiens ADP-ribosylation factor 3, partial [synthetic construct](+)
AAAAAAGAAATGCGCATCCTCATGGTGGGCCTGGATGCTGCAGGGAAGACCACGATCCTCTACAAGCTTAAGCTGGGTGAGATCGTGACCACCATTCCCACCATAGGCTTCAACGTGGAAACCGTGGAGTACAAGAACATCAGCTTCACTGTGTGGGACGTGGGTGGCCAGGACAAGATCCGGCCCCTGTGGCGCCACTACTTCCAGAACACACAAGGCCTGATCTTCGTGGTGGACAGCAATGACAGAGAGCGTGTGAACGAGGCCCGTGAGGAGCTCATGAGGATGCTGGCCGAGGACGAGCTCCGGGATGCTGTCCTCCTCGTGTTCGCCAACAAGCAGGACCTCCCC
>TRINITY_DN10331_c0_g1_i1_4  76-1416 uncharacterized protein LOC103703783 isoform X1 [Phoenix dactylifera](+)
TGCAGATTCGAGTGGGACGATAAATCCGAGCTCTACTTCCACGCCAGTAGTGGGTTTTATCATGACCCTAATGCTGGATGGTATTATAGCACTAGAGATGGTTTGTATTACGCATTTGAGAGTGGAAGTTACGTGCCATTGACATGCAATGAGGTCGAGGGGTCTAAAGATTATCAGCACACAAGCTATGTTTCCAGTGATCCCATCCAAGACGGGCCATGCTCGGAAGACATTGCTCATGAAGGGACTGAAAGCTATTGTCCACCATCACAATGGCTAGAGGAGACATTGATTGATCTTTATTTATCGGGTTATTCCAACTCAGAGGTAGATGCCAGTAGGTCATCAGGAACTCTACAAACAGATGGAGACAGAATCCAGGCCCCTGCAGAAATATTGCCTGATAATTTGTCTTCGGATAGGTCACACGGATGTTATAACGACATAACATTTCATCATGTAGAACGAGGTGAAAGGAACACTGAGGTTATTGAAGATGTACAAGAGGCTACTGATCAATTCTTAGAGGAAGAGCTTTCATCAGAAGAAAAAAATTGGCAAGCTCAATATGGCCAGGTTGTAAGTTTAGAGGATAAGGAATCGCCATCGTACTCGGCAATTGATCTATGGGACTGGGAAATTGTTGAGGAAACCGCAAGGAAAAAACATCAGGTGTTTAGGGTGATTGGAAGGTTGGTCAAACGTTCCGCCAAACTGCATCCTTCTGTGCCTTCTCGTGGTTGCCTTACGAAAACTACTCCCATTCGTGGTGTTCATCTTGATTTAATATGTGTTGCATCAGGCAAAGTATACAGATTAAGGAGCCCCAATACAAAGTATTTGGCTTCTTTATCCCAATTTGATGCTTCTAATCCCACGAAAGATTGGGGCTTCCCCGATTTATATATTGCCATGCACAACATCTTGCCAGTTGGTCCAAAACAATCTTATGTATATGACATCTCAAAAAAAGCCATTGACGATGATTTATCTGCCATTATTGATCAAGTTCCTTCTTCATTTGACAAGCACAAGCCAGTTTACAGGGACAGAGCTTCTGAAAGGAGGACATTATATGGTGGCTTCAGTATAGGCCCAGGACAAAAGGAATCTATGGATGGTTTATTTGGAGAAGAAATATCCACACATTCTTCTGATGCAGAAACAGCAGCTGCATCTGCAGAAGCCTTGGACATGTCATTTGGGTCTGGAAGCTACGGGAGAAGGATAGTAGAAAGTATGGGTTGGAAAGATGGAAATTCTCTTGGGAGAAACAACAATGGAATTTTAGAACCCCTGAAAGTTGTTGGTAACATAGGCCAAGCAGGTTTGGGATGGAAT
>TRINITY_DN10331_c0_g1_i2_5  151-1248 uncharacterized protein LOC103723369 isoform X1 [Phoenix dactylifera](+)
GCTTCAATGGATGACAAGGAAGTGAAAATCAGTGTTGAACCCCATGTCCCTTCGAGGAAGGGATGGTCAACACTTCCCCATCCTGCATTTCATTCTCTTCTGCAGTTCCCTCAGAAACTTCAGAACTGTTTCAAGTCGCATTTCAAGCATCTGAGGAATAATGAGCAGAGTGGTGATAGTTTAAAACCTATAGCATTCAAGAAAGAATCAACTGCTTTGGAGATTAGTTTGGATAAGCAGCTGCAGGTTTGGAAAGAAAATTCTACTTGGGTTGATCAGCCACCAGAAATAAAGGTAACCGTGCCTAAAGGTTCTCTTTGCAACTTAAATGTGAAAGTTAAGGTTGGGTTGCCTCCGGATGCAATCTATAACATTGTCATTGATCCAGAGAATAAGAGAGTCTTCAAGAACATTAAGGTTTTGTTTCCCAGGTTCAAGTTGCTACCAGCAGCCGCCTTGTTGGCTCCGTGCTTACTACCCCACCAAGGAGCTCTTTTGTTGCCTCACTCTGCTACTCCCTGGCTCTTGCTCTCCTGTTTGGAAGTGATATCCAGAAGAGTCTTGGTTGATGAGGGCTCAAGGCAGGTCGTCGAAGTGGAGCAAGCAGCAATCTGGAGATTTCTTTGGTTGTCAGGGGTTATATCAGTTCATGTCATAGTTGATCAAAACAGAAAAGATCACACAGTGAAATTTAAGCTAGGGAAAGATGGATTCATGAAAAAGTTTGAAGGTTGCTGGCAAGTCGAACCACTATTTATCGACGAACAGTTATGCTCTCCTTACAAGCCAAGATCATATGCTGACTATGAATATCACACCAAGGGCAAAGGAAGAGTGGGTTCGATTGTGAGCTTGGATCAGCTGATCCAGCCAGCGATGCTCCCACCGCCACCGTTCTCGTGGTATTTGAGGGGAATCACTGCTAAGACGACTGAGACAATGGTCAATGACCTTTTAGCTGAGGCAGCTCGGTTGAGGGGATCGATCGGGGATTCTAGTTTGAGGCAAGAGATTGATAAACGAGACGACAGTTTAGCATGTAATGTTGATGATATCAAGGAGAGATGGCGTCGGAGAAGAAATATGAGACGGCGCAAA
>TRINITY_DN10332_c0_g1_i1_3  181-879 type IV inositol polyphosphate 5-phosphatase 3 [Elaeis guineensis](+)
GTCATTGAAGATGAAATATTGTCTGGGAGTGATACTGAGACTGATGACGAAGCTCAACCCAATAATGACCAAATCTTTGACTGTCTAACAGACAGTGATGGATGCACTGGAATTCAAGATAATCTGGATTGAGCTGTAGCTTCTGATTGTACCTTTCAAGCTAATGCAGCCACATCAAAGGACTTGGATCTTCATAGGCAGTCATCAGTAAAGATATTTAATAGGTCCAATCGTTTTAAGTTTTAAAGATTTTATGAGAACAGAAGCATCAATGGCCCAACAGAAGAAGCTAAGGAAAACACTTGACCGCTTAGAGAGGATTGGTTGATTTGGTCGGAGCAGTCCCTGGATATGCTAGCTCGTCACACTTTAAAGAATCAAAAGACTATCAGATCAGTTATAAGCCTTTCAGAGGGTGCAATTCATTCAAATCAGGACATGAGGATCAAAATAATCCAGTAGTCTGGTTTGACTTCCAAGTTTTCACTTGGTACTACAACGAGAAAGGAAAAGGTCAGCTTTTACAAGGATAATAAGCAAGTAGACGGTCTGGATTTGTTTATCAATTGTCATCTGACTGAGTGGGAGGGAAATCCTAGCAGCAGCGAGGGGAAGAATGAACAAGTGAACTGGATCTGCCGGAGCTTGCGGAAGCATATCCAGAACTTGAAGCTATCAACTGTTGGTATAGGTGTCTTG
>TRINITY_DN10332_c0_g1_i1_5  18-725 PREDICTED: vacuolar iron transporter 1.1-like [Musa acuminata subsp. malaccensis](+)
GCGTCGGACAAGCTTCTCCAGCATCACAAGGAGCGCCACTTCACCGCCGGCGAGGTCGTGCGTGACGTCATCATGGGCGTCTCCGACGGCCTCACCGTCCCCTTCGCCCTGGCGGCCGGCCTCTCCGGTGCCAACGCCACCTCTTCCCTCATCCTCACCGCCGGCATCGCCGAGATTGCCGCCGGCGCCATCTCCATGGGTCTGGGCGGGTATCTGGCGGCGAAGAGCGAGTCGGATCACTACACGCGGGAACTGAAGCGGGAGCAGGAGGAGATTATCAATGTCCCCGATACAGAGGCGGCGGAGATCGGTGAGATCATGGCGCAGTACGGGTTAGAGCCGCATGAGTATGGTCCGGTTGTTAGCTCGCTGCGGAAGAACCCGCAGGCCTGGCTCGAGTTCATGATGAAGTTCGAGCTGGGACTGGAGAAACCAGACCCGAGGAGGGCGCTGCAAAGCGCGCTGACGATCGCAGTGGCATACATTGTAGGTGGTCTGGTTCCGCTTATGCCATATATGTTCATCCCAGTCGCCCACAAGGCGATGCTGACATCTGTTGGGGTCACTCTTGTTGCCCTCGTCTTCTTCGGCTACATCAAGGGGCGCTTCACTGGTAACCGCCCATTCCTCAGCGCAGCTCAAACTGCCTTGATCGGTGCCCTTGCCTCCGCTGCTGCTTACGGCCTGGCCAGGGCTGTCCAGGCTGTA
>TRINITY_DN10333_c0_g1_i1_5  99-629 pectate lyase [Salvia splendens](+)
ATGTCGACGCCGTCGAGGAAGAGGCTGATGAGGGATTTCAAGCGGCTGCAGCACGACCCGCCGGCGGGGATCAGCGGCGCGCCGCAGGACAACAACATCATGCTCTGGAACGCCGTCATCTTCGGGCCCGATGACACGCCGTGGGATGGAGGTACGTTTAAGCTGACGTTGCAGTTTACAGAAGATTATCCCAATAAGCCGCCTACTGTCCGGTTTGTCTCGCGGATGTTCCACCCAAATATATATGCCGATGGAAGCATTTGTTTGGATATATTACAAAATCAATGGAGTCCTATATATGATGCAGCAGCAATTCTGACATCTATTCAGGGATTGAAGAAAGTTTATTATGTGCTGCTGCCTTCACTTGGCTCAATACCTCATCTGTCACCAGTTGTTTGTACTTCTCTCCTCTGCGACCCGAATCCCAACTCCCCTGCAAACTCTGAGGCAGCTCGGATGTTCACTGAGAACAAGCGTGACTACAATCGACGTGTTCGTGAGGTTGTCGAGCAGAGCTGGACGGCCGAC
>TRINITY_DN10333_c0_g2_i1_1  4-261 cytochrome P450 86A1-like [Elaeis guineensis](+)
GTGGGAAGGATGGAGGAGATATGGTGGAAAGATTGTATGGAGTTCAGGCCGGAGAGGTGGCTGACAGTCGATGGAGGGAAATTCGAGCCAACAAAGGATGTCTACCGCTTTGTGGCGTTCAATGTGGGGCCTAGGACGTGTTTGGGGAAGGACCTGGCTTACTTGCAGAAGAAGTCGATCGCGTCGGCAGTGCTGCTGAGGCTTCGCCTGGATCTGGCGGCTGGTCACCGTATTGAGCAGAAGATGTCTCTGATTCTT
>TRINITY_DN10333_c0_g3_i1_1  377-871 cytochrome P450 86A1 [Elaeis guineensis](+)
CTCCATGACAACCCATTCGCCGCCACCTTCGATGTCACTACCGAGGACACCATCCAGCGCTTTCTCTACCCCCAATGTGTTCTGGCACATCTAGAAGGTGCTTCCTCTACCCCCAATGTGTTCTAGCACATCTAAAAGGTGCTGGATGTCGGTGCTGAGCATCGGCTTCATTCGAGCCTGGCGGTCGTCGACAACTACAAGACTGAAGCTATCACCGTCCGAAAGGACTCGCCCTCCAATGACCTTCTATCGCGCTTCACGAAGAAGCACGACATAAATGACAAAGTTTTCTCCACTGCCGTACTACAATGGATAACACTCAACTTCGTGCTCGCTGGGCGAGACACCTAATCAGGCGCCCACAGCTAGTTTTTCTGGAATGTGATGCAAAAGCTGGATATGGAGAGGAAGGTGTTCGAGGAGATTGTGGTGGTGCTACAGGAGACACGGGGAAGCGACAGGAGGTAGTGGATGGGGGAGTCACTGGAGTTTGAG
>TRINITY_DN10337_c0_g1_i1_1  72-884 hypothetical protein BHE74_00005720 [Ensete ventricosum](+)
GGCGGCGGCTTCCACCACAACGAGGCGATCTCCGCCGTTCAGGATGAGGATCAGTACTATGGCGAGGACGACGACTACGACGACCTCTACAACGACGTCAACGTCGGCGAGGGCTTCCTCAACTCCCTCCCCCCCAACAACGGTGGCTTCATCGAGGAGCAGCCTCGCAACGAGCCTCCTCCTCCACCGCTGCCGCTCGCACCCCGGCCGCCTCTCCCGGTACCGGAGCCGATGATCCCCGGGGTCGCCGGTGAGCCCAAGGCGGAGCATCCCGTCACCGGGTTCCCTGAGCCCGGTTTTCGGGGAGCTATCGAACCGGCCCCCCGACCGCCGGTGATGCTGGGGCAGCCACCTATCAGGGATGCCCAGATCCATGACGGTAGGGACATGTACCCGAGGCAGGTGGGTGGCTATGGGGTAGGGGGGAGTGTTAATGGCAGTGGAGGGCCTGGTGGGACTACTCTCTTCGTCGGGGAGTTGCACTGGTGGACGACTGATGCAGACGTTGAGGCGGAGCTGTGCAAGTATGGGCATGTGAAGGAGGTGAGGTTCTTTGATGAGAAGGCTAGCGGGAAATCGAAGGGATACTGCCAGGTTGATTTCTATGACGCAGCAGCGGCGGCCGCCTGCAAGGAAGGGATGAACGGGCATGTCTTTAATGGTCGTCCATGTGTTGTGGCATTGGCGGCGCCTCATATTGTTCGCAGGATGGGCGAGGCGCAGGTGAACAAGAATAGGAATCAGTTGATGACTGCACAGCCTCAACCGCCGATTGAGCAGAAGGGGAGAGGTGGGGGTGGGCCTCCTATGGGT
>TRINITY_DN10337_c0_g1_i1_2  114-1355 SNF1-related protein kinase regulatory subunit gamma-1-like [Phoenix dactylifera](+)
ATGGAGAGCCCGCCGGGGAGCGCGAGATCCTGTGGTAGCCCGGAGGCGGCGATCGGGTACCGGGTGGAGGACCTGTGGGACGTGCTGGAGCCGCAGCTCAGCCCCTCCGAGAAGCTCAACTCCTGCTTCGAGAGCATCCCCGTCTCATCCTTCCCCGCCGCATCACAAGTAATTGAAATACCTTCGGATTCCAGTCTGGCTAATACCGTTGAAACCCTTTCCAAACACAAGATCCTCAGTGCACCTGTTCGGAATGTTGATGCACCAGAAGATGCCAGTTGGATTGACAGATACATTGGCATTGTAGAATTTCCCGGAATTGCTGTGTGGCTTCTGCACCAGACCGATGTTGCATCTGCTTTAGGCAGTGCTGGCCTTTCTGCTGGAAGTGCTGATGCGTTTAGTGCTGATTTTGGATCCACAAATTTGGGCCGTGATGCAGCCGATTCAACGGGAGGAGGATTTTTTGAAGCACTCACTTCTTCAGACTTCTATAAAAATACAAAGGTTGGAGATATTTCAGGGTCATTCCGCTGGGCTCCATTTCTTGCCTTGCAGAACTCTGACTCATTTCTTACCATGCTTTTGTTACTATCGAAGTACAGAATGAAGAGCCTTCCTGTTGTTGATCTGGGTGAAGGAAAGATTGAGAACATCATTACACAATCAGCTGTGGTTCATATGCTATCCGAATGTGCTGGGCTTCACTGGTTCGGAAATTGGGGTACCAAGAAACTCTTTGAGTTAGGCCTGCCAGTTATGAAGCCTAGGAGACTTTTCAAGGTAAATGAGGATGTACCGGTCCTGAAGGCTTTCCAGTTAATGAGAAGAAAAGGAATTGGTGGTCTTCCGGTTGTTGATGCAAGCGAGACCAAGGCAATAGGCAATATAAGCATCAGAGATGTTCAATATCTTCTTACTGCTCCTGAAATATATAAAGACTACAGGTCCATCACAGCTAAGGATTTCCTCACGATTGTCCGAACTTATTTGGAAGAGCAACACGAGGCATCACCGATGCTCCGCAGTGTAATCACATGCAAAAGATCCGACATGCTGAAAGATATCATACTGAGACTGGACTCCGAAAAGATACACAGGATCTATGTTGTTGACGAGGAAGATAACTTGGAGGGAGTGATCACTCTCAGAGACATAATCTCGAAGATCGTCCATGAGCCACATAATTACTTCGGAGATTTCTTCGACGGAGTTGTTCCGCTGCCTCCAGATAGTAGGGTG
>TRINITY_DN10337_c0_g1_i1_5  206-517 hypothetical protein CUMW_040160 [Citrus unshiu](+)
CTCAATGACAACCCCTACAACAGAAAATGTGATGTTTATAGCTTCGACATTTGCTTATAGGAGATCTATATATGCCGTATCCTGTTCTCAGTTTCTTAGAGATCACTTCTGCAGTTGTTCAACAAGTACTCAGTTTCTTAGAGATCACTTGTGCAGTTGTTCAACAGTCCATGCTCTCTCGCGGTTGTGATGGAACAAAGCTGGAATGCGGACCCAGATAGACGGCCTGAGTTGGATGAGGTAGTAACTATGTTGGAGGTGAGCGACACATACAAGGGTGGAGGTATGATCCTGCAGATGAGTCCCAAGGAT
>TRINITY_DN10339_c0_g1_i1_1  53-1465 serine hydroxymethyltransferase 4 [Phoenix dactylifera](+)
ATGGATTCCGTCGCCTCCTGGGGCCTGACCCCTCTCGTCTCCGCCGACCCGGAGATCTTTGATCTCATCGAGCACGAGAAGCGCCGCCAGTGCCGCGGCATCGAGCTCATCGCCTCCGAGAACTTCACCTCCTTCGCCGTCATCGAGGCCCTCGGCAGCCCCCTCACCAACAAGTACTCGGAAGGCATGCCCGGCGCCCGCTACTACGGCGGCAACGAGTTCATCGACGAGATCGAGAACCTCTGCCGATCCCGCGCCCTTGAAACCTACCGCCTCGACCCCGCCAAGTGGGGCGTCAATGTCCAGCCCTACAGCGGCAGCCCGGCGAATTTCGCCGCCTACACGGCGCTTCTCAACCCCCATGATCGGATCATGGGGCTGGATCTACCGTCAGGCGGGCATCTAACCCATGGATACTACACATCCGGGGGGAAGAAGATCTCGGCGACCTCGATCTACTTCGAGAGCTTGCCGTATAAGGTGAGCTTCGAGACGGGATACATCGACTACGACAAGCTGGAGGAGAAGGCTTTGGACTTCCGCCCCAAGCTGATTATCTGCGGTGGGAGTGCGTATCCGAGGGATTGGGATTATGCGAGGTTCAGATCAGTTGCCGACAAGGTCGGGGCGTTGCTGCTCTGTGATATGGCGCACATCAGTGGCCTTGTTGCAGCTCAGGAAGCAAAGGACCCTTTCGAGTACTGTGATATTGTCACCACCACGACACACAAGAGTCTCCGAGGGCCTAGATCTGGCATGATCTTCTACAGGAAGGGCCTGAAGCCGGCCAAGAAAGGCCAACCTGAAGGTGCTGTGTACGACTACGAAGACAAGATAAACTTCGCCGTGTTCCCATCCCTTCAGGGCGGCCCTCACAACCACCAGATCGCCGCACTTGCTGTTGCCCTGAAGCAGGCAATGACACCTGGATTCAAAGCCTATGCCAAGCAAGTGAAGGCCAATGCTGTTGCCCTCGGAGAATATTTGAAGAGCAAGGGGTACAAGATTGTTACTGATGGCACCGAGAACCACCTTGTCTTGTGGGATCTCAGACCCCTTGGCCTAACTGGCAACAAGGTCGAGAAGCTCTGTGATCTGGCCAACATCACAGTGAACAAGAATGCTGTGTTTGGTGATAGTAGCGCATTGGCTCCTGGTGGTGTTCGTATCGGTACTCCTGCCATGACTTCAAGGGGTTTGGTTGAGAAGGATTTCGAGCAGATTGCTGAGTTCCTTCACCAGGCAGTGACTATCACCCTGAATGTCCAGAAGGAGCATGGGAAGTTACTGAAGGACTTTAACAAGGGTCTGGTCGACAACAAGGACATCGAGAACCTCAAGGTCGAGGTTGAGAAGTTTTCTGCCTCATTCGACATGCCAGGGTTTCATGTGTCTGAAATGAAGTACCAAGAT
>TRINITY_DN10340_c0_g1_i2_3  494-910 hypothetical protein C4D60_Mb02t18180 [Musa balbisiana](+)
TGTTTATCTACTAGCTCTGACGGGGCTGCGACTCGTTATAGTTATGTACATACTGAGATCGATAGAGCTGTTGACTGGGACGATGCACTGAAGAAGAGTACGCAAGAGTTTCAGCATCAATCGTACAACCTCTTTACCTGCAACTGCCATTCTTTCGTCTCGAATAATCTGAATAGATTGTTGTACGACGGGCATGGCTCGTGGAACGTGGTGAACTTGGCTGTTCTGATGTTGTTGAGAGGTACTTGGGTGAACAAAACAGCTATGGTGAAGTCTTTGCTGCCTTTTGCGGTGCTATTCTGCATAGTTCTTGTATTTGGTGGGTCGATAATCCTGATTGGCTGGGTTGCTTTTGCTGTTGTTCTTGTTGGTTGGTTCCTTGTTGGTACTTATTGCTTCAAGGATCTTATCCAGTTG
>TRINITY_DN10341_c0_g1_i1_1  34-423 uncharacterized protein LOC7475770 isoform X2 [Populus trichocarpa](+)
AAGAAGGAGCTCCTCTACGACGCCCCATGGCGTGGCGGCGACGACGACGACAAGTTTGAGGACGCAAAGATGAAGGTCACAAACCAGCCCGGCTCCACCCCCACGATGCACGTCCGCCGCAAGAAATCCGCCGCCCTAGAGGAGGAGGAAGTCGACACCGAGATTGATCCCGAGCTCCGCTACAGCTTTCAACGAAACGCCGCCTTTCTGAAACGAGTGTTTAGTTTAGACACTCTTGTGAAACCTCTTCCTCCTACTATGGCCTATAGTGCACAACGCAGCCTGCGTTTTTTCACTCGTATTTTCACACAGCTTTGGGATCCCGAGGGAATCCAAGATGCGCAAAGAGCAATTGGGATCGGGAATGAAGAGAAAGTTCGCCGTGTCCGT
>TRINITY_DN10343_c0_g1_i1_2  49-420 integrator complex subunit 9 isoform X5 [Elaeis guineensis](+)
ATGAAGATTACATGCTTAACCAAAGGCAGCGGCTACCACTCCCCGCCCTCACACATCATCGACATCTGCGGCTTCCGTCTCCTCATCGACTGCCCCCTCGATCTCTCCGCTCTCACCGCCTTCGCCCCCGTCCCCACCGACCCCTCTTTCTCGTCCCCCCTCATCCACGCCGAGCCCTGGTACAAAACCCTCAACACCCTCCACCTCTGGGATCCCTCCCTCATCGACGCCGTCCTCGTCTCCACCCCTGCCGGCATGCTCAGCCTGCCCTTCCTCACCCGGGATCCCAGATTCTCGGCTGCAATTTATGCGACTGAGGCGGCGGCGAGGATCGGGCGGCTTATGATGGAGGAGCTGGTGTTGATGCATGCC
>TRINITY_DN10344_c0_g1_i1_1  1-936 uncharacterized protein LOC105052151 [Elaeis guineensis](+)
TTAGGGTTAATGATCAGCATTGTGAAGGCAGATTTGAAGTTAGGGTTTTACGATCAGAGTTGTCCAAAGGCTGAGAAGATAGTCTTTGACTACGTTAAACAGCAAGTCTCGAAGGCTCCGGCACTCGCTGCTCCTCTTCTTAGAATGCACTTCCATGACTGTTTTGTGAGGGGGTGTGATGCATCTGTTCTTATAAACTCAACAAGCAAGAACAAGGCAGAGAAAGCCGGATTTCCGAACCTAACCCTTCGCGAATTCGATTTCATCGACAACGTCAAGAGTTTGGTGGAGAAAGAATGCCCTGGAGTTGTTTCGTGTGCGGATATTCTCACCTTGAGTGCAAGAGATGCAGTACTTACCATAGGTGGACCTTTCTGGAATGTTCCAACCGGTCGTCGCGATGGATTGATCTCCATTGACATAGAGGCCAACTCAAACATCCCTGCACCAACTTTTAATTTTACTGCACTACAAGCATCATTTGCAAAGAAAGGATTGGATTTGATTGATTTACTTCTGCTATCAGGAGCTCACACAATCGGGGTTGCTCACTGCAACTCATTCAGCAGTCGTCTGTACAACTTCACTGGGAAAGGCGACCAAGATCCGGCTCTTGACAAGCTATACGCTCCTCATCTTAAGAGCAAGTGCAAGAATCTAACCGATAATACCACCATAGCTGAGATGGATCCCGGGAGTTTCAAGACCTTTGATCTTGGATACTACATGCTTCTACTCAAGAGAAGAGGGTTGTTCACATCCGATTCAGCTCTAACTACTGATCCCGCTACCAAGGCATCCATCACGAAGATTGTCAACAGTCCTCTTGAAGTATTCTTCAAACTGTTTGCTTTGTCAATGGAAAAGATGGGACGAGTTGAGGTGAAGACTGGATCGGCTGGCGAGATCAGGAAGAAGTGTGCATTTATCAATAGC
>TRINITY_DN10346_c0_g1_i1_3  79-447 PREDICTED: splicing factor 3B subunit 6-like protein [Juglans regia](+)
ATGGCCACCATCAGCCTCCGCAAGGGCAACACCCGCCTCCCCCCGGAGGTCAATCGCGTCCTCTACGTCCGCAACCTCCCCTTCAACATCTCCAGCGAAGAGATGTACGACATCTTCGGCAAGTACGGGGCGATCCGCCAGATCCGGATCGGCAACGGCAAGGACACCCGCGGCACGGCGTTCGTTGTCTACGAGGACATCTACGACGCCAAGACCGCCGTCGATCATCTCTCCGGCTTCAACGTCGCCAACCGGTACCTGATCGTTCTGTACTACCAGCACGCGAAGATGAGCAAGAAATTCGATGCGAGGAAGAAGGAGGAGGAGATTGCGCATATGCAGGAGAAGTACGGCCTTTCCAAAGATAAG
>TRINITY_DN10346_c0_g1_i1_4  144-290 protein STRUBBELIG-RECEPTOR FAMILY 8 [Elaeis guineensis](+)
TTGGCGGCTGCGGTGGAGGCCGGGAGGATACCGACTCCGCTGACGTTCAAAGCTCTCGGAGTTCTCTACAGTTTGCTCAACAGCCCCGCTCAGCTGTCCGGCTGGACTGCCGGGGGCGGCGATCGCTGCAGGGAGTCATGGAAGGGG
>TRINITY_DN10347_c0_g1_i1_5  99-1310 PREDICTED: tryptophan--tRNA ligase, cytoplasmic [Musa acuminata subsp. malaccensis](+)
ATGGCAGTGGAGCCGAGCAGTGGCGGCGTTGCCGGAGTCGCTGAGGAGGAGCAGGTAGTGAATCCGTGGGAGGTGTCCGCTAAGGACGGCGGCAAGATCGACTACGACAAGCTCATTGACAGGTTCGGCTGCCAGCGCCTTGACCCCTCTATCGTCACCCGCGTCGAGCGCCTCACTGGACGCCCCGCCCATGTCTTCCTCCGCCGCGGCGTCTTCTTCGCCCATAGAGATTTTAATGAAATACTCGATTTGTACGAGAGAGGTGAGAAATTTTATTTGTATACTGGGCGGGGTCCCTCGTCGGAGTCTCTCCATCTGGGGCATCTGATTCCGTTCATGTTCACCAAATACTTGCAGGATGCTTTCAAGGTTCCTCTTGTAATACAATTAACTGATGATGAGAAGTGCATGTGGAAGAACCTTCCAGTTGAAGAGTGTGAGAGGCTTGCCCGTGAGAATGCGAAAGATATTATCGCGTGTGGCTTTGATATAACTAGAACTTTCATCTTCTCGGATTTTAATTATGTTGGTGGTGCCTTCTATAGGAACATGGTTAGGGTTGCAAAATGTGTCACATATAATCAGGTTGTGGGAATATTTGGCTTCACGCGTGACGATCATATTGGGAAAATTAGCTTCCCGCCTGTGCAGGCGGCCCCTTCTTTCCCTAGTTCATTTCCCCATCTCTTCTCTGGCAACAACAATGTCCGGTGCTTGATACCATGTGCAATTGACCAGGATCCTTATTTCAGGATGACACGGGATGTTGCTCCCAGGATAGGCTATCATAAACCATCATTGATTGAGTCAACATTCTTCCCTGCCCTTCAGGGAGAGACTGGAAAAATGTCTGCCAGTGATCCAAATTCTGCAATATATGTGACAGACTCTTCCAAAGACATTAAGAACAAGGTAAATAAGTACGCTTTCTCTGGTGGACAAGACTCTGTAGAAAAGCACAGGAAATATGGAGCAAACCTAGAGGTTGATATCCCTGTCAAGTATCTCAGTTTCTTTCTTGACGATGATGAAGAACTTGAGTTTATAAAAACGGAATATGCCGCCGGACGAAAATTAACTGGGGAGGTTAAGGCGCGTCTTATTGAAGTCCTTTCAGAGTTGGTTGAAAGACACAAGAAGGCTCGTGCAGCAGTGACTGATGAGATGGTGGATGCTTTTATGGCTGTGAGGCCTCTCCCGTACATGTTCAGT
>TRINITY_DN10347_c0_g1_i2_3  174-1487 UDP-glucuronic acid decarboxylase 1-like [Phalaenopsis equestris](+)
ATGAAGCAGCTCCACAAACAATCCAGCCTCAACCAGCAGAGCCAGATCCCGATTCACAATAGCCCCACCTACAGCACCAAACCCTCCAAAATCCCCCGCTCCTCTCTCCCCCGATCCGCCGCCGCCTACCTCCTCCGTGAGCAGCGCCTCCTCTTCGTCCTCGTCGGCGCCCTCATCGCCTCCACTCTCTTCCTCCTCCACCCCTACTACTACTCCTCCCTCTCCCGCCTCTCCCCCGTCGACACCCCCATCCCCGTCTTCCGCGACCCCGCCTCCTTTGACCACCGCGAATCCTCCATCTCATCCTTCTCCTCCGCCGCATCGGCCGTGGTTGCCAGTGGCGGTGGGCGGCGGATCCCGGTGGGCCTCCGGAAGCCGCCGCTGCGGATCGTGGTGACCGGCGGGGCGGGGTTTGTCGGAAGCCATCTTGTAGACAAGCTGCTGGCGAGGGGCGATAGTGTGATTGTAATTGACAATTTCTTCACCGGGCGCAAGGATAACATAGTTCATCATTTTGGGAATCCTAAATTTGAGCTGATCCGACATGATGTTGTTGAGCCAATCTTGCTGGAGGTTGACCAGATCTATCATCTCGCCTGCCCGGCATCGCCAGTGCATTACAAGTATAACCCTATCAAGACAATCAAGACAAATGTGATGGGTACCTTGAACATGCTTGGATTGGCGAAGAGAATTGGAGCTCGTTTCTTGTTGACGAGCACAAGTGAGGTCTATGGTGATCCACTCGAGCACCCTCAGAAGGAGACGTACTGGGGCAATGTCAATCCGATTGGTGTTAGGAGTTGTTATGACGAGGGAAAGAGGACAGCTGAGACTTTAACAATGGATTACCATAGAGGTGCTGATGTTGAGGTGCGGATTGCTCGCATTTTCAACACATATGGCCCTCGCATGTGCATAGATGATGGGCGTGTGGTTAGCAATTTTGTTGCACAGGCCCTTCGCAGAGAGCCGCTCACTGTCTATGGTGATGGCAAGCAAACTCGAAGCTTCCAATACGTCTCTGATTTGGTTGATGGGCTGGTAGCACTAATGGAAGGTGAGCACATAGGACCTTTCAACTTGGGGAATCCAGGGGAGTTCACCATGATGGAACTGGCTGAGGTTGTCAAGGAAACCATTGACTCAACTGCGACCATTGAGTTTAAACCGAACACCGCCGACGACCCACATATGAGAAAACCTGACATCACCAAGGCAAAGGAGCTTCTGAACTGGGAACCAAAGATTTCACTCAAGGAAGGTCTGCCTCTCATGGTGACAGATTTCCGCAAGCGTGTTCTGGACAAAGAA
>TRINITY_DN10347_c0_g1_i3_4  26-1057 uncharacterized protein LOC103696925 [Phoenix dactylifera](+)
ATGTCAGGTGTAGGCAGAGTGTTGAGGACAGCTAGATCCCTTCAGACAGATCACACTCCGTTCTCATCTTCTTCTTCGCCTTTCTGGGCTTGCCCGTGTCTCGGTTTACCGACAAGAGGAGCAAAGACGGCCATCCCACTGATGAGCTCCAATGGGAGAACGAAGTCACCATCTGCTTCTCTTCAACAGACAACTGTGAGTACACCAGAGCAGGAGAATACAAAGAAGCCTACCGATATGAATGTAATCTCTCCCTCAGCGACGATGTTATTGGACTTGCAGTTGCAGTCCCAAGCTGCAAGAATAGCTACACTACGTATTGGTTGGACTTTTCGGGCTGAGATGATTGTTGAAAGGGCTGTTGTGGGATGTCAGTCATTCGCCATGATTGCAGTTGCGGGTTCTCTCATAGGCTCGGTATTGTGCTTTGTTGAGGGTTGTTCCTTTGTTTTGAAGTCATTTTTTGAGTTCTTCGTTACAGTAACAGAAATGTTGGATCGCGGAGGAATCATACAGCTGCTCATCCAAGCAATTGGTAGATTAAAATCAGCTGGATCAAACTGATAATGATACCTTTCTCTTTTACACCATAAGTTAAGGGTTCAACGTTTACTTCTCTTGATTCTCAGATATGTTCCTTATGGGAAGTGCATTGCTTACTTTTGGAATGGGCATGTACGACATGTTTATTCAATCAAAAGATGCTCAACGGAGGCCACAAATAGCTGAATTAAACTTTTTTGGGCTATTCAACCTCAAGGTGTGTTAATCAGATGATATTATATGAATTATGTTCAATTAATGTGACATTAATTTGTATGCATAACCAATTCACAGAGACTTTCAGAGTCTATTCAGATGCAATCTATTACACGGGCAAAAGCTAGGATTGTGCATGCTGTGGCACTGTTACTCCAAGCAGGGATGGTGGACAAGTTTAGGAATGTTCCCTTGACCAGAGGGTTAGACGTTGCTTGCTTCGCAGGAGCACTGCTCAGCACATCAGCTACTGTATTTCTCCTCTCAAAGTTG
>TRINITY_DN10348_c0_g1_i1_4  2-220 probable NAD(P)H dehydrogenase subunit CRR3, chloroplastic [Phoenix dactylifera](+)
CTGGCTTCCACCCCCATTAGACAGGCAGAAGGTCCAGTTGAGAGGAAGATTCGTGAGGCGGCCGAGTGGGTGGTTGATTGCACTGATTCTCGTTCTAGCTCTAGCTCTGGATGGGCATCAAATTCTATTGGTGGTGTGCCTTAATATTCTATCTTGCTCTTTCTGGTTGCATTCAGTGTTCTAAAGCTACCAATTGATCTCCCTTTCATGGATGCTCTA
>TRINITY_DN10349_c0_g1_i1_1  142-513 hypothetical protein AXF42_Ash000753 [Apostasia shenzhenica](+)
ATGGAGTCGGAGGTGGTGAATTCCGAGCTCCTGCTACCACCGGTGCTGCCGTTCAAGAAGGTCCAGATGGGGGACAAGTACCCCAAGGGCCAGGCGAGGGGACGGCAGTGGAAGCACTTGAAGCAGATCCTTCAGGCCGAGAACTATCACGCCTATCCCGAGAGCGAACCAAATTATATAAACATTGAGTCGCCTCCATCCCAATATCCTTCGAAGAAATTCTGTGATGTCACAGGTTTTGAGGCACCTTACGTGGATCCGAGGACAAAACTGCGTTATGCAAACCCCGAGGTCTTCAGGCGCATTAGGATGCTTCCCGACGAGTATGTTCAGAAGTATTTATCTCTAAGGAATGCTGCTGTTGTTCTGAGA
>TRINITY_DN10349_c0_g1_i1_4  232-558 guanine nucleotide-binding protein subunit gamma 1-like [Phoenix dactylifera](+)
ATGCAGGCCAACGGGGATTGGGCGCCGGCATCGTCTGCATCCATCGGCCGCAGGACGGCGGCGGCGGTGGCGGCATCGGACACGAGGGGGAAGCACAGGATATCAGCGGAGCTCAAACAGTTGGATCAGGAAGCACGTTTTCTGGAGAAAGAGCTGGAAGAGCTTGAGAAGACCGAGAAGGTATCAGCAGCATTACAAGAAATGTTGTTGAAAGTAGAAGACCGACCAGACCCTCTACTCCCTGTAACCAAAGGACCTGCAATCCAGACTTGGGATCGCTGGTTCGAAGGCCCTCAAGATATACATGGCTGCAAGTGCTGGATACTC
>TRINITY_DN10352_c0_g1_i2_1  277-765 diadenosine tetraphosphate hydrolase [Hyacinthus orientalis](+)
TCAAGAGCTTCTCCGATGGGGGATGCGGTGGAGCACTTCATCTTCGGGCCTTACAAGATCGACCGCAGCGAGGTGTTCTACAGCACAACCCTAACCTACGCGATGGTCAATCTCCGGCCTCTGCTTCCTGGTCATGTGCTTGTTTGCCCGAGGCGTGAAGTGAAGCGATTTGTTGATCTCACTGCTGACGAGACTAGTGATTTATGGCTTACTGCAAAGGAAGTTGGTAGCAAACTTGAGCGTCATCATGAAGCATCTTCACTAACACTTGCAATTCAGGATGGACCTCAAGCTGGACAGACAGTGCCTCATGTTCATATCCACATCATTCCTAGGAAAAAGGGTGATTTTGAGAAAAATGACGAAATTTATGATGCTATAGACGGGAAGGAGAAGGAGCTGAAGGAGAAGCTTGATCTAGACAAAGAACGAAAAGATCGCAGCTCCGAGGAAATGGCCCAGGAGGCTACTGAATACCGTGCCCTTTTT
>TRINITY_DN10353_c0_g1_i1_1  4-228 pentatricopeptide repeat-containing protein At1g02370, mitochondrial-like isoform X1 [Asparagus officinalis](+)
AAGCTGAGTGTATTTATGAAGTATTTTCAGGAATTCAAGGATTTAGAAGGAGCGGAGGCGTTCTGCAAGCATTTACAGAAGCTCAACCGTCTTGACAGAGAAGCTTATGAATCTCTGCTCCGTACTTATATGGCTGCTGGTAAAAAGGAGCCATCACTTTATAAACGGATCAAGGACGATGGGATTAGAATGAGCTCTGAACTTGAGAAGTTGGTTGAAGCAGTT
>TRINITY_DN10354_c0_g1_i2_3  61-807 EEF1A lysine methyltransferase 4 isoform X3 [Phoenix dactylifera](+)
ATGTACCGCGATGTGTCCCTGTGCAACACTTACAACTATGGCGACGCCTTCTACTGGGACTCCCGCTACATGGAGGAAGGCTCCTCTGCGGCCTTCGACTGGTATCAACGCTACTCCGCCCTCCGTCCCTTCCTCCTGAACTTCGTCCCTACCTCCTCTCGCGTCCTCATGGTCGGATGCGGCAACGCAGTGATGTCAGAGGATATGGCGAAGGACGGCTACATAGATATTATGAATGTTGACATTTCTTCAATTGTAATAGATATGATGCGGAAGAAATATGCAAATTTTCCACAACTAAAGTACATACAAATGGATGCAACGGATATGAGCTTTTTTGAAGATGAATCATTTGATTGTGTCATTGATAAAGGGACTCTTGATTCATTGATGTGTGGCACAGATGCTCCACTCGGTGCCTCCCAGATGCTGGAGGAAGTGAACAGGCTTCTGAAACCTGGTGGGATCTATATGTTGATAACATATGGTGATCCATCAGTACGGGTTCCCCATTTGAGCCAATCAGGCTCCAGTTGGAAGATTACACTGTACATTATACCAAGACCTGGATATCAAAGCTGCATGGGAAATAGTTCAGCGAAATCTGTTATGGAACCTGTTACACTTACAGAAAAGGGGCTCCTTCCAGCAAGTTTTGTTCTAGAAGATCCAGATTCTCACTATGTTTATGTATGCAGAAAGATGCCTGGATTATCGGGGAGTGCTCCAATGACTCCCAATCAGGTG
>TRINITY_DN10355_c0_g1_i1_2  72-1052 purple acid phosphatase 17 [Elaeis guineensis](+)
GCAAGCTCCTCTTGCGAATCCATGGCTCTGTCTCTCATCCTAGCGATGGGACTTCTTTCCCTTGTGGCCGCCGAGCTGCCGAGGCTCGAGCAGCCAATCAAGGCCGATGGCTCGCTGAGTCTCCTTGTCATCGGAGATTGGGGAAGGAATGGGGACTACAATCAATCCCAAGTAGCCACTCAGATGGGTAAGATTGGAGAGGAGCTAGACATTGATTTTGTAGTATCAACCGGCGATAACTTCTACGACAGTGGATTGACCAGCACCGATGACAAGGCCTTCGAGGCATCCTTCACAAATATATACACTGCAAAGAGCTTGCAGAAGCAATGGTACAGTGTCTTGGGGAATCACGACTACCGTGGTGATGCTGTAGCACAGCTGAGCCCCGTGCTGCAGAAGATCGATAGCCGATGGCTATGCATGAGATCATTCATCCTTGATGCAGAAATCGTTCAATTCTTCTTCGTAGACACAACTCCTCTCGTGATGAAGTACTGGGACGAGCCGGAAGATCATCACTATGACTGGCGGGACGTCGCTCCACGCGATAACTACATCAAGAATCTAAGGAAGGATTTGGACTCCGCTCTGAAGGAATCAACAGCAACCTGGAAGATTGTTGTTGGTCATCATACCATGAGGAGCGTAAGCGAACATGGAGATACCAAAGAGCTGTTGGATTTGCTTCTTCCCATTCTTAAGGCTAATGAAGTTGATCTTTATATCAATGGGCATGACCATTGCCTTGAGCATGTTAGTAGCAATGACAGCCCAATACAGTATCTCACAAGTGGAGCAGGTTCGAAGGCGTGGAGGGGTGCCTACATTCCGAACTCGGACAAGTTACAGTTCTTCTACGACGGGCAAGGGTTCATGTCGCTGCAATTAACCCGATCGGACGCGAAGGTGGCGTTCTACGATGTTTTCGGGAAAGTTCTTCACACATGGAGTGTTACCAAGGATCTTCATCCCTCTATC
>TRINITY_DN10358_c0_g1_i2_2  160-1032 UDP-glucuronic acid decarboxylase 2 isoform X2 [Elaeis guineensis](+)
ATGGCGTCGGAGCTTATCTACCGGGGCCACGAGGCTGAGGCCCCGCCACAGGCGGCCTACAAACCAAAGCCGTCACCGGCGCCACGGCGCTGGTTCGCTTCGGCGCCGGCTCCGGTAAGGTACATCCTGCAGGAGCAGCGACTCCTCTTCGTGCTCCTCGGGATGGCCCTCGCCGCCGCCGTCTTCACCCTCGCTCCGCGGGGGGAAACCGAATCCTTCAGGTTTCCCCCGGCGGAGTCCAGATCCGTCGTGATGGCGGATCTGGCCCGGCGATCGGCGATGTCTGCAATCGCCGGAGAGTACCAGCAGCGTGCCGCCTATACGGCCATGCGTGGTTTTGTTGGAGGGAAAGTGCCCCTCGGGCTGAAGCGGAAGGGACTGCGGGTGGTGGTTACCGGCGGGGCGGGGTTCGTTGGCAGCCACTTGGTGGACCGCCTGATCGCCCGGGGCGACAGTGTGATTGTGGTCGATAATTTCTTCACCGGTAGGAAGGAGAACGTGATGCATCATTTCGGGAATCCGAACTTTGAGCTCATCCGGCATGATGTGGTAGAGCCACTGCTGCTGGAGGTTGATCAGATCTATCATCTTGCTTGCCCGGCGTCGCCGGTGCATTACAAGTTCAATCCGGTGAAGACTATCAAGACCAACGTTGTTGGCACGCTAAACATGCTGGGTTTGGCCAAGAGGGTGGGCGCCCGTTTTCTTTTGACCAGCACAAGCGAGGTGTATGGTGACCCCCTTCAGCACCCCCAGACAGAGACCTACTGGGGAAATGTCAATCCCATTGGTGTTAGGAGCTGCTACGATGAAGGGAAGCGGACGGCTGAGACATTGACTATGGATTATCATCGTGGGGCCCAAGTCGAGGTG
>TRINITY_DN10358_c0_g3_i1_2  202-285 hypothetical protein B456_002G253300 [Gossypium raimondii](+)
CAGGCTTTGAGAAAGGAACCGATGACTGTTTACGGTGATGGTAAGCAAACCAGGAGCTTTCAATTCGTCTCCGATCTGGTATGT
>TRINITY_DN10360_c0_g1_i1_1  6-326 uncharacterized protein LOC115964728 [Quercus lobata](+)
TTGAGGTGCATCCGACCAGAAACAACGGAGGTCCTGGCAGAAATCCACCCAGGCATCTGCGGGGGTCACCCTGGGGCCCGCATACTTGTGAGCAAGGTCCTCTGCGGCCATTATTGGCCTAGCCTGAGAAATGATGCAGAAACCTACGTGAAGAAATGTGACAAGTGCCAACGGTTTGCGGAAATCCCTAGGCGGCCCTCTACCGAGCACTCCCGTGGTGGCTGTTTGGCCCTTCGACATGTGGGGAATCAATTTGATCGGTCCATTTCCCCCGGCCCGTGGAAACTGCGAGTACACGATAATGGCCGTGGACTACTTCAC
>TRINITY_DN10360_c0_g1_i1_3  171-1280 hypothetical protein ACMD2_03849 [Ananas comosus](+)
AAGCGGCCGCCCACGGCTTCGGCCATCCGCCGCCACTTCTGGCTTGGTCTTCAGCTCGTCACCACCCTATCCGTCCTCATCTGTATCTTCACAGCCCTCAGGATTCAATCTCAATCCGAAATCCTCACTGCTTCTCCGTCGCCGCCGTTCACCGGCACCCCCAAGATCGCCTTCCTCTTCCTCGCCCGTTCCAGTCTTCCCCTCGATTTCGTCTGGCACTCGTTTTTCCAGAATGCGGATGTGGAAAATTTCTCAATCTTCATCCATTCCCAACCCGGCTTTATCTTCGACGGCACCACCACCAGGTCCCCGTTCTTCTACAGCCGCCAGATCAAAACCAGTGTTCAGGTGGCATGGGGGGAGTCTACTATGATTGAAGCAGAGCGTATGCTGCTCTCTGCTGCACTTCAGGATCCCGCCAACCAGCGATTTATTCTCATCTCCGATAGCTGTGTTCCTCTCTACAACTTCACTTACATATATGGCTATTTGATGTCATCTTCAAAAAGTTTTGTGGACAGCTTTCTTGACCAAAAGGAGAGCCGTTACAATCCAAAGATGTCTCCTATCATACCGAAGGACAAATGGAGGAAAGGATCCCAGTGGATTGTATTAGTTAGAAGACATGCTGAGGTCGTAGTGACTGATCGTAACATCTTTCCAGTTTTCAAGTCATATTGTAAGCGTCGGCCAGCATTGGATCTTACGGGGAATCATAATACAAAACCAGTTATCCAGAAGGAACACAATTGTATACCGGATGAACATTACATACAGACGTTACTTTCGATGAGTGAACTTGAAAGTGAACTTGAGCGAAGGACATTGACATATACTTCATGGAATCAATCTACCTCTGAAGTGGGAAAACAAAGCTGGCATCCTATGATGTTCGAGTATGCTAATGCTAGTCCTCAGCACATTGCGAAAATAAAGAATATCGACCATGTATACTATGAGACAGAATCCAGGACAGAATGGTGCCAGAGCAATACAACATCTGTACCATGTTTCCTATTTGCCAGGAAATTCTCAAGGGGCGGTGCTATGCGCCTTTTGAGTGAGGGATTCGTCGGCCCTTTTGTTGCTGCTGCTTTATTAAATTCCTCC
>TRINITY_DN10360_c0_g1_i1_5  185-1114 protein SAWADEE HOMEODOMAIN HOMOLOG 2 isoform X3 [Phoenix dactylifera](+)
ATGGGTCGACCCCCGAGCAACGGAGCTCCCGTCTTCCGATTCAGCCCGAACGAGATAGCTGAGATGGAAGCAATTTTGAATGGAGTAAATAACACAGTTCCTGCTCGTGATATGATATGGTCTCTTGCCGAAAAGTTCAGTTCGTCTGCAGAGCGAGCTGGGAAGATTGTTGTACAGCCGAAGCAGGTGTGGAACTGGTTCCAGAACAGGAGGTATGCCCAAAGAGCGAAACAGGTTAAGCCACCAGCAAAATTAAATGTCACCCCCATGCCTCGGGATGATTCTCACCCATTCAGAACTGTGGCTCCGTCTGTTCCTACTCCTACTGATCCTACTCCCGCAGGAAAAAGCTCTTTAGAGAATCCTCAGTTGGAGTTTGAAGCAAAATCTGCTAGAGACGGGGCATGGTATGATGTTGCAAGCTTTCTATCCCATCGAATGTTTGAAACAGGTGACCCGGAAGTTCGGGTTCGGTTTACAGGCTTTGGAGTGGAAGAGGATGAGTGGATTAATGTTCGCAAGTATGTTAGACCACGCTCTCTTCCATGTGAAGCTGGAGAATGTATCATAGTACTTCCTGGAGATCTTGTACTGTGTTTTCAGGAGGGTAAAGAGCAGGCTCTCTATTTTGATGCCCACGTACTTGATGCACAAAGACGAAGGCATGATGTTCGTGGTTGTAGATGTAGATTCCTAGTCCGATATGATCACGACCAGTCTGAGGAAATTGTACCTCTTCGGAAGGTGTGCAGGCGCCCGGAAACTGATTATCGTCTCCAAATCCTAAAAGCACCAGGGCCTGCAGACGTGTGGGTGCCATCAAACGACCTTTCTCCGGCTGGGTCTTCCAAGGATACTAATATCGGATCGTCACAGAAACCCCCGAAACAGCGGAAGCTGATGGATGTTAACACCGATGAGGTGACCACA
>TRINITY_DN10360_c0_g1_i2_4  152-373 mitochondrial import receptor subunit TOM7-1 [Elaeis guineensis](+)
ATGGCGCCTAGGGCTTCATCGAAGGGGAAGGGGAAGGCCGTCAGGGGGTCCAGGGCATCTGTGATTCAAGAGGGTATGAGTATGCAAACCGTGAGTGAGTGGACAACCTGGATGATGAAGAAGGCGAAGGTGATCACCCACTACGGTTTTATTCCCCTCGTTATTCTCATCGGTATGAATTCGGAGCCCAAGCCTCACATTTCTCAGCTTCTCAGCCCCGTC
>TRINITY_DN10361_c0_g1_i1_1  29-457 actin-depolymerizing factor 5 [Dendrobium catenatum](+)
ATGGCTATGGCTTTCAAGATGGCGACGCAGGGGATGAAGGTGGAGGAGGGGTGCCGGCGGTCGTTCATGGAGATGAAGTGGAAGAAGGTGCACCGCTACATCATCTTCAAGATCGACGAGGAGACGAAGACGGTGATGGTCGACAAAGTTGGCGGTGCGCGGGAGGACTACAACGATCTCGCGGCCGCACTCCCCGAAGATGATTGCCGGTATGCTGTTTTCGACTTCGACTTCACCACGGTGGATAACTGTCAGAAGAGCAGGATCTTCTTCATCGCCTGGGCTCCGGCGGCGTCCAGGATTAGAGAGAAGATTTTGTATGCGACCTCAAAGCAAGGACTGAGAAGGGTATTGGATGGGGTCCACTTCGAGGTACAGGCCACTGACCCCACGGAAATGGGGTTTGATGTCATCACCGATAGGGCCCAC
>TRINITY_DN10362_c0_g1_i1_1  115-522 histone variant H3.3 [synthetic construct](+)
ATGGCCCGAACCAAGCAGACTGCTCGTAAGTCCACCGGTGGGAAAGCCCCCCGCAAACAGCTGGCCACGAAAGCCGCCAGGAAAAGCGCTCCCTCTACCGGCGGGGTGAAGAAGCCTCATCGCTACAGGCCCGGGACCGTGGCGCTTCGAGAGATTCGTCGTTATCAGAAGTCGACCGAGCTGCTCATCCGGAAGCTGCCCTTCCAGAGGTTGGTGAGGGAGATCGCGCAGGATTTCAAAACCGACCTGAGGTTTCAGAGCGCAGCCATCGGTGCGCTGCAGGAGGCTAGCGAAGCGTACCTGGTGGGTCTGTTCGAAGATACCAACCTGTGTGCCATCCACGCTAAGAGAGTCACCATCATGCCCAAAGACATCCAGTTGGCTCGCCGGATACGGGGAGAGAGAGCT
>TRINITY_DN10362_c0_g1_i1_5  38-541 uncharacterized protein LOC110025379 [Phalaenopsis equestris](+)
ATGTCCGCTCCCAACATCCACATGATCGCCTCCTCGCTGCGCAACTGCTCCCTGAGCAGCCGGGAGCGACGAGCGCAGCCGCCTCAGCGGGCGGCGCAGCTCCGTTTCCTCGACACCGAGGTCACCGTCAACCTCAACTCCGATGTCGCCGTCCCTTATCCTTGGGAGCAATGCCTTGACATGAGAACTGGTGAGATCTACTACATCAATTGGAAGAACGGAGTGAGGACCACCCAAGATCCCCGGACCTCTTCGTCGGCGAGCTACTACTCTTCCGAGTCCGAAGACGACGAGAGCTCCGGCAATAGCAGTGATGACGATGACGGCGATAGCACCAGCTACTCATCCGGTGTGACCTCTGTGTCGTCCAATTCTATCAGTGATGGCGGAGAGACCCTTGTTGCCGCTGGCTGCAAGGGCTGCTTCATGTACTTCATGGTGCCGAAGAGAGTTGAGGATTGCCCGAAATGCGGTGGAGATCTCCTTCATCTTGGGAGGAATGGA
>TRINITY_DN10363_c0_g1_i1_1  1-369 DDT domain-containing protein PTM isoform X2 [Elaeis guineensis](+)
ACTGTTACGTCGGTGAATATAGAGCCCATCTATAGATACTATAATCAGGATGATGTTACTAAGGTTTTAAGTATAATTTCAGAAGGAGAAAGTTTATCAGCATATGTAAGTATCTGTAGGAAGATATCAAAATATTGGGAGATCCCACTGATCAATATACAGGCTGGGAAAACAGAATCTATAACAAATCTTCAACTTGACAAGGATCCCGCAGTTCAGTGTTCCACTGATAATTTTAAAGATGTTGAAGGAGAGAACCACATGAACAATATAGCTGAAAGTAGCGCAGATAATAGGGAAATATTATCTCAGAACAATGATCAGATCGGCCTCAAGGTCGAGGACTCTGCTTTGGATCTAGTGGGTCAG
>TRINITY_DN10363_c0_g1_i1_3  1185-1328 PREDICTED: uncharacterized protein LOC103971104 [Musa acuminata subsp. malaccensis](+)
TTGTTGATTCATTTTTATTCACTCCTGGGCTTTTTTCTGTACCCTCTTTTGATACCTTCTCATTTATGCAAAGATGCACAAAGAACAGTTCAGGATGTAGTAAAAGATCTAGTAGGTACATTTATTGCCGAGAAGATAATTGAA
>TRINITY_DN10363_c1_g2_i1_1  6-2213 DDT domain-containing protein PTM-like isoform X1 [Phoenix dactylifera](+)
AAGATTATCTTCGAAACAGAGAGCGGCACGGAGGGCGAGGATGACAAGTTGTGGTTTACTGAAGATCATATTCCTCTGTACTTAATAAAGCAGTATGAACAGAAAGATGGCAAGAAACCATCGTCTTCTACGGCTGCTACTCCACACCATTTATTAAGCTCTTGGAGAAAGCGGAAATCCCGTGGCAAAGATGTTTTTCTGTATCTCGTGGATAAGCGGGACAAGCCCACCAGTGGCCCGTGTGCCTCTTGTCAAGGAGATCTTCTTTTCAGGGATGCTGTTACATGCAAGAAATGCCAAGGTCTTTGCCATAAGAATTGTTCTGTTCCTTCGACTGTTGACAAGGAAGATGATTTGGAGTTCTTGTTTGCATGCAATTTATGTTATGCTAAACCATCTACTCTTGTAAGTCGCCCTAAGGAGGCTTCTAATGCTCAGATGCCCCTACAAATGCAAAATCAGCAGAATACGGGTATGAAATTCAGACTCAAGATGGGCATGCCTCAAGCTGCACGGGTGATTGGTGATGGGTTACAGTTAAAGCCCGGTACACTCATGAAAACACCGGGTGTCCAGCAGCCTCCACGAGTTCAAGGAACAGAACTGGCAACTATGAAACCTCCTACACCGGGTGGTCAGCAGCCTCTACGAGGGCAAGGTACACAGTTGGCAACTATGAAACCTCCTACACTGGGTGTTCAGCAACCTCTACGTGGGCAAGGTTCACAACTGGCAACTATGAGACCTCCTACTTTGGGTGTTCAGGAGCCTCCACGGGTGCAAGGGACACAATTGATAACCATAAGACCTCCTACACATCCGTTTGGACCACACTCGACTCCATCGGTGAATGAGATGGAAGCTAATCCAGAGATGATGTCTCCTGTATTGGAGTCCAACTCCAAGCGCAAAGGTAAACGTGAAGCAAGCCAACGTGAGCCTAAACGCGAGAAAAATCAGACATTTGGTCTCATTTGGAGGAAGCCGCATGTTTCTCAGTCAGGCGAGAGCTTCAGGCAGGAACATATTATTCTTAGAAGCAATATGGGTCAACAATCGTTAGGAAGATCGGAACCGACGTGTGTTCTTTGCAAAGTGCCCTACAGTTCAGACCTGATGTATGTTCGCTGTGAGGCCTGCTCTGATTGGTATCACGCAGATGCGTTGAATCTAGAAGAAGCTCAACTCCATGATCTGATGGGGTTCAAGTGCCCCAAGTGCCGAAAGACTGTCAGAGCAAGATGTCCCTATGCCTCCGACCAGATTAACAAGAAACGAAAGATGGAGTCTTCAGAGCAAATGACTAAAAAAGCAAAAAAGAAGGCCACATCCAGTCTACTGAAAGTGGAAAATCCTCCTACTCATCTCTATCATTCTTTCGAAGAGTTTGAGCCATTTAAGGGGGTGGCGGAAATGGAAACTGAAACAAACGGGGCTGCATCAGTACTCGAACACCAGCGGGAATTCAATACCCCCGCATCAAGCTTTGAGATGGAGGATTTGGTCATATCGGATTCTGTGGATCCCCTTCTCCCTGTGGGAGGAGTCGTGGATCCCCTTCTCCCCATGGGAAGAGTCGAGGTGATTGAGCCGGTGCCCGAATTCAATGGTCTCGGAGCAGTCTCCCAAGGGCAGCAAAAGCTAACTGTCAGAAGGGCTCAGGTGAGACCTGAAACGAGCAATGCGTCTTACCTTACTGAAGATGCATACTCTAGGAGCGCCGCATTCTCCGAGATCCCGCCTGTGACTGGAAATGGAACTGATGCAAATAATTTCCCTGCGTTCGACGACACGGGTCATTTAGGTGCTCCAGATACTGATCAGGCAGGGTGGGACAACTTTGAAGAAATGAAATTTGATGATGTGGAATATGTACCCCAAGCAAATGGACAGGATGGGTATGAGCCCCATACTTACTTCTCTTTTAGCGAACTGTTGGCATCAGAGGATGAGGAAATTGATATGTCGGGGAATCAGCTTTCTCCCACCGGTGGAGCAATTTTTCAGGATCCCCTTTCTGGAACCTATGCAGATGGGGCTACTTTCGGTTGGGATGTATGCAGAATATGCAACAGTAGCGACCCTTCTCCGGATCTGACATGTCAAATCTGTCAGATGCATATGCATTCACACTGTTCGCCATGGTTCGAGAGCGAGGGGTCATCTGGGAGTGCACAGTGGAGATGTGGAAACTGCAAGGATTGGCAA
>TRINITY_DN10366_c0_g1_i1_2  28-663 uncharacterized protein LOC105032843 [Elaeis guineensis](+)
ATGGCCGGCCAGCCGCCTACCACCGCCACCTCCTCCGTCGACACCGTCTCTATCCAGCGCCTCATGAACCGCCTTCTTCTCCGCCCTCCGTACCTCGACACCAACTCCTACCTCTCCCACACCCTCGACGACTTCCTTCTCGACGACGATACCCCCTCGGATGATGTCTCCGACGATACTCTAGAGATCACCGCCGACGCTCCCCGCCAACGCCGCCTCGCCAAGGAGGAGGCGAAGCTAGAGAAGGAGATCATCCGCATCATCCACTCCGCCAGCGCAATCGATTCCCTCAAGGCCAATTCTGGCCAGTCCGTCGCCATCGGGGATCACAACATCTGCGTCGGCTCCCACGATGATCCCGGTGCCGAGTACCGCATCTGGGAGTGGCACGGTCATATCATGTTTTTCGACGACGAGGATGGGTACTCACCGGAGTATATTTACGGGAATTACTTCGAGCGGCTGCCGGATGCTAAGAAGAAGGTTGAGGAGGTTGAAGAGGAGGAGGAGGAGGATGAGGAGGAGGAGACCGTGAGCTCAGGATTACGCGACCTGATTGCTGATCCTAAAGACCTGCCCTGGAGTGGGAGTGGCAGCGGCAGGGTGCTCCACCGCAGCTCTTTGAACGGCGGATCC
>TRINITY_DN10369_c0_g1_i1_4  4-414 Putative ribonuclease H protein [Dendrobium catenatum](+)
GAGTTTAGACCCATCGGCTTGACTAATTGCTCATACCAGATCATCTTGAAGGTCTTAGCAAATCGCTTGAAGAATGTGGTGGGAGGGATGATTGATGAGAGTCTCAGTTGGTCTTTGTTAGGGGCACATCGATCCTCGACTTCGTGGCTCTGGCTGAGGAGGCTATTTTCTTTCTAAGAGACCGACACCCGGTGGGTTTGTTGTTGAAAATTGACTTTGAGAAGATTTTTGATATATTGGACTGAGAATTTTGTTGGAGGCTCTGATAGCATGAGGCATGAGTTTGATATTTTGCGGGTGGATCAAGGAATGTCTGGTGTCATCGCGTGCTACTGTTCTGATCAACAAAGATGGGGCTCCTTTAATATCTAGAGGGGGTTGAAGCAATGGTGCCCTTTATCACCATTTATT
>TRINITY_DN10370_c0_g1_i1_3  96-404 rust resistance kinase Lr10-like [Ananas comosus](+)
CGCATTTCTACCCGGCAACTAGTCTAGTTCACAAACAACTACAACACAAAGTTCCGCTCGGGCGGCTTTGGGAATGTCTACCAAGGCGAACTGCCAGACAACACACTAGCAGCTATCAAGGTCCTCAAAGCTCAAATCCTGGACAAGAGAGCCGAAGAACACTTCATGGCAGAGGTCGCTACTATCAGCAGAACCCATCACATCAATCTTGTCAGACTCTACGGGTTCTGCTTCAACGAGTCCACTAAAGCACTGGTTTTCGAGTTCACGAAGAACGGATCCCTTGGTTTTCGAGTTCACGAAGAACGG
>TRINITY_DN10370_c0_g1_i1_4  124-2472 switch 2 isoform X1 [Phoenix dactylifera](+)
GAGCCTTTCAGTGCAGATCCGCGAGGGCCGTTCGAGCCCTTGCTCCTGTCAGCCCCCGGCGAAACCCCCGTTGTCCAGGTTCCTGCTTCCATCAATTGTAGACTCCTTGAACATCAAAGACATGGAGTGAGGTTTATGTATAGTTTGTACAAAAACAACCACGGTGGTGTGCTTGGAGATGACATGGGGCTGGGGAAAACAATCCAGACTATTGCTTTTTTGGCTGCTGTATTTGAAAAGGATAGTGATCATGAGGAATATCAGATGGGCGAGGATCGTTTGGAGAAGAAAGGTCCTGTTCTGATAATCTGTCCCACTTCTGTTATTCACAATTGGGAAAATGAGTTCATTGAATGGGCGAACTTTAATGTTGCTGTTTATCATGGCGCGAATCGCGATTTGATTCTTGAAAGACTTGAAGCTCGTGGAGTAGACATACTTATAACAAGCTTTGACACATTCAGAATTTATGATGGAACTCTATCAGATATTCAATGGGAAATTGTGATTGTCGATGAAGCACACCGGTTAAAGAATGAAAAGTCTAAGCTTTATAGTTCGTTTTTAGGAATTAAAACCAAAAAACGGTTTGGTCTTACTGGCACTATAATGCAAAATAAAATTTCAGAGTTATTTAATCTGTTTGATTGGGTAGCACCTGGATCTTTGGGTACCCGGGAACATTTCAGAGAGTTTTACGATGAGCCTTTAAAGCATGGCCAGAGGTTAAATGCTCCTGAGAGATTTATCAGAGTTGCTGATCAGCGTAAACAACATCTGGTTACAGTTTTGCAGAAGTATCTTCTTAGAAGAACAAAAGAGGAGACTATCGGGCATCTTATGTTGGGAAAGGAAGACAATATTGTTCTATGTGCAATGAGTGACTTGCAAAAGCGTGTTTATAAGAGGATGCTGGAACAACCTGATTTCCAGTGTCTTTTGAATAAAGATCTGCCATGTAGCTGTGGTAGCCCATTAACTCAGGTTGAATGTTGCAACAGGATAGTTCCTAATGGTATAATTTGGTCATATCTACACAGGGACAACCCGGATGGTTGTGACTCATGTCCCTTCTGCCTCGTTTTACCTTGCCTTGTTAAACTTCAGCAGATCAGCAATCATCTGGAGCTGATAAAGCCTAACCCTAAGGATGACAAAGAGAAACAAAAGAAAGATGCCGAGCTAGTCTCTGCTGTCTTTGGCAGCGATGTTGACTTGGTTGGTGGTAGTGCCCAAAATGAAAGTTTCATGGGTCTTAGTGATGCTGAATATTGTGGGAAAATGCGAGCACTGGAAAAGTTAATCCTGTCATGGACTTCAAACGGTGACAAGATTCTGTTATTCAGCTACTCCGTCAGGATGCTAGACATACTGGAGAAGTTTCTTATACGGAAACGCTATTGCTTTTCCAGACTTGATGGGTCAACTCCGATGAACTTGCGCCAGTCGTTAGTGGATGAGTTTAATAGAAGTCCGAGTCAGCAGGTATTCCTCATATCTACACGGGCTGGTGGCTTAGGTTTGAATCTGGTTAGTGCAAATCGTGTTGTAATATTTGATCCAAACTGGAATCCTGCACAAGACTTGCAGGCACAAGACAGATCATTCCGTTATGGGCAGAAACGACATGTTATAGTATTTCGTCTACTGGCTGCAGGTTCCCTTGAAGAACTTGTATATTCTCGGCAGGTTTATAAACAACAGCTTTCGAATATTGCTGTATCTGGAAAAATGGAAAGACGTTATTTTCATGGCGTTCAGGACTGCAAGGAATTCAAAGGTGAACTATTTGGGATATCTAATCTATTCCGTGACCTCTCTGACAAGCTTTTCACAAATGAGATATTCGAGTCTCACGTGAATCAGGGACAAGAATACAATGATCTCCATGTAAGGGGAAGTGTTGGAGAAAATGGGATGGATCCTGCAACTCAGACTATGCTAGCCAGTGATGTAGCACAAGCAAATGTTGTATCATGCTCCAGGAAATTTGATATAGTGTCTGCAAAGGAAACTGAATCTCATCTTGGTGACTTGGGAATAGTGTATGCTCATCGCAATGAAGATGTACTCAACATGGGGACTGGTCTTCAATGGAAGGAAGAAGCAAGCGGGCATGAAATCGATTCTACCAAGAAAAATGTCAATAGAGGCGATAAAGGCCTGAAAATAAATGATCTCTTTAAGGCTGCTGGGAAACCTCCTTCCAAAGAAGAGAAGCGGGAAGTGTTCAGACGTCTTGCCAAGTATATGGGCATGGGGGAGCTAGAGTTGAGCAAGTGGATAATTTCCGTATCACCTTCCGAGCGGAATGAAATGCTTCAGAATTATAAGAAGAAGAGAAAGAAG
>TRINITY_DN10371_c0_g1_i1_1  27-1739 uncharacterized protein LOC109827232 isoform X1 [Asparagus officinalis](+)
GACGACCTCTCGCCAGAGGAGCTTGTCGACCTCGACGAAATTAACAAGCTAGACAACACCGCCGCAACCTCAGATGAGTCACCGTCATCTTCATTCGAGCTCGATCTTGATTCTTTACGGGATACACCCGACAGAATTCTCGATCCTAAGTTTCAGTTCACACTTGCTGAGTTACTCGATGAATGTCGGGTCGTACCAGTCTCTGTTTATGGAGACTTAGAAGTCCCCATAGGCGGACTCCAGCACGACCCCAAAGAAGTCAATGCTGGCGATCTCTTCGTCTGCTGCAACGCCAGCACCGGCCTCATCGAGGCGGGTAAGAGGGGGGCGGTCGCGGTGGTGGCCGACACAGAGGTTAACATTGACGAGACTCTCGGGTGTAAAGCACTGGTGATTGTGGAGGACACAAGTTTGGTGTTACCCGTGCTGGCGGCGTCGTTCTACCGGAACCCGTCACGGAGCTTGTCGGTGATTGGGGTTGTTGGTGGCGAGGGGAAGACGACGACGACACATCTTGTGAAGGCGATGTATGAGGCGATGGGGCTGAGGACGGGGATGTTGGGCTTGCTCGGGTGCTACATTCATGGGTGGAATAAGGTGGAGGGGGTGGAGGTGCCGCCGGATGCGGTGGTGGTACAGAAGCTGATGGCTAAGATGGTGCATAATGGGACGGAGGCAGTGGTGATGGAGGCGGAAGGTTCGAGGTGCGATGAGATAGACTTCGACATTGCCGTCTTCACTAATCTCACTAGAGACCATAATATGGAGGAGTACCGCGAGAGCGAGGGCAAGGTGTTTGCGAGAATGATCGATCCAGATCGACACCGCAAGGTTGTCAACATTGATGACCCGAATGCACCCTACTTCATTGCTCAAGGGAATACAGATGTTCCGGTTGTGACATATGCGATGGAGAACAAGGCTGCGGATGTGCATCCGCTGAAGTTCGAGCTGACGCTGTTTGAGACACAGGTTTTGGTGAAAACACCGCAAGGGGTATTGGAGATCTCTTCCGGCCTGCTTGGGCGGCATAATATATACAATATTCTTGCGGCTGTCGCCGTTGGAATTGCGGTGGGTGCACCGTTGGAGGACATAGTGAGGGGGGTTGAGGAGGTGGATGGGGTTCCCGGGAGGTGTGAATTGATAGACGAGGAACAAGCGTTTGGGGTGATTGTAGACTATGCGCAGACACCGGATGCATTATCTAGGCTTCTCGATACTGCAAGAGAGTTGGGTCCGAAGAGAGTTATCACAACATTTGGTTGTGGCGGCGAAAGCGACAGAGGAAAGAGACCACTGATGACGAAAATTGCTACCGACAAAAGTGATGTGGTTATCTTGACATCTGACAATCCAAGGAATGAAGATCCATTGGATATCTTGGATGACATGTTGGCTGGTGTTGGCTGGACCATGCAAGATTATCTAAAATATGGTGAAAATGATTACTACCCACCACTTCCAAATGGCCATAGGCTCTTTTTACATGACATTAGAAGAGTAGCTGTGCGGGCTGCTGTTGCAATGGGCGAGGAAGGTGATATTGTTATTGTCGCAGGCAAAGGTCACGAAACATATCAAATTGAAGGTGATAAGAAGGAATTTTTTGATGATAGGGAAGAGTGCAGAGAAGCATTGCATTATGTTGATGAGCTGCATCAGGCAGGGATAGATACTAGCGAATTCCCATGGCGGTTGCCGGAGAGCCAC
>TRINITY_DN10372_c0_g1_i1_1  3-281 uncharacterized protein LOC109782621 [Aegilops tauschii subsp. tauschii](+)
TGCCTCCCGGACGAGCTCGGCGCCCACATTCATGGAGCGTAATGCTGTTCATACATCAGACGCGGTCTCCTTCTCCGCAACTCGCAGCAGCGTCTCTTCGTCGATCGACTGGAAGATGATTAACAAGGCCAGCTGGTCCTTGCTCTAATCGACATCCTCGGACGAGCTTTCACGAACAACGACACCCCATACGCCGTTGGCTCGCAGAAGGTACTTCATCCTCATCGCCCACGCCGTGTAGTTCGTCCTTGTCAGTAGCAGGTACGGCAGCCTCGCCGC
>TRINITY_DN10373_c0_g1_i1_1  33-536 G-type lectin S-receptor-like serine/threonine-protein kinase B120 [Elaeis guineensis](+)
GACACCCTGAAACCTGGCCACTCCATCAAAGATGGCCAAACTCTGGTCTCCGCTGGCAACGTCTTCGAGCTCGGCTTCTTCAGCCCCGGGACCTCTACCTCCCGCTACGTCGGTATCTGGTACCGAAACTCAAACACCACCCAAATCTGGGTCGCCAACAGAGAATCCCCCCTCACCGACACCTCCGGCAGCCTCAGCCTCACCACAGACGGCAACCTCGCCGTCATCAACAGCACGAACCATCTCATCTGGTCAACCAACTCCTCAACAGTCTCATCAAACACCACTGCACAGCTAACAGATTCAGGCAATCTCATCATCCTTGATGGTGCAACAGGAACAACAGTATCATGGCAGAGCTACGACCATCCCGCAGACACATTCGTCCCCGGCATGAAGATATCTCGCCCTGCTCAACCTCCCAATTCAAGCAAGAACAGGATTCTGACCTCATGGCGAAGCCCCGAAGATCCATCACCCGGCAATTACAGTCTAGGACTCGAC
>TRINITY_DN10375_c0_g1_i1_1  59-610 deSI-like protein At4g17486 [Elaeis guineensis](+)
ATGTTCATCCGCGCCCTCTCCACCAAGCGCAAGCCCGGCATCGTCCCCGTCTACCTCAACGTCTACGATCTCACCCCCATCAACGGCTACGCCTACTGGCTCGGCCTCGGCGTCTACCACTCCGGCCTTCAAGTTCACGGTACTGAGTATGCTTACGGCGCGCATGAGTACTCCAGCACCGGCATCTTCGAGGGCGAGCCGCAGCTGTGCCCAGGGTTCGCCTTCCGGAAATCGATCCTCCTCGGCAGGACCAATCTCGGCCCGAGGGAAGTCCGGCAGCTGATGGAGGATCTCGCCAAGGACTACACCGGCAACACATACAACCTCATCTCCAAGAATTGCAATCATTTCTGCAACGCCGCCTCTCTCCGTCTCACCGGCGAGCCGATCCCCCGCTGGGTGAACCGCCTCGCCAAGCTCGGTTTTCTCTGTAAATGCGTGCTGCCGATGCAAGTGGCGGTTGTGCGGAGCCGTGGGGATGAGCGGAGACCGCCTGCGGCGGCGGCGGAAAAGGACAGCGAATTACGGCGGCTGAGGAGTAATTCGGTGAGA
>TRINITY_DN10377_c0_g1_i1_1  110-313 proline-rich receptor-like protein kinase PERK2 [Elaeis guineensis](+)
CCCTCCTGCCCTGCGTGCCACCACCAGGTCGATACCGACGATCGGAAGCTCAATTTCGGCCAGATGATGGGGATCGTCCTGGGGGGCGTCGCCGTGGCGCTGCAGGTGGCTCTGGGAGGCTTTCTTGTGTACAAGAGGCTGCAATTGAGGAAGGTCGAGCGGAGGGGGAGGACAAGGCTGGCATCGTCGTCGACATCTTCGACG
>TRINITY_DN10377_c0_g1_i1_5  28-591 DNA polymerase epsilon catalytic subunit A-like isoform X2 [Ananas comosus](+)
GTCGATTCTCATGTTTACAAGGGTGATGCTGCATTAGATTTCATAAAAAATGTCTGTGCTGTTCTTGCTCTTGATGAGAATGTTCAGCATGACATTCTGAGGATGAGGAAAAATTTGTTGAAGTTGGTCCGTGTGAAAGAGTTTGCTCCAGAAGCACAGTTCCATGATCCATGCCCCTCATTCACGCTCCCGAATGTGATCTGCAGCTACTGTAATGACTGCCGGGACCTGGATTTATGCCGCGATACAGCCCTCATGGACCAAGAATGGCGTTGTGCTGTACTGCAGTGTGGACAACCATACAACCGTGAAGAGATGGAGAATGCGCTCCTCCAGATAGTTCGGCAAAGAGAAAGGCTCTATCATTTGCAGGATCTGGAGTGCTCCAGGTGTAGGCAAGTTAAAGCAGCTCATTTGGCTGAGCATTGTGCATGTGGTGGCTCGTTCAGGTGCAAGGAAGTTGTGTCTGAATTCCTGAGGAGAATGCAGATATTTCTGAAGATAGCAGTGAGAGACAATTTCCGAATGCTCCAAGACTGCACATCATGGATTTTAGAAGGAAGA
>TRINITY_DN10383_c0_g1_i1_3  20-364 Retrovirus-related Pol polyprotein from transposon TNT 1-94, partial [Cajanus cajan](+)
GTACTTTTTCACCATATCTCGTGTATAACTCACAATATCTGGTCTAGTACAGACCATAGCATACACGAGGTTGGCAAGTGCACTTTCATATGGTACTGGCTTCATGTATAACTTCTCTGCCTATGACTGTGGACAACATAAAGTACTCAACTTAAAATGAGATGACAAAGGAGTACTCATTGCTTCACTAATGTTGAACTTCTGGAGCACGTTCTTAATGTATGCAATTTGGGAGAGTTTAACTTTCCCCCGTTTTCTGTGATGAGATATCTCCATTCCGAGTATCTTTTTGGTCTCCCCTAAGTCCTTCATTTCGAACTCAGATGATAATTGTGATTTCAACCT
>TRINITY_DN10384_c0_g1_i1_3  102-488 uncharacterized protein LOC105041132 [Elaeis guineensis](+)
ATGGAGATGCCATCGGGTTCTTCGGCGGCTGGTCGCTTTCCTGTCTCCCACAAGAGAGTATCCATCGATATCAATGGAAATAAAACTGACATTGTGATCTGCAAGTATGATGATAATTTTCTGGTCTTGGTGACTCAAATAGGGAGTATGGGGACAATAGTGCACGCCAGGAAGGATGAAGGTGTATCTGTTGATCCAATCTTCAGTGTTTCTGTAATATTTGGCAAAAGAGATGAGCCATTAATAACTGCATGCGCACGTCAGCTAATCGAACATATATGTAGCTGCGGTTCGTCCATGCCACTTGTGCTATCTCTTGGCCTGAAAGACCACACCCAGGACACTATGAAGCATATCCTATCTGCCGTCATCGACAATCGGCTTTGG
>TRINITY_DN10386_c0_g1_i2_4  299-817 5-methyltetrahydropteroyltriglutamate--homocysteine methyltransferase [Capsicum baccatum](+)
AGGGAAAATCTTTCTAGTATTCGGGGATACTTTGGAGTTGGGCAGACACCGAAGATTCAGTATGCCAGGGTCTCATTTTGGATTAAGAAGAGTATTACAACAAAAGAATTGGAGGCGGCGGCATACGAACTGAAATCTTCGATGTGGGAGGAAATGACTGATGCGGGTATCAAGTATATACTGAGCAATACTTTCACCTATTCTGATCACATACTTGATACTATAGTGATGCTTGGAGCCGTGCCTGAAAGATATGTTTGGAATAGGCGTGATGTCGATACTGAAACATACTTTGGATTGAGCTATGGAACATCTTCACTCCCGGCAATGAAAAAAATGCCACTCACAAACACCTACCTTTACATTGTCCCTGAATTGGGGCCTAGCATGAAGTTTATATATGCATCAAGGAAAGCTGTAACTGAATACGAGGTGGCAAAAAAGCTAGGTTTACATACTACTCCAGTGCTATTTGGACCTGTGTCATTTTTGCTACTTACGGACCGGAGTGAAGGAGTA
>TRINITY_DN10386_c0_g1_i4_2  87-863 uncharacterized protein A4U43_C04F15960 [Asparagus officinalis](+)
TCATCACTCCCGGGCGGAGCAGAATACATGAGAATTTCCGATGATGTTCGTGACGCCCTTTCGCGCGGTACAGCAGTTGTCGCCCTGGAATCAACCATAATCTCGCATGGCATGCCGTATCCGCAGAATCTTCGTACCGCGAAAGAAATTGAAGCTATTGTGAGGGAGAATCGGGCTACTCCTGCGACAATTGCCATTTTAGATGGTGTTCCATGCATTGGCTTAAGCAGTGAGCAACTGGAAAGGCTTGCAGAGCTTGGAACAAGAGTCCAGAAGACTGCCCGCAGGGACATTCCACATATTGTTGCAGCTGGTGGAAATGGTGCCACAACTGTTTCTGCAACCATGTTTTTTGCTTATAAGGTGGGCATATCGGTATTCGTCACAGGAGGCATTGGAGGAGTGCATAGACATGGTGAACGAACGATGGATATATCATCCGATCTTACTGAACTTGGAAAGACTCCAGTTGCAGTTATTTCAGCTGGTGTGAAGTCAATTTTAGATATCCCCCGAACCCTGGAATTCTTGGAAACTCAAGGAGTGACAGTTGCTACTTATAAGACCAACGAGTTCCCCTCATTTTTTACTGAATCTAGTGGATGTAAGGTTCCTTGTCGCTTGGACACACCGGAGGACTGTGCTAGACTGATAAATGCAAGCCTAAATTTAAGACTCGGGACCGGAATGCTAATTGCTGTACCGATTCCAAAAGAGTATGAAGCTTCTGGAAAAATTGTAGAAGAAGCAATACAAAGAGCCCTAGATGAAGCAAAG
>TRINITY_DN10388_c0_g1_i1_2  1134-1508 unknown [Zea mays](+)
ACAGGTTGCATCACAACCAAAGAGCTCGGGACCGTGATGCGCTCCCTGGGCCAGAACCCAACAGAGGCAGAGCTCCAGGACATGATCAATGAGGTAGACGCTGACGGTAATGGGACCATCGATTTCCCAGAATTTCTCAACCTGATGGCCCGCAAAATGAAAGACACCGACTCGGAGGAGGAGCTCAAGGAGGCCTTCAGAGTGTTTGACAAGGACCAGAATGGCTTCATCTCTGCTGCTGAGCTCCGCCATGTTATGACCAACCTTGGCGAGAAACTGACAGACGAGGAGGTTGATGAGATGATCCGCGAGGCTGACGTCGATGGCGATGGCCAGATCAACTATGAGGAGTTTGTCAAAGTCATGATGGCCAAG
>TRINITY_DN10388_c0_g1_i1_4  17-205 uncharacterized protein LOC103698860 [Phoenix dactylifera](+)
ATGGAGGCTTTAATGGCCCAACTCTCCTTCGTGGCTGACCAAGCCCTCCACGACAACTTCGACACCTCCAAGCTCGACGTCCTCCTAGCCCTCTTTGAGCAAGAAGTCATCGCCATCTGGTCTGCTGCTGAGGTCGAGCAACAGCAGCCCGCACTCAACTCGGAGGCCTTCTTGGACACTGCCATGGAG
>TRINITY_DN10388_c0_g1_i2_5  108-2156 YTH domain-containing family protein 1-like [Phoenix dactylifera](+)
GAAACTGCAGATTCCATGAAGAAATTGACGCTGGATGATGGTACCAATACTCAAGAAGGGTCGGGAGTTGTTGAGACGCCTTCAGAGGTTCAAAATGGGTCAGGCAATGGCCAGACAACAAATGTATCAGTCCCGCCACGGGAGCCATCTTTGACTCCTCTACTTCAGGAAATGAATCAAATGATGGACCCATCCAATACGTGGTATTACCCATCCAACTGTTACTATGGAGGAGGTTATGGTACCTCTGGGGCTGATTGGCAGGAGTATAACGGATATATGAATCATGAGGGAGTGGATATGTCTTCTGTACCTTATGGTGATTACAACCAGAATGGATATGGGTATGTTCCCTATGCTGCCTACCCTTCTCCTGATTCATCACAAACCCTTGGGAATGAAGGTCAGATGTATGGAACTCAGCACTATCAGTACCCAGCACAATATTACCAGACTTCTGCGCCACCTAGTGTCCCGTATACACCTGCCCATGCCGCCACCTCTCATGGAGCACCAACTTCTGCTGCTGCAGACCAGGCACCTCTTGCTGCAGATGCAGCCAAAGCAATCCCGAATGGAACTGCAAAGGGGAATGCTAATGGAAGCAACAGACCGGCTCCTTTGAAGGCGTGCAACCAAAATCCGCTACGGACATCTAACAATGCATATGGAAGGGGAGGAATGCACGGTGCACTCCCTACTTCTGGCTATCAGGACCTTAGATACAGTTCTGGTGCAGTGCATTCACCTACACCCTGGTTTGATAGCACTGCTCTTTCTGCTGGGCAGTATACCCCAGCTTCGATGACCTCTGCTTATCCCTACAATAGTCGGATTTCTTCTGCAAGAAATCCGAATCAGCGTTCTTATCCTCACCTCATGGGTTCGCATACCCAAAGACCTGGAATGGGCTCAGTGACTTCTGGTCTCTTGAACAAGATGTATCCAAACCAAATGTATGCCCCACTTGGAAATGCATATGGATCTGGTTATGGTTTTGGAGCAAATAGTTACAATTCTAGGATCAATGGGTTTTGGAACCCAGCAACAGATAACAAGTATAGGTCCAAGGGCCGAGGCGGTGGTTTCTATGGTTATGGGAATGAAAGCGCTGATGGGATTGGTGAGCTCAACAGAGGCCCAAGAGCTGGCCGTTTCAAAAATCTCAAGGCAGTTGGGACAAATGCGACCACTGATGAGAAGGGACAGAACCTCTCTTCGAGTGCAAAGGAGGATGCTGCTGTAGTACTCCCAGATGCTGGACAATACAACCGTGAAGACTTTCCTGAGAAGTACTCGAATGCAAAATTCTATATCATTAAATCATACAGTGAGGATGATGTTCACAAAAGTGTCAAGTATGGTGTTTGGGCTAGCACCCCCAATGGAAATAAGAAGCTGGATGCCGCATACAAGGAAGCTCAAGAGAAGTCTGAATGCCCTGTGTTTCTGCTATTCTCTGTGAACACGAGCGGGCAATTTGTTGGCCTTGCTGAAATGGTTGGTCCGGTTAATTTTGAAAAGAGTGTGGAATATTGGCAGCAAGACAAGTGGTTTGGCTGCTTCCCTGTGAACTGGCATATCGTGAAGGATATTCCCAACAGTATTTTGAAGCACATAACGCTGGAGTACAATGACAACAAGCCTGTAACCAACAGCCGTGACACTCAGGAGGTGAAACTTGAGCAGGGTCTTCGAGTTCTAAAGATTTTCAAGGAACATGTTAGCAAGACGTCCATTTTGGATGATTTTGAGTTCTATGAGAACAGACAGAAGTTGATGCAAGAAAAGAGGGCAAGCCAGCAGATTCAGAAGCAGGCCCCAGATGGAAAAACTACTGAAGCTGTGGTTGATGTGAACAACAAGGAAAGTGGTGAGGCTGTATCGGTATCTGATAACAAAGAAAGTGAGGCTGCAACAGGCACGGCAGTTGGAGATGCCACAAATTCCTCGGAACTGAAGGCTAAGGAAAATGGTGGTGACTCTCCGCATGTTACTGAATTAGGAACAGAGAGGCCTGCAGCTCTAGATGGAGCTGCAGATGGATGC
>TRINITY_DN10389_c0_g1_i1_1  414-848 hypothetical protein C4D60_Mb01t00600 [Musa balbisiana](+)
GCAGTCGCACCGTTCGTGGTCAAGACATACGCGATGGTGAGCGATCCGACTCTCTTCTCACAGATCCTCCTCCCCATTTACTTCAATCACACCGACTTCTCTAGCTTCGTCCGCCAACTCAACACTTATAGTTTCGAGAAGGTGGATCCAGACAGGTGGGAGTTAGCCCACCAGTCGTTCCTCCGAGGGTAGATTCATGTCCTGCCGCCAATTGTTCGGAGAAGGAAGAGTGATGACAGTAGAAAGAGGGTTGATCAAACCATGGCTACCGAGAACGGCAAAATATTATTACCAGAGGTTAGACAGCTGAGGATTGGGCAACGAGCCCTTAAAGACGAACTGCATGACATGAGCAAGCGGATTCAGGCGATTCAGGCGATGGAGAGGAGGCCCCAACAGGTGATTTCCTTTCTCTTCAAGCTGGCCGACAACCCG
>TRINITY_DN10389_c0_g1_i1_3  20-1378 Dihydrolipoyllysine-residue acetyltransferase component 4 of pyruvate dehydrogenase [Actinidia chinensis var. chinensis](+)
TCCTCCTCTGCCTCCCTCTCCTCCTCCCGCCTCCTCCTCCCCATCCGCCGCTCCACCGCCGCCTCCCGCCGCGCGCCCGTCGCCATCCGCGCCAAGATCCGCGAGATCTTCATGCCCGCTCTCAGCTCCACAATGACCGAAGGTAAGATCGTCTCCTGGATCAAATCGGAAGGCGACGTCCTCTCCAAGGGCGAGAGTGTCGTAGTCGTCGAGTCGGACAAAGCCGACATGGACGTCGAAACCTTCTATGATGGCATCCTCGCAGCCATTGTTGTCGCCGAAGGCGACACAGCCCCGGTCGGGTCGCCTATAGGGCTTCTGGCTGAGACGGAGGACGAAATCCCTCTCGCCAAAGCCCAGGCTCAAGCACAGTCAGGACCGCCGGGGCCGCCACCACAGACGGCGGCCCCGGCGGCGGCCCCTGCGCCGCCGCCACCTGCTCCGGTGTCGCCGGCACCCGTAGACAGTCCTAGAAAGACCGTGGCTACCCCGTATGCTAAGAAGCTGGCAAAGCAGCATAAGGTGGACATTGCCACAGTGGCCGGAACAGGGCCGTTTGGGAGGATCACACCCACAGATATCGAGGCTGCTGCTGGGATCCAGCCTAAGAAACCTGCTGTTCCTGCTGCAGCTACTCCCGCTGCAGCCTCCAAAGCTACGCCTGCAGCTGCTGCATTGCCTCAGATTCCGGGATCCACGGTGGTCCCCTTTACGGCAATGCAGTCGGCTGTTTCGAAGAACATGTTGGAGAGCTTGTCAGTGCCGACCTTCCGTGTTGGATACCCGGTTTCCACTGACGCCCTCGATTCCCTCTATGAGAAGGTGAAATCGAAAGGTGTTACCATGACAGCCTTGCTGGCGAAGGCTGCGGCAATGGCGCTCGTGCAGCACCCGGTTGTGAACTCGAGCTGCAAGGATGGGAAGAGTTTTACGTACAATAGCAGCATTAACATTGCGGTGGCGGTGGCGATTGATGGCGGGCTCATTACCCCTGTTCTCCAAGATGCTGATAAGTTAGATCTTTATCTTCTATCCCAAAAGTGGAAAGAGCTGGTGGGCAAGGCTCGGGCAAAACAACTTCAGCCCGTCGAGTATAATTCAGGGACATTTACTCTTTCCAACTTGGGTATGTTTGGGGTGGACAGATTTGATGCTATACTTCCTCCCGGGCAGGGCGCAATAATGGCTGTGGGAGCATCAAAGCCCACTGCTGTGGCTGATGCCGATGGGTTCTTCTCTGTGAAGAGTAAAATGCTGGTGAATGTCACAGCTGATCACCGGATTATCTATGGAGCGGACTTGGCAGCCTTCCTCCAGACATTTGCAAAGATAATCGAGAACCCCGACAGTCTGACGCTG
>TRINITY_DN1038_c0_g2_i1_4  657-1331 transposable element gene [Prunus dulcis](+)
AGGACTAGCAGTAGGAAAGGAGCTTCGGTACTCCTTCAAACGATGACCGTTGACATGGGATGTCCAACTAGTATTAGGATCAATAATGTCAAATGAACCGTAGGAATGGACTTGAGTGATGATAAAAGGACCGGTCCACCTAGTTTTCAGCTTGCCAGGGAATATGTGTAATCGAGTGTCACAAAGTAGGACTTGGTCACCTATTTGAAAATCCTTGGGCTTGATGTAACGGTCATGAATCTCTTTCATACGCTCTTTGTAATGCCTAGAACAGTCATAGACATTATCTCTAATCTCTTCAAGCTTACTCAATTGTAGTAGTCTCTGCTTCCCAGATTGATCGTAATCATGGTTTAGGCTTTTTATGGCCCAATAGGCTTTGTGCTCAATCTCAACAGGCAAGTGACAGGATTTGCCATAGACCAACCAATAGGGTGACATTTTGATCAGGGTCTTAAAGGCAGTCCTATAAGCCCATAATGCATTAGTGAGTTTATCTGACCAATCGGATCTAGAACAATTCACGGTTTTCTCCAATATATTTTTGATCGCTTTATTCAAAACCTCAACCTGTCCGCTGGTTTGCGGATGGTAAGGTGTAGCAACTCGATGTTCAGTACTGTTCTTCTTCATGAGTTTTATAAAATTCTGATTATAATAGTGGATACCACTGTT
>TRINITY_DN10392_c0_g1_i1_3  41-907 hypothetical protein C4D60_Mb03t07930 [Musa balbisiana](+)
ATGGTGGACCTCAGCTTCATAGTAGGGCTCCTTGGGAATGTGATTTCCATACTCGTCTTCACTTCACCCATTGCGACTTTCCGGCGAGTGGTGAAGAAGAAGAGCACTGAAAACTTCAAGGGCCTGCCCTACGTCACCACCTTGCTCAGCACCACGCTGTGGAGTTACTATGGACTGCTCAAGCCCGGCGGACTCCTCGTCCTCACTGTCAATGGCGTTGGTAGCGTGTTGCAGACAGTCTATGTCATCTTGTTCATCATCTATGCTCCTAAAGAAACAAGGGTGTGGATGGTGAAGTTGGTGGGGATATTGAACGTTGGATTCTCGGGATTGGTGATAGTAGTCACGTTTTTTGCGCTTCATGGGATCACTAGGCTGCTAGTGATAGGGTTTCTGTGTGCGGCTTTAACGGTCGGGATGTATGCTGCTCCCATGGCTTCTATGAGGTTGGTCGTGAAGACAAGAAGTGTTGAATACATGCCATTCTCGCTGTCCTTTTTCCTATTCCTCAATGGTGGAGTGTGGAGTGTTTACTCACTTCTTGTCAAGGACTTTTTCATTGGTGTACCCAATGCCATCGGATTCGTGCTGGGCTCGGCACAGCTGATCTTGTATGCTATATACAGAAAAAAGACTCCGATATCCAAATTAATTGATCTCGAAATGGCAGAAGAGGAGGGCTCTGCCATTCTAGTGTCGCAGCTGGAAATGCAAGGGAGCGACAAGTCGACACAGCATAGGAACTTAACGAAAGTAAGTAGCCTCCCAAAACCGTCGGTGTCCCGCGAGCACAGCTTAACTACGATTGTGAAGGCCCTCTCACTAACTCCTTACGAATTACACTCTGTTTTGAACCAAAATGCCCAT
>TRINITY_DN10393_c0_g1_i1_3  142-555 hypothetical protein GW17_00024825 [Ensete ventricosum](+)
GCCCTCATCTGCGTCGTCGGTCTCTCCCTCGTCGCCCGCTGCGCCTGGCTCCGCCGATCCATCTCCGCCTCCCCTCCTCCGCCGCCGAACAAGGGCCTCAAGAAGAAGGTCCTCCAGTCTTTCCCAAAGCTGGCCTTCGACGGCTCGCCCGCCGCCACCGGCGGCGTCCGGCTCGTCGAGTGCGTGATCTGCCTCGCCGAGTTCGTCGAGGGGGATATGATAAGGATCCTGCCGCAGTGCGGGCACGGGTTCCATGTCGGGTGCGTGGATACCTGGCTCGGGTCGCACTCGTCGTGCCCGTCCTGCCGCCGGGTGCCGGTGGTGGTGACGCCGGCGTCGCGGTGCAGCTCGTGCGGGGCGGCGGCGGAGAGTGATGCGAAGGCTCGGGAGGACGGTGACGGTAGGTTCTTGCCT
>TRINITY_DN10393_c1_g1_i1_1  176-1015 PREDICTED: probable protein phosphatase 2C 51 isoform X1 [Musa acuminata subsp. malaccensis](+)
GGGAGCGACTCTGCCGGCGTCCGGATCCGTCGGCGCTGCGTGTCGCACGGATCGGCCATGCTGATCGGGCGGCGCCGGAAGATGGAGGACACCGTCTCGGTGGCGCCGCTGTTAGCCCTACCTGGATACAACTTCTATGGTGTGTACGACGGCCATGGCGGAGCTTCGGTTGCGGAGGCGTGCCGGGACCGGATGCACCTCCTTCTCGCGGAGGAGGTGATGGCGTGGGGGGAACTGTGGCGGGAGGTGATGACCGCGTGCTTCTCGAGGTTGGACAAGGAGACGGCCTTCGGCATCCAGGCCATTGACATGACGGTGGGGTCCACGGCGGTGGTGGCGCTGGTGGGGGCGCAGCGAATCGTGGTGGCTAACTGTGGTGACTCCCGGGCGGTGCTCTGTCGCGGCGGGGTAGCCGTGCCTCTTTCTTCTGATCACAAGCCAAACAGGGAAGATGAGTTAGAAAGGGTAGAAGCAGCTGGAGGAAGGGTGATTGAATGGAATGGTCATCGTGTCTTAGGAGTGCTAGCAACTTCACGATCTATAGGGGATCATTATCTCAAACCATTTATAATATCAGTCCCCGAAGTTACGGAGATCGATCGTACCGATAAAGACGAGTTCCTTATATTGGCTAGCGATGGTCTGTGGGATGTTGTACCCAATGAGGTGGCATGCAAAGCTACAAGGTATTGCCTCACTGGACGGGCTGCCAAGAGGTTCCCTGACACAGTTCCTGGGAGTACCGCCACTGAGGCGGCTGCACTGTTGGCTGATATGGCAATAAATCGGGGGAGCAGAGACAATATCAGTGTGGTGGTGATCGAGCTCAAAAAGTTGAAG
>TRINITY_DN10394_c0_g1_i1_5  3-1157 glycosyltransferase family 92 protein Os08g0121900, partial [Elaeis guineensis](+)
CCACTAGCCCCCCGACAGTGGGACCACCTCGCCTATGCAGCCGTCTTCGATCCGCTCGACAATTCGACAATCCTCTTCGTCAAAGGCCTCAATCTCCGCTCCGGGCGTCTCTCCGATCCATCCCGATACGAATGTTTCTTCGGGTGGGACTTCTCCAATCCGAAGTACCTCCTCCCCACGATCGCCACCTCCGCCGCCCAAGAGATAATCCGCTGTGAGACCCCGCTCAGCGTCATCCGCCGCCACTCCTCCCACAACTCCCCACTAGTCTCCGTCAGGCCGAAATTCCGCGGTGCCACCACGCTCCCCTCCGTCGCCCACCCAATCCGCCTTTTCCCACCCCACCGCAAGCTTCACTCAATGTGCGTCTGCACGATGCTTCGTAACCAAGCCCGCTTCCTCCCCGAATGGCTCATTTACCACTCCCGTATTGGCGTCCAGCGGTGGTTCATCTATGATAACAACAGTGATGATGATATTGAGCAGGTGATTGGCTCATTGAGCTACAATGTCACTCTACACGACTGGCCCTGGGTTAAGAGCCAGGAGGCGGGGTTCGCACACTGCACGCTACGCGCACGAGGTGTCTGCGAATGGGTCGGCTTTATTGATGTCGACGAGTTCCTCTACCTGCCGAGGAACCACACGCTACACGCCATTCTACGGAACTACTCTAGCCAGCCATGGGTCGGGGAGCTCCGTACGCCATGCCATAGCTTCGGGCCGTCTGGGCACCAGACATCTCCAACTGAGGGGGTGACTGCAGGGTACACATGTCGAATGGCGGCACCGGAGCGGCACAAGTCAATTGTTCGACCAGACGCACTGAACCCGTCTCTGGTCAACGTGGTGCATCATTTTCACCTCAAGAATGGGATGAGATATGTGAATATAGAGAGGGGGATGGTGATCAACCATTACAAGTACCAAGCTTGGGAAGTGTTCAAGGAGAAATTCTACAGGAGAGTGGCTACATATGTTGCAGATTGGCAGGATGATGAGAATGTTGGATCGAAAGATCGAGCTCCCGGATTGGGAACGAAGGCGGTGGAGCCGCCAGATTGGCCGACTCGGTTTTGTGAGGTTAATGATACTGGAATGAGAAATTGGGTGTTGCGACACTTGCGTGACCGACACACCGGCCTGCTACCGTGG
>TRINITY_DN10395_c0_g1_i1_1  8-442 probable E3 ubiquitin-protein ligase ARI10 [Arabidopsis lyrata subsp. lyrata](+)
AGGTACCGGCATTACTATATGCAGTGGAGCATGAATCACAAAATAATGATGGAGGGGTTGGAGAGGCTGAGGGAGTTGAAGGAAGTTGGGCTCAATGAGTTAACAAAGAAGTTGCATGGAGAGACATGGATGAAGCTGGTATTTATCTTGGATGCATGGGCACAGATTGTAAAGTGCAGTCGCGTACTTAAGTGGAGTTACGCATATGGTTATTTCCTAGATGTGATGAGAGGGGAGCGGTTTGACAATTTGCAGCACCAGGTGGAGTCTGAGCTGATGTTACTTTTCCGGTGTGCAAGCGAGCTCAAACAGATCTTTCAGAGCAACCATGGGGGAGAAGATGTTTTGGAGGAGTTTAAGGGATATAGAAATAGGCTGACAAAACACATGTCTGTGACCACAGCTCAACTTAATAATCTAGTTCCAGAGTTGGAG
>TRINITY_DN103_c0_g1_i1_3  13-1491 premnaspirodiene oxygenase-like [Phoenix dactylifera](+)
ATGGAGCTCCCTCTCTTTCCCCTCTTCCTAACATTCTTCCTCATAACCCTAACCCTAATCACCAAGAGGCGAAACAACTCTGCAAATCTCCCTCCAAGTCCATGGAAGCTTCCCATCATAGGAAACATGCACAACCTCCTACTAGCTTCTGCTGTTCCTCCCCGCACCCTTCGCTGTCTATCACACAAACACGGCCCGATCATGCATCTCAAACTTGGTCAGATCAACCACATTGTCATCTCGACCTCCGATGCGGCTCGCGAGATCCTCAAAACCCATGACTTAAACTTTGCATCCCGCCCCACGCTCATTGCTCCCAAGGTGGTTCTTGGCAATCGCGATATCGCCTTTGTCCCCTACGGCAGCTACTGGCGGCAACTCCGCAAAATCGGCGTCCTTGAGCTACTCAGCACAAAACGGGTCAAGACATTTCGACCAATCAGAGAAGAGGAGAACATGGCTCTTGTCGACATTATAATGTCAGCAGGTAAGTCACCTGTGAATCTAACGGAGAAGCTTCTGTTGTCGGCCAACAATATGACCGCCAGGGCCGCGTTCGGGGCGGAGTGCAAATCCGGGCCTAGGTTTATCCGAGAAGCTAAGAGGGCTATAGAGCTTACGTCTGGGTTTCACCTTCTCGACTTGTTTCCCTCTCTAGGGTTTCTTGGTGGGCTCCTACGGATTACTGCTGAGTTGGAGAGGATCAAGGTGGAATTCGATGACATTCTTGATGACATAATCAGTGAGCACCGGGCGAGAAATTCTACAGCACAAGTCAACAAAGTGGAAGACCTTCTTGATGTTCTGTTGAGGGTCAAGGACCAGGGTGGCCTTGGTTTTCCGTTTACCATAGCTGATGTCAAAGCCGTCACTATTAGCTTGTTCATCGGAGGGACCGAGACTACAGCAACAACACTAACATGGGCTATGGCGGAACTCATGCGACATCCTGCAGCAATGGAGAAGGTGCAAAGCGAGGTGAGGAAAACTGTCAAAGGCAAGGGCATGGTGGAGGAGATCGATCTCGAGGAGTTCCAATACATGAAGCTTGTCATCAAAGAGACTCTAAGGCTGCATCCGCCGGTGCCTTTGCTGGTACCAAGGGAATGCCAGGATACCTGCACTATTGGTGGTTTTGAAATCACAGCGGGGAGCAGAGTCATGATAAATGCTTGGGCAATAGGGAGGGACTCTACACACTGGGAGGATGCTGAGAGCTTCAAGCCAGAGAGATTTGAGGGAAATTTATTGGACTTCAAAGGGGAGAACTTCCAGTACTTGCCGTTCGGTGGGGGAAGGAGGATATGCCCAGGTATGGGGTTCGGATTGGCGAATGTAGAACTCTCCCTCGCTCATCTCCTCTTTCACTTTGACTGGGAGCTTCCGGAAGGGAAGGAGCTAGATATGAGGGAGTCTTTTGGAGCAACGATGGGTATGAAATCTGACTTGTGCTTGATTGCCTCCCCTCGGTTTCCTCTA
>TRINITY_DN10403_c0_g1_i1_2  83-946 protein PGR-like [Phoenix dactylifera](+)
ATGGCGGACGCCTTGCTGCTCCGATGCGTCGTCGCCGTGCTGCTCACCGCTGCGATCGTCGTCCGAGCCTACAAGCGGAAGTCGCTGAGCGGATCTGGCGCGCTCGTCGGCTTCCTCGTCATGGTGATCCACATCGCCGCCGGCTACAGGTTCGGCGCGATGCTGCTTGTCTTCTTCTTCACCTCGTCGAAGCTCACCAGGCTTGGGGAGGACAAGAAGCGGAGCATCGACGACGACTTCAAGGAGGGTGGCCAGCGCAACTGGATACAGGTTCTGGCTAATAGTGCAATTGCGACTATTTTGGCTGTTACTGTTGCAACACTAACTGGGGGCGAAGATAGGTGCTTGGACTCACAAGAGTCAACTCTTATAACTAGCCTCATTGGTGGCATTCTTGGACACTATGCCTGTTGCAATGGAGACACTTGGTCATCAGAAGTTGGAATGCTCAGCAATGGACAACCTCGACTGATCACAACCTTCAAGAAAGTTCCCAAGGGTACGAATGGCGGGGTCAGTAAAGAAGGCCTCCTAGGAGCCATGGCAGCTGGGCTTGTTATAGGGCTAGCTTGTCTCCTCACTGGACTGTTTACTGCTCAATGTGATAGGGAAGTTGCTTGGAGGCAACTGCTGGTACTGCCCATTGGTTCAGCAGCTGGGTTGTGTGGAAGCCTCATCGATTCTCTACTGGGTGCAACTCTCCAGTTCAGTGGGTACTGCAACTTGCGCAAGAAGGTGGTTTCGAAGCGAGGAAAGACAGTGAGAAGGATTTCAGGAATGAGTATCCTTGACAACAATGGCGTGAATGCGGTCTCGGTGCTGTTGACGACATTTCTCACATCTGTTGCGTGCTCGTACATCTTC
>TRINITY_DN10403_c0_g1_i1_4  2-385 origin of replication complex subunit 1 [Dendrobium catenatum](+)
GAGTTGGGGTTGGTTTATATTAGTAGCTCGACTCCGGATTCTTATTTTGGGAGAATGGGATCGGTGGAGCCGATTATGGTTTATTTTCCTGATTATACCGTGGATGAGCTTCATAGCATCTTCATGAGGAACCGGGATAACCCGAAGCTCTACTCCTCTTTCCTCAGTGCTGTTCTGAAGCCCTTCTTTAGAATCACCCGACGGGTTGATGAACTGTCGATTGCATTCAAGCCTCTGTTTAAGAAGTACTGTGAGCCATTGACCGATCCAAGCACAGTCCCAGATGAAGGCATGAAAAGAAGGTTGTTTGACAACCTCCAGCCACACTTGGCCATTTCCTTTAATGAGATATTCAGTGTACCTAGTCATTCTAGAAACGAATCT
>TRINITY_DN10405_c0_g1_i1_2  21-1124 LOW QUALITY PROTEIN: BTB/POZ domain-containing protein At5g41330 [Elaeis guineensis](+)
ATGCCTCCCTACTCCGGCGCTGCCGCTGCCTTTGCCGTCTCCGGCCACCGCGCCATCCTGACGGATCACCAAATCGTCACCCTCAACGTCGGCGGTCAGCTCTTCCAAACCACCCACCAAACCCTCTCCCGCGCCGGCACCAAATCCCTCCTCTCCTCCCTCCCCTCCTCGGCGCCCTTCATCCCCTTCATCGACCGTGACCCCTCTCTCTTCTCCATCCTCCTCTCCCTCCTCCGCACCGCCCGCCTCCCCTCCTCCCCCGCCGCCGATCTCGCCGACCTCCTCGCCGAGGCCCGCTTCTACGGCCTCGACGACGACCTCCTCGCAGTAATCTCCTCCCCTTCACCTTTCCGCCCCTTCGCCCTCACCCGCTCCACTGCCCTCCCCCTCCACGGCCGCGATACCGTCTCCGCTCTCACCGCCGCCACCTCCGGCGCCGTCCTCGCCGCCCACGGTGGCAAGGTCACCCTCTTTGACTCCTCCCTCCGCCACCGCTCCACCACCCTCACCCTCCTCCCCGCCATCGACTCCCTCCACCCCCTCCCCGGCCGTCTCGCTGCCGCCGGCGCAGTTGACTTTCCCGGCCTCCACCTCCTCGACCTCCACCAACACTCTGCCATCAACACCCTCACCTGGGACAGCCACCCTTCCGTCACCTCCGCCTCCTCCACCGTCCAAGCAATCACCTCCTCACCGGATCATCTCTTCTCTAGCTTCGAGTCGAGCCGCCGTAATGCCAGCGCCATTGTCGCTTTCACCCTCGATACCCTCCAGCCTGTCGCCGAAATTGGCAGGTGCGAAGTCTACGGTGCTGACCTCGTCTCGGCTATCCCGGCTACCAAGCTTAGATGGGTCCCTGCTCATAGCCTGTTGCTCGCCTCCGGCTCACATGGCGGACCGTCTGGGCTTCTCGGGAATATCAGATTGTGGGATGTGAGGTCGGGGGAAGCTGTGTGGGAGTTGAAGGAGAAGACTGACTGTTTCGCTGATGTTACGGTTTCCGACGGATTGTCGGCAGTGTTCAAGGTTGGGGTGAGTTCTGGTGAGGTGTTTATGTCGGACTTGAGAAAGATGAGAAAGGAGGAGCCGTGGATTAGGCTTGGC
>TRINITY_DN10407_c0_g1_i1_3  278-808 cinnamoyl-CoA reductase 2-like [Asparagus officinalis](+)
TGGCCAAAGGATAAAGTCATGGATGAGAATTGTTGGACAGATATAGAGTACTGCAGAACATTAAAGAACTGGTACGCCCTTTCCAAGACACAAGCAGAGTGTGAGGCTATAGATTGTGGAAAGAAATATGGACTAGATGTCATAACTCTCTGTCCGACCATCGTTATTGGACAACTTCTGCAATCCACAGTTAATGCAAACAGCTTATTTCTCATAAATCTGTTGAAAGGCCATGAATCTGTGGAGAACAGGAGCACAAACTTTGTAGATGTTCGAGATGTAGCTGATGCCCTGCTTCTGGTTTATGAGAAGCCCGAAGCATCTGGCCGTTACATTTGTGCACCTCATGGATTTTGTGTTCGAGATGTTGTTGAAATTCTAAAGAGCAAGCATCCCAACTATAGCTACCCTAAGGAGTACACTAAATGTGAGGTTGTAGGCCCAATGAATTCAGAGAAATTAAAAAAGCTTGGACGGAAATATAGGGCATTTGAAGAGAGTATTGTTGAGCGTGTGCATACTATCAAGAGG
>TRINITY_DN10409_c0_g1_i1_3  151-330 leucine-rich repeat extensin-like protein 3 [Phoenix dactylifera](+)
GAGATGGTGAACATTGAGGACGAAATTCGTATCCACCAGACTGTCATTCCAGGACCTCACGGGCAGCAGATTGAGGCTTTATCCATTGATGAGGATATCAGGATCCAGGAGGTGATGAGGAAGGATGAGATGATAGGTGGGGGCTCGAGCAGTAGCGGGATGAAGTTGCAGCCACATCAG
>TRINITY_DN10410_c0_g1_i1_5  192-1796 BTB/POZ domain-containing protein POB1 [Apostasia shenzhenica](+)
ATGGACCCGGATTTTTCCCACTCGAGCGGCGACCAGAACTTCGAGTTTGCCTTCAATTCGAGCAATTTTTCCGACCGAGTTCTCCGGATCGAGATCGTGGCCGGGTTGCCGGAGAGCAAGGCGGACGGGGAGGGGTGTACGAGCCTGGCTGATTGGGCTCGGCACCGGAAGCGCCGGCGTGAAGAGATCAATAAGGAAAAAGCTGCTGAATTGTCAGTGTACAATACTGAAGATATTTTGGATATTAATCAGCCTGACACAGAGGATGGCGTGCCATATGAAAACCATGATGAGGAAGCTGTAGCAATGATTGAAGAGTCACCATCAGGCGAATCGCCTTCACAAAGCAGTGAATCCTCTTGGGGTATGGATTGTTCTCCCGTGCTGAGAGTCAAATCTATTTTCATCAGTTCTGCAATCTTAGCTGCAAAAAGCCCATTTTTCTACAAGCTCTTCTCGAATGGCATGCGAGAATCTGATCAACGACATGCTACATTACGAATTAATGCCTCTGAGGAAGCTGCCCTAATGGAACTCCTGAGTTTTATGTACAGTGGGAAGTTATCCACCACCTCTCCTCCCCTTTTGCTGGATGTGATGATGGCTGCGGACAAGTTCGAGGTTGTTTCTTGCATGAGGTACTGCAGCCAGCTGCTAAGGAGCTTGTCGATGACCACAGAATCTGCGCTTCTATATTTGGAGCTCCCATCCAGTGTTTCAATGGCCTCAGCTGTGCAGCCATTGACGGATGCTGCCAAGGATTTTCTCGCGAACAAGTATCGAGATATAAGCAAGTTCCAAGATGAAGTGATGAATCTCCCTCTTGCTGGCATTGAGGCGATCCTGTCAAGCGATGAACTCCAGGTGGCATCGGAGGATGCAGTCTATGATTTTGTGCTGAAATGGGCAAGAAGTCAATATCCAAAGGTGGAGGAGCGTCGGGAGATCCTCGGGTCCCGCCTTGGTCGGCTCATTCGATTCCCTTTCATGACATGCAGAAAGCTTCGGAAGGTCTTGACATGCAATGACTTGGACCACGAAATCTCCTCCAAAGCTGTTCTTGATGCTCTCTTCTTCAAGGCTGAGACGCCACATCGGCAGCGTGCACTTGCTTCGGAAGAGTCGACTAATCGGAGGTTCGTGGAGAGGGCGTACAAGTACCGTCCTGTGAAGGTAGTTGAGTTTGAGCTCCCGCACCCCCAGTGCACAGTCTATCTGGATCTCAAGCGGGACGAGTGTGCGACTCTGTTCCCGTCTGGTCGCGTCTACTCGCAGGCATTCCACCTGGGTGGTCAGGGGTTCTTCCTCTCCGCCCACTGCAACATGGATCAGCAGAGCTCTTTCCACTGCTTTGGTCTCTTCCTTGGAATGCAAGAAAAAGGTTCGGTCAGTTTCACAGTCGACTATGAGTTTGCTGCAAGGACGAAGTCGTTGGGGGAGTTTGTGAGCAAGTACAAAGGGTTCTATACTTTCACTGGTGGGAAGGCGGTTGGGTACAGGAACCTGTTTGCGATCCCATGGACGTCATTTATGGCCGATGATAGCCTCTACTTCATCAACGACGTTCTTCACCTGAGAGCAGAGTTGACGATTAAACAGCCGCAG
>TRINITY_DN10413_c0_g1_i3_2  304-1911 probable E3 ubiquitin-protein ligase ZFP1 isoform X1 [Phoenix dactylifera](+)
ATGGGGCATAGAAACGTCCTGTGCACTCATCAAATGCTTGACGTAAAATTAGAGCAAGGCCTTAGCTATCTTCATCCTAATCACTTGAATCAATATGGCGAAGTTTGTGATTATCCAAATCAACAAATGTACCCAGTCCAGTCAACAGCAGGGAGCGCTACAGGTCTCGATCCACGATTTGCAGGACATCATGGTGGAAATCTTATGTTCGGGACTCAGCAATATATCAATCAATATTTCCATCTTCCCCCAAACATTCGGTTAGGTGGTCCTGCAGCATCCAATGTCTATCACCCGTACATGTTGGCTCCATCTTCTAGCAGTTCCTCTGTTCCGCTGAATAATGGCTCTGCTTCTCTTTTGCCATCCTTGACCAATCACAGAGAGACTGGAGTTGCTATGGATGAGTATGCTACAAGCGACAATCTTGGACATTTTTGCAAAAGAAAGGACATAGAAGTTGTTCCGGGAAGCTTTTACCATTTCACTGCACCACCGAACTTATGTTTGCCCCCTGCAAATCTGTCTGTAAGTTCTGAACCATTACAATGGGGACAGCGGTACAAATATCCCATGCCTTTCATTCAACCTGAGAACCAAGGGATGGTCATTTGCCCGACAATCAATGGAGCAGATAGAATAGTAAGCGGATCTAGTTCTGTTAGCCTTCCTCTGGAACCCGCATTTCCTCATCATCATAACATTCCGCTTCAAAGGAACTACAACGGTCAGCCTTCGCAGCCTTCCAACAGTGCATGGGTCGAGCAGTTTGGGAATCACTTTGTTGACGTGGGATGTTCAAATTCAAACTACGCAGATCAAATGGCTTATGTGCATGGTACATCTATGAACTTGGGGGCTGTGGAGATTCCAAATTTGGGCATGCAGAAATACCAGGATACCTCATCCAACAGAGGTTCTGGATTTATCATTCATCATCCGCCCAACTTTTATCAGCATCCACCACCTATGCAAAACATGGCAGTTAATACTTATAGCCATCATTCTCAGACACCATTACCTTCCTACTCGCATCTATTCAACAATATGCATGCAAACAATGTGTATCCTCCAAGGGTTGACGTAGCTTCGGACTCCAGTTTCCAGAGCTCCTTTAATCCCATATCTGACCGAGTCAACATACCTTCTATGCATGAGGCTGCTCCAGAAATTATCCATGAAAGTTTCAGAGTTCTGTCAGAGGATGCTGCTGCTGCGCTGCAGATTCCAAGGTTTTATGGGTTTGAGGAGATACCTGACCAACACAGGGATATGCGACTGGATATTGATGACATGTCATATGAGGAACTTCTTGCATTGGAGGAACACATTGGAGTGGTCAACACCGGCTTGCCAGAGGAATCCATCCTGAAAAATCTTAAGACGAGTGCACGTTCTACAGAGGCAAAATGCTCTGAACTGGATCAGTCATCTGAAACAGTGCCTGAGAATGAGAATTGCATTGTATGCCAGGTCGAGTACGAGGAGAATGAGAGTATAGGAACTCTGGAATGCGGTCACAGGTTCCATGCGGACTGCATAAAACAATGGCTCTTGGTGAAGAACCTCTGCCCGATCTGCAAGAAACCGGCTTTGTCGACAGATAGA
>TRINITY_DN10414_c0_g1_i2_1  163-417 uncharacterized protein LOC103695497 [Phoenix dactylifera](+)
AAAGAAACCAGGCCAGCGGCGCCGGCGACGGTGGCAGATCAGGAGCTGCCGACGGAGAGCAGCCCCTATGTGGGTTACAAGGATTTGGAGGACTACAAGGCGAAGGGATATGGCACCGAGGGCCATCAGAAGCCGGTCGACATCGGTGGAGGCGGCGGGACTGATGCGCCGACAGTCTCTGGCAGCGGTATCTCAGCGAAGGAGGCGGGTCAAGTCCATACCACCGCCGGCACAGTCGATCACAAGGCCGTCCCA
>TRINITY_DN10415_c0_g1_i1_2  49-285 hypothetical protein C4D60_Mb07t12910 [Musa balbisiana](+)
GCCTGCTGGGTCGCCTACGGCCACCGGAGCTCCGGATGCTGCTTCCCGCCGCCGATGAACACCTCACGCATCTTCCACCGCTCATACAAGCCCGACGGCAGCCTCGTCATCCGCGAGATCTTCAACAGGCGCCCCGAGTTCTTATGCTCACGCCGCCACAATGGCCGCCTCACCCTCCACCTTGTCCGGATGAATGAGCCATTCCGCATTGCTCCGAAGTTTGTAGTAGAAAGTGAT
>TRINITY_DN10417_c0_g1_i1_1  1-1080 cysteine synthase isoform X1 [Elaeis guineensis](+)
TCTGCACTTCTCCGCGCACCACTCCTCCCATCTCCTCCCCAATCCCGTCTGCGCCTCCCCCTCAGCCGCCGCTCATCTCCTCGCTTCTCCATCAACGCCGTCTCTTCAAGAAACCCCATCCCTATCTCAGCGAAAGCCGTCTCTCTCTGCAGCAGAGAAGAACTGGATACCGTCAACATCGCAGAGGACGTCACACAGTTAATTGGGAAGACGCCTATGGTATATCTTAACAATGTTGTCGAAGGCTGTGTCGCTAATATTGCTGCAAAACTTGAGTCTATGGAACCTTGCCGAAGTGTCAAAGACAGGATTGGATATAGCATGATAACTGATGCCGAGGATAGAGGGCTTATAACTCCAGGAAAGAGCATTTTAGTAGAACCAAGTAGCGGAAATACGGGAGTGGGTATTGCTTTCGTGGCTGCAGCTAGAGGTTATAAACTTATCGTAACCATGTCAGGATCGATAAATTTGGAGAGACGGATGCTACTTCGTGCATATGGAGCAGAAATTATTTTGACAGACCCTACAAAAGGAATAAAAGGAGCACTTGACAAAGCTGAAGAAGTAGTTCGCCGCACGCCAAATGCTTACATGTTTCAGCAGTTCGACAATCCAGCGAATACAAAGATCCACTTTGAAACCACAGGACCTGAAATTTGGGAGGATACATTGGGTGGCGTTGACATATTCATAGCGAGCATGGGTACCGGTGGCACTATCACAGGTACAGGGAAGTATCTCAAAATGATGAACAAAGATATAAAGGTTATTGGAGTAGAACCTTCTGAAACTAGCATCATTTCAGGAGATAAGCCTGGTTACGTGCCAAGCATTTTAGATGTTAAATTACTTGACGAGGTTCTTAAGGTTAGTACTGCAGAAGCTGTTGAATTTGCAAGGACGTTGGCATTGAAGGAAGGCTTGCTGGTTGGTATTTCTTCAGGAGCTGCTGCTGCTGCTGCCATTCATGTGGCAAAAAGGCCTGAGAATGCTGGAAAGCTGATTGTGGTAATTTTCCCAAGCTTCGGGGAGAGATACATATCGACGGTTCTTTACCATCCTATACATGAGGAAGTC
>TRINITY_DN10417_c0_g1_i1_2  189-887 rho GDP-dissociation inhibitor 1 [Elaeis guineensis](+)
AAGGAAATGGGTTTTGAGGAGAACGAGGGTGCGGAGAAGAATGTGACGGTGGCAGCTGAGGAAGGCGAGGGGGAGGGGGAGGAGAGGCTGAACCGGCACATTAGTGAGACCTCTCTGTATGGGACGGAGGATGATGAGGTGGAGGACGAGGAGGGGAAGGCGGAGAAGACCATTGATTTGGGGCCTCAGGTTAGCCTCAAGGACCAACTTGAGAAAGATAAGGATGATGAGAGTCTGAGGAGGTGGAAGGAGCAGCTGTTGGGCAGTGTTGATTTGAACTCTGTTGGAGAAACCTTGGAGCCAGATGTGAAGATACTGAGCCTTTCAATCCTATCCCCTGGTAGAGAGGACATTGTCCTCCCAGTCCCCGTGGTTCCAAACTCCAAAGGTGTATGGTTTACTCTGAAAGAAGGCAGCCCTTACAGGCTCAAGTTCTCCTTCTCTGTCAGCAACAACATTGTATCTGGACTCAAATATACCAATACTGTCTGGAAAACCGGCGTCAAGGTGGATAGTGCGAAAGAAATGCTTGGTACCTTCAGTCCCCAGCTTGAGCCTTACACATATGAGGCACCCGAGGAGACCACTCCCTCTGGTATTTTTGCAAGAGGATCATATGCTGCAAGAACAAGGTTTATCGACGATGACGGCAAGTGCTACCTGGAAATCAACTATACCTTTGACATCCGTAAAGACTGG
>TRINITY_DN10417_c0_g1_i1_3  44-517 uncharacterized protein LOC105054512 [Elaeis guineensis](+)
ATGGCCGGGAGGGGTCTGAAGCACGCGGCGCACCGCCTCTTTGCGGCTGCGCCGCCGCCGTTGACGGTGGGGGAGGAGTTCGACGAGGCGGACATCTGGGGTTATGGGTCGGCGGGGGAGCACCGGAAACCGGCGGTCAGCGGCCGGCGTAAGTCAGAAAATGGTAGCCGGGAGCGGGGGAGCGGTGGGGGTGGGGGCGGCGGTGGCGCCGCCACGGTGACGGGGTCGCTGCCGGTGAACATACCGGACTGGGCGAAGATACTGAGGCAGGAGTACAGGGGGCAGAACAGGGGCTGGGAGGAGGACGAGGAGGAGGCGGAGGAGGGTTACGGGGTGGTGATCCCACCGCACGAGCTGCTGTGCCGGAGCCGGGCGGCGTCGCTGTCGGTCCACGAAGGGGTGGGCCGGACGTTGAAGGGCCGGGACCTGAGCCGGGTTCGCAACGCGATATGGGAGAAGACCGGGTTCCAGGAC
>TRINITY_DN10418_c0_g1_i1_3  102-2273 hypothetical protein AQUCO_09300027v1 [Aquilegia coerulea](+)
GAGAAAGAAATTAATGATAGCCCAATCGAGGAAGTGAGGCTAACCGTCCCAATAACCGATGATCCGTCACAACGTTGCCTAACATTTCGTACATGGGTTCTTGGGCTCACATCATGTGTCATCCTTTCCTTCTTGAACCAGTTCTTCGGTTATCGTAATAACATGGTAACAGTGTCATCGGTGTGCGCCCAACTCCTAAGCCTTCCGGTCGGAAGGTTTATGGCAGCCACTCTCCCAACAAGATATATGCGAGTTCCCCTGATAAACTGGAGCTTCACTTTGAACCCTGGACCCTTCAACCTCAAGGAGCATGCCTTGATCACCATTTTGGCGAGTTCAGGTGGAGGGGTTTATGCTCTCAACATCATCACAGTATTGCAGGTCTTCTATCATAAGAATATCGACCTTGTTGCAGCGTTGTTGTTAGCACTATCAACACAAATGCTTGGGTATGGATGGGCTGGCATATTCAGGAAGTACCTTGTCGATTCCCCGTACATGTGGTGGCCAGGAAACCTTGTCCAGGTCTCCCTATTCAGAGCACTGCACGAAGATGAGAAGAGAGCCAAAGGAGGCATGACGAGGTTGCAGTTCTTCCTTGCGTCAATCATCGTCAGTTTTGCCTACTATGTTGTCCCAGGATACTTCTTCCCTTCCATCACTGCGCTCTCCTTCGTGTGCTGGATATGGAAGAACTCCGTCACCGCACAGATTATCGGGTCTGGTAACCGGGGTCTCGGGCTCGGATCCTTTGCCCTCGACTGGTCCACCATCACCATGTTCGGGAACCCGATAGCAGTACCAGCCTTCGCCATCATCAACGTGTTGGTGGGCTACGTCTTCGTCATCTTTGTGTTGCTCCCCATCTCGTACTGGACCAACACCTACAATGCGAAGAGGTTCCCCATCCTCTCCTCCCATGTCTACGACTATAGTGGGCTGGATTACAACACAACTCGTGTCCTCAATGATGCAACCTTCTCAATCGACTATGATGCGTACAACAGCTACAGCAAGATCAACCTGAGCATCTTCTGGGTCTATACATACGGGTTGGGCTTCGGCATGCTGACATCCACTTTATCGCATGTCGCAGTCTTCAATGGGAAAACTATCGTACAACTATGGAAGCAGACTGCAGCAACATCTGGCAAGGGTGGTGATGTTCACTCAAGATTAATGAAGAACTATGAACAAGTCCCTCAATGGTGGTTCCAAGCTGTCTTGGTTATTTTCATGGTTCTCTCTATCATCACCTGTGAAGGGTTTGGCAAGCAGCTCCAGCTCCCATATTGGGGCATCCTGCTGGCTTGTGCCATTGCATTTGTCTTCACACTTCCGGTTGGAGTGATAGTCGCCACTACGAGTCAGGGAACAGGGCTAAATGTCATTACAGAGCTGATCATTGGATACTTGTATCCTGGCAAGCCTTTAGCCAATGTGACATTCAAGACTTATGGTTCTATAAGCATGAGTCAAGCCATTTCCTTCCTATCAGATTTCAAGCTAGGACATTACATGAAGATCCCTCCAAAGTCCATGTTCTGGGCGCAGTTTGTAGGGACACTAGTGGGGACCTTGGTCACTTTCGGCACAGCATGGTGGCTCCTAACTGGCATTCCGAACATCTGCGACGTAGATAAGCTGCCTGAAGGCAGCCCATGGACCTGCCCGGGGTACGACGTGTTCTACAATGCATCCATCATCTGGGGTGTTGTCGGGCCGCTACGCATGTTTGGTCCTCTGGGCCTCTATCCAGAGATGAACTACTTCTTCCTTATTGGATTCCTCGCACCCGTGTTCGTCTGGTACGCTGCTCGGAGATTCCCCAAGCAGAAATGGATCAAGCTCATCAACATCCCCATCATGATGAGCGCCACTGGAGGCCTGCCTGTTGCAAAGCCCGCAGCTGCTATGCCATGGTTCATCTTGGCCCTTTTCTTCAATGTTTATGTCTACAGGAGGCACAAGAGCTGGTGGGCAAGGCATGCCTATGTGATGTCTGCAGGCTTGGATGCTGGCATTGCCTTCTTTGCGATACTCATTTTCTTTACTCTGCAGTCCCGCAACATCAATGGCGTGCTCTGGTGGGGGATGGATTTGGATGATCATTGTCCGTTGGCTAAATGTCCTACAGCTCCAGGGGTAGTGATCAAGGGTTGCCCAGTGTTT
>TRINITY_DN10418_c0_g1_i1_5  144-1064 probable transcription factor KAN2 isoform X1 [Elaeis guineensis](+)
ATGGAGCTTTTCCCGTCCCAAACAGATCTCTCTCTTCGAATGACCTCTCCACCTCAGGAGATCATGGATCTAGGGTTTTGGAGACCAAACATGGATTCCAACACTAACCACAACAACGGGGACTTCAATCTCTCCTTATCCAATCCGATTCTCCACTCCGACTCAACCCAATTCCACCAGCACCACCACCTCCACTTCCACCACCACCACCCTCTGCTCCATCAGCCCATACGAGGGGTACCAGTCTACCACAACCCTCCATCAATTCCTAGCTACCACCAACAACCACATCAATTGTGTGACTCCTCTACCTCACCACACTTCCCGGTCTATCCCGCACCACCGAGGTCCAGCTTTCTGCCATCGTCACGCTACCCTGCGAAACGGAGCATGAGAGCACCGAGGATGAGATGGACCTCTTCACTCCATGCCCGTTTCCTTCATGCTGTCGAGTTATTGGGAGGTCATCAAAGGGCGACGCCGAAGTCAGTTCTTGAGCTAATGGATGTCAAGGATCTCACCTTGGCTCATGTTAAATCTCATTTGCAGATGTATAGAACTGTGAAGAGCACCGAGAGACCGACAACTTCTTCGGGCCAATCTGATGGGCAAGACAATGTGTCATCTGTTGAAGTTTCCGATGACAGCATGATCGATATACAAAGCCTAGGAAGATCACAACCCTCAACTCAACAAGGAAGGTCGACTTCACATAGTAGTGCTAATTACACAGCTCCATGGAGCAACTCGTCGAGTAGGGGAGCCTGGTCTCATGGAGTGCTCGAGGATTCCACCACAGTAACGATGAGCAATCGTGAGAAAGACGTGCAATCAAAAAGGTGTGAAATGCTATCCGATTTGAACTCATGCCAATTCGAGATGAGTCCAGGCAAAATTAATCTTGAGTTTACACTGGGAAGA
>TRINITY_DN1041_c0_g1_i1_4  89-202 wound-responsive protein-related protein, partial [Prunus dulcis](+)
GCCAGTGACAACGATCCGAAAACCCTAACCCTAGCGACCATGATCTACGACGTCAATTCCCCCCTCTTCCGTTCCTTCCTCAGCCAGAAGGGCGGCGCTGGCGATAAGCGGAAA
>TRINITY_DN10420_c0_g1_i2_5  88-537 PREDICTED: serine/arginine-rich splicing factor RS2Z32 isoform X1 [Musa acuminata subsp. malaccensis](+)
CGTCGCGCTCAGTTCCGCTGGTCTATCCTCGAGGTGTGGCGATACCTTGATCACCAGCACGACAGGAGGTACTTGAGGAAAATGCCTCGTTATGATGACCGCTATGGCGGCACGCGCCTGTATGTTGGTCACCTCTCATCTCGTACTCGTTCACGTGATATTGAAGACGTTTTCAGCAGATATGGAAGAGTGCGTAATGTGGATTTGAAGCATGATTTTGCCTTTGTTGACTTCAGTGATCCGCGGGATGCAGATGATGCAAGATACAGCTTAGATGGCCGTGACTTCGATGGAAGTCGGATTGTAGTTGAATTTGCCAGGGGGGCTCCACGAGGCCGGGGTGGTTCTCGTGAATACTTAGGAAGAGGTCCTGCTCCAGGATCTGGCTGTTGCTTTAACTGTGGGGTAGATGGTCATTGGGCTCGTGATTGCACAGCAGGTGACTGGAGA
>TRINITY_DN10422_c0_g1_i1_5  53-2653 B3 domain-containing protein Os07g0563300-like [Phoenix dactylifera](+)
CCCAAGATCTGCTTCAACTACAACTGTAAGGAGCCGAAGTCGGAGGTGCCGTGCAAGAAGGGCTGGCGTCTCCGCTCCGGCGAGCACGCTGATCTCTGCAATCGATGCTCATGCACGTACGAGCAGGGGATGTTCTGTGAAACATTTCATGTGAATGTTGGTGGTTGGAGGAATTGTGAGTCATGCGGGAAGAGGATCCACTGTGGGTGTATTGTTTCTGCTCCGTCTTATATGCTTCTTGACGCTGGAGGTATTGAGTGTGTATCTTGTGCTAAGAAGGCTGTTCTAATGGCACCAAAGCAGCAGATGTGGCCTTCTCCTTCACTTCATCCTGTGCAAGTATCTGAGAGGCCTAAGGAATTTTCTGCCAAAGCCCGCAACCAAACTGGTCCCTTCCTTGGACAGTGGCGTCAAGCATCAAATTTGTGGAATGTGGCTAGTGCCCAGTCTGAACTGCATCAGCGCTTAGCATATGAATTCGACAGACCAAGCATAGCCGAGAAACTTTTTGCTGCTGGACGGCCATTAATTTCTCCACAGGAGAAGAAAGTTGAAGATCTGTCTGTCAGAACAGTATCCAGTGGCCCAAAAAATGCCATAAGAGAAAGATTTGCTAAAGGAACCAGCTGTCTGGATTCATTATCGGCATTTAACTCTTGTAGTGGTGAAGAAGGGAAAACTGATTGCATGCAAGATTCTGGCCATCTTAGCGGAGAAAATGATAGAGTTTTTACAGCAAAAGGACTGATTTCGGATCCTTGTTCAACTGGATCTAGAGTTAACTTTGAAACACATCCAAATTCCTGTGTTAATTTGCGTCAATCTTCTTTTCCAAAGGAGGATTCCACATCTCCAGTTGTTGGCTTGACTGCTCCTTTTGCAGCTCCAAATGACCCAAACGATTCAGCCAGGGCATCAACATCTCAGCCAAATAAGCAGACAGCTCCATCATCAGTAAACCAAATCCACCTTAGCTCTGAAAATATAATTGACCTTAGTGGCGAACCACAAGTTCACATGCAAAATGGACGATCTCGAGGTGATACCCGGCCACAAGCTCAACTTCTTCCTCGTAATTGGCCCAGGACAACTGATGAGGAGATACATCGGATATCTCGCGAACCAAAATATGAAATTACTCCCTTGTTTGAGAAGACATTGAGTGCTAGCGATGCTGGACGAATTGGTCGTTTGGTACTGCCCAAAAAATGTGCTGAGGCATACTTCCCTCGAATTACTCACCCTGAAGGCCTCCCTCTTAAAGTTCAGGATGCAACAGGAAACGAGTGGGTGCTTCAGTTCAGGTTTTGGCCAAATAATAATAGCAGAATGTATGTGTTGGAAGGAGTTACATCTTGCATTCAGTCCATGCAATTACAGGCAGGTGATACAGTAACATTTAGTCGAAAAGACCCCGAAGGAAAGTTGGTTATGGGTTGTAAGAAGGCTTCTGATATGCCACCTGTACAGGACAACCAATCACTTAAATCTGGAAATGTCGTGGAAGCACCTCCAAATGTCAATGGCATAATTACTGCTGCTGATTATGTGCCAAACCTTCCACCTCTGCCTCTCAAAAGCAGCACGGAGTCAAGGAATCCAAACACTACAGAAGACAGGGCAACCTGTTCTAAACTTGACAAGTCAGATTTAAGTCTAAAAAATGAACCTGCTTCTACGTCTTTGGAGATCCCAAGTAAAAAGAAAGGCACACCTGGGAATAGCAAGCGGCTGAGAATTGACCAAGAGGATTCTATTCAGTTGAAACTAACATGGTTGGTAGCTCAAGAATTGCTCCGACCACCACATAAGATGCCTAGCATTGTACATATTGAAGGTCATGAATTTGAGGAGTATCAGGAGGCACCAACAATAGGGATGCCTACCTTTTCTGCCACGAATCAAGAGGGTGAGAAGTGTCAGTGGATTCAGTGTGACGATTGCTCAAAATGGCGGAAGTTGCCTGTGGATGTGCTCCTTCTTGCTAAATGGACTTGTTCTGACAACACATGGGATCCTAAAAGGTCTTCATGTTCAGCTGCCCAGGAACTAAGTATGGAGGAACTGGCAGGTTTTCTCCCTATGAAAATTGTGGCAGGCCCCTCAAAAAGATCCAAGGTCAAAAAGGAGAATGATACTGTCGGAGTATCAGACAGGCTCGACAACCTAGCAAATCTGGCCATTCTCGGTGACAGTGAAGAAGTTCCGCCTTCCTTCCAGACAACCTCAAAGCATCCACGTCACCGGCTTGGTTGCCAATGCATTGTCTGCATCCAACCACCAAGTGGCAAGCCGAAACATAGCCAAACTTGCACGTGCAACGTCTGTGTCACTGTCAAGCGTCGGTTCAGAACACTTACACTCAGGCGCGAGAAACGCCAGTCAGAGAAGGAAGCTGATGATGGCCGCATGCATAACCAATCAATCGAGCTATCGCCAATCAGTAAAAGTAATGATGATCATGAGTCTGAGCGTGGGAAGCCTTTGCCATCGCCGCTTAAAGCCCAGATTGATTTGAATATCCAGCCAGAGCGTGACGAAGAGCCTTCGCCAATTGCAACTGCTGCCAGTAGGGCAAGGCCTTTCTCTAATGCCACAAGT
>TRINITY_DN10422_c0_g1_i2_1  93-554 PREDICTED: 54S ribosomal protein L19, mitochondrial [Vitis vinifera](+)
ATGGCCACACTAAAAGAGCTCGTTGTTCGCCGGCCTGTAGCTGCCACGATCAAGCTAACCGTGCCTGCAGGGGCAGCTCGCCCTGCTCCCCCAGTTGGACCAGCTCTGGGTCAGTACCGGCTGAACCTGATGGCCTTTTGCAAGGACTTCAATGCAAGGACCCAAAAATACAAACCCGATACACCCATGGCTGTCACAATAACGGCTTATAAGGATAACACCTTTGAGTTCATTGTCAAGTCCCCCTCTGTTACCTGGTACCTGAAGAAGGCTGCTGGGGTCGAACTAGGCAGCGGTCGCCCTGGCCATGTGGCTGTGTCGTCGATCACGATCCGCCACGTCTATGAAATTGCTAAGGTGAAACAAACTGATCCATACTGCAAGTTCATGTCACTTGAGTCCCTATGCAAGTCTATTATCGGTACCGCAAACACAATGGGCATCCAGGTCGTGAAAGATCTC
>TRINITY_DN10424_c0_g1_i1_1  179-487 Protein BOLA4, chloroplastic/mitochondrial [Ananas comosus](+)
CCCGGTGCTCCGGCCCGGCGGCCGTTTAGCGTGAGGTCCTCCCAAGTCTCTGATGCTGGCTCTATCGACTCACCGATGATGCAGTCCATGGAGAATAAGATCAAAGAGCAACTAAATGCAGATGTAGTCAGTGTCACGGATGCTCATGGAGATGGTCGACATGTCAGCATTGTTGTAGTGTCATCAGCATTTGAGGGGGTGTCTGCCGTGAATAGACAAAGGATGGTGTACAAAGCTATCTGGGAGGAGCTGCAGAGCACCGTCCACGCCGTTGATCAAATGACCACAAAAACTCCAGCTGAAGCTGCA
>TRINITY_DN10425_c0_g1_i1_1  229-1053 mitochondrial import receptor subunit TOM40-1-like [Nymphaea colorata](+)
CCGTACGAAGAGATCCAGCGTGAAGCCCTCATGTCTTTGAAGCCAGATCTTTTCGAAGGGATTCGTTTCGACATGACAAAATATCTCAATCAGAAGTTCTCCCTGAGCCACAGTGCGTTCATGGGCTCCACGGTGCTACCACAGCCCCGCGGAACTATCAAAGCTCCTACTTCTCATTATGAATTTGGTGCCAATTTTCTTGATCCAAAGTTGATGCTCGTGGGAAGGGTGCTAACCGATGGGAGGATGACTGCCCGAGTCAAATGTGATTTGACTGATAACCTTACTTTGAAGATCAATGCTCAGCTCGTAAATGAGCCGCATTACTCTCAGGGCATCTTTCAGTTTGACTACAAGGGTAGAGATTTCAGGAGTCAATTTCAGTTTGGGAATGGCGGTGTTTATGGAGTCAATTATATCCAGAGCGTGACACCAAATTTATCTTTGGGTGGTGAAGTCTTCTGGGTTGGTAACCGTAGAGAGTCTGGTATTGGTTTTGCTGCTCGGTATAGTACAGATAAGATGGTTGCAACAGGGCAAGTTGCAAGTTCCGGATTAGTTGCACTAAGCTATGTTCAGAAATTATCTGAGAAGGCATCACTTGCAACTGAGTTCATGCTTAATCCCCATGGCGAGCTCACATCAAGTGTTGGCTATGATTATCTGCTTCGACAGTGTCGGTTAAGGGGGAAAATTGATTCAAATGGGTGTGTGGCTGCGTATCTCGAGGAGCGGTTAAACGTGGGTCCCACTTTTGTTCTTTCCGGAGAGATTGACCATTGCAAGAATGACTACAAGTTTGGTTTTGGGATGGTTATTGGCGAG
>TRINITY_DN10425_c0_g1_i1_5  42-671 26S proteasome non-ATPase regulatory subunit 9 [Dendrobium catenatum](+)
ATGGTGGGGACGAACCTGAAGGCTGAGACGTTCTCTCTGATGGACCGCCGCACCTCGCTGGAGGCGGAGATGGACGCAATCATTGCGGGTCTCACCGCCCCCGGCGGCCCCGGGATCACCGGCGGCCTAGTCGACGCCGAGGGATTCCCCCGAGAAGGCATCGACATCCCCGCCGTCCGGGCGCAGCGCCGCCGTCTTGCCGAACTGCGTAATGATTACAAGGATTTAACGGCCAAAATCGAACAGAATTTGCAAGTTTTGCACTCAGCAAAATTAGCAACTACATCACTGCAGCCAAAAGTTTCAGCTATTTCCATTCATGATGGCACTTTTCAGGCATCACCGATGGATATGGACATCAATGTCAAAATCCCTTTTGTTATGGTTGATGAAATAACTGATGGTTCACCAGCGGCCGAAGATGGATTGCAGCTTGGTGACCAGATCATAAAGTTTGGGAATGTCGAACATGGTGAAGGAGCTCTTTCGAGGCTTGCATCCGAAGTACAATCCAACCAGGGCAATCAACTACCTTTAACGATAATGAGGCAGGGATCGCTGGTGGATTTAACTATAACACCGAGACGGTGGCATGGCCGTGGACTCCTGGGATGCCATTTTCAGACCCTG
>TRINITY_DN10426_c0_g1_i1_5  48-254 uncharacterized protein LOC103721513 [Phoenix dactylifera](+)
ATGGAGAGCTTGGAGGCTGTTTTCTCCGTCGTGCTAGGGGTGGTTTTCAGGAAGAGCTTCTGCCGATATCATGATCTGAGGCGGCCGATCGTCCACTTCATGTCGATTCTGGTGTCATCGGTCCGCTACTTCGGGCTGGTCTTCCGGCGGGTGGCAACGGCAGTTCCAACCAGGTACAACTCCCCCTATTCAACCATGATTGCCAGG
>TRINITY_DN10427_c0_g1_i1_4  52-519 TATA-binding protein-associated factor 2N-like [Phoenix dactylifera](+)
ATGAACAGGAAGCCCGGAGACTGGGACTGCAGGTCGTGCCAGCACCTCAACTTCAGCCGCCGTGATTCGTGCCAGCGCTGTGGCGATCCGAAGACGGGCCTCGACGGCCGGAGTGAGTTTGTTGGGTTTGGCGCTGGATGGGGCGGCGGGAGCTCGTTTGGGTTCGGCGGCACCGGCGCCGACGTGAGGCCCGGCGACTGGTACTGCACCTGCGGCGCACATAACTTTGCGAGTCGCTCCAGCTGCTTCAAATGTGGGTCCTTCAAGGACGAGTCTGCTGCGGCCGGCGGTGGTGGATTTGATGGTGACTTGCCGCGACGGGCGTTTGGGTTCAGTGGTGGCGGTGGCCGCGCTGGGTGGAAGTCCGGTGACTGGATTTGTACCAGGATGGGCTGCAATGAGCACAACTTTGCTAGCAGGATGGAATGCTTCCGATGCAACGCTCCTCGAGACTCCGGGACTGAAGTC
>TRINITY_DN1042_c0_g1_i1_3  259-444 hypothetical protein AALP_AA8G024500 [Arabis alpina](+)
GATTGGGAGATTGATATTGGTGTACCAGATGAAACTGGATGTCTCGAAGTTCTTCGCATTCATACCAAGAACATGAAGCTAGCTAAAAATGTTGATCTTGAAAGGATATCCAAGGATACTCCTAGATATGTTGGTGCAGATCTGGCTGCATTGTGCACTGAAGCTGTCCTTCAGTGTATTCGAAAA
>TRINITY_DN10431_c0_g1_i1_5  103-384 cyclin-dependent protein kinase inhibitor SMR1-like [Phoenix dactylifera](+)
ATGTCTGCCTCCACTGACCACCTCCTCCACGGGCCGCCGGAGCAGGCCCTTCGGCCTCTGGTGATCCCTGCACTGCAGACGGACCATGAGTTAGAGGAAGAGAAGTGTCGTACTCCAACCACAGAAGAGTGCAGGCTTCAGTCGGTGCCTGACACCTGCCCGCCAGCCCCGAAGAAGACGAGGCCGGCAATCCGGTGCAAGCGGAGGCTGCTGGAGCTGGAGCTGGAGCTATTCGTCGTCGGAGACAGGGAGATGGAGCGCTTATTCAGGCGACGAGACCAG
>TRINITY_DN10435_c0_g1_i1_2  216-1145 ATP-dependent Clp protease proteolytic subunit-related protein 3, chloroplastic [Dendrobium catenatum](+)
TGCGGGCTCCCGTCCTTCCACGCTACCCCTCCTCGCCGCCTCATCACCGCCGCTGCTTACTCTTCGTCCCCCAAGATGCGGACCGCCCTCCCCCCTATGCCGCCGCTGAACCCTAAGGACCCTTTCCTCTCCAAGCTCGCCTCCGTCGCCGCGGCTTCGCCGGAGCCCCTCACCACCGACCCCAGCAAACCCCCCTTCCTCGACCTCTTCGACACCCCCACCCTCATGGCCACTCCCGCACAGGTGGAGCGCTCTGTTTCTTACAATGAGCACAGGCCGAGAAAACCTCCCCCAGATTTACCATCTTTACTTCTACATGGGCGAATCGTCTATATTGGAATGCCCTTGGTGCCAGCTGTCACGGAGCTTGTGATTGCGGAACTGATGTACTTGCAATGGACGGATCCAAAGCAGCCTATTTATCTTTATATCAATTCGACAGGGACAACTCGTGATGATGGTGAAACTGTTGGAATGGAAACCGAAGGTTTTGCTATCTATGATGCTATGATGCAGTTAAAAAATGAGATACATACTGTAGCCGTTGGAGCTGCAATTGGACAGGCCTGCCTACTTCTTGCTGCAGGAAAGAAAGGGCAGCGGTTTATGATGCCTCATTCCAAAGCCATGATTCAACAACCTCGTGTCCCATCATCTGGACAGATGCCGGCAAGTGATGTTCTTATTCGTGCTAAGGAGGTCATAAATAATAGGGACACACTCGTCAAACTTATCTCTAGGCACACTGGAAATTCATTGGAGACGGTATCCAAGGTGATGCGAAGGCCATTTTATATGGATGCCATAAAGGCCAAAGAGTTTGGTGTCATCGACAAGATTCTATGGCGCGGTCAGGAGAAGATAATGGCTGATGCGCTTTCTCCTGAGGAATGGGATAAGAAATCGGGAATTAAAGTTGTTGATGGATTA
>TRINITY_DN10437_c0_g1_i1_1  4-582 dnaJ homolog subfamily B member 13-like isoform X1 [Asparagus officinalis](+)
GGTTCCATGGGGAGTTCGATGGGGGTAGGGCGGACGCAGAAGGCGCCATTGATTGAGAACCGATTACCGTGTAGCTTGGAGGATCTGTACAAGGGGACTACCAAGAAGATGAAGATTTCGAGGGAGATTGCTGATGCTAGTGGGAAAACTATGCCTGTGGAGGAAATCCTGACAATCGACATAAAGCCCGGTTGGAAGAAGGGAACCAAGATTACCTTCCCCGAGAAGGGCAATGAATCTCCAAATGTTATCCCCGCAGATATAGTCTTTATTGTTGATGAGAAGCCACATAGCGTCTTCACAAGGGACGGGAATGATCTGATCGTGACACAGAAAGTCACGCTCATCGAAGCCTTGACCGGTTACACTGTTAATCTGACGACGCTTGATGGTCGCAACCTAACAATCCCAATAAATACCATAATTCATCCTGGATATGAGGAGGTCGTTCCGAGGGAAGGCATGCCGATACCGAAAGATCCATCGAAGAAAGGGAATCTGAGGATCAAGTTCAACATCAAGTTTCCGACCCGGTTGACTGCGGAGCAGAAGGTTGGGCTGAAGAGGCTTCTGGCTCCA
>TRINITY_DN10437_c0_g1_i1_5  116-343 hypothetical protein FCM35_KLT15375 [Carex littledalei](+)
ATGTGCTGCGAAGGCGACTGCCGGCCACTGGGGTGGCTGCTGGGCCTCCCCTTCGCCTTCCTCGCCCTTCTCGTCTCCATCGTCGGCGTTATTATCTGGATCGTCGGGTTGTTGCTGTCGTGCATCTGCCCGTGTTGTTTATGTGTGACGATCGTGGTGGAGCTGGCGATCGAGCTCATCAAGGCGCCGCTACACGTCATGGAGTGGTTCACCAAACAGATTCCGTGC
>TRINITY_DN10437_c0_g1_i2_4  1-411 uncharacterized protein LOC109843420, partial [Asparagus officinalis](+)
TCACAAAGCTCCCCGGATATCATTCTCTCCCAGCAGAAATACATCGGTAAGCTGATTTTACCGATGAGAAGACCGTGGACACTCCTTCTCAGCAAAACGTAAATTAGAGACCGGCTGATGGCGAGTCTCTTGCCGATCCTACTCGCTACACAGCAAAACGTAAAGTAGAGACCGACTGATGGCGAGTCTCTTGCCGATCCTACTCGCTACAGACACCTTGTTGACCAACTCATCTACCTCTGCTTCACTTGACCAAGCATCTCTCATGCCATCGGGATCTTGAGTCAGTTTGTTATTGCTCTGCGCACTGATCAGTATGCCGCTCTTCTCCGGATTCTAAGATATCTACGAGGCATCATGACTCGTTCTCTGTTGTTCCCAGCTACCACATGACTTGAGCTTCAAGCTTAC
>TRINITY_DN10438_c0_g2_i1_1  94-693 PREDICTED: protein BREAST CANCER SUSCEPTIBILITY 1 homolog isoform X2 [Musa acuminata subsp. malaccensis](+)
GCGGAAACAAATGCGATAACAGAAGTTGATATGCTTGAACCTGCTACTCATTCGGCTGGTGGGGTACCAGATACTGGATTATCCCACAGGACTATCAATAGAAAATCAACCTTAGAAAGACCAGAGGAAAATAGTCAAGAATCCAAGAGGCAAAAGTTGATAGAATGTGCATTTTGTGGTACATTTAGAATTTCTGAGGGATCTGGTCCAATGCAACATTATCTTGAGGGGAAGCAAGTAACAGAGAAGGAAGCGAATCAGGCTAAAGTCATTCACGTTCATCAGAAATGCATTAACTGGGCCCCACTAGTCTATTTTAAAGACGAGACAGCTATTAATTTAGAAAAAGAAATCTTTCGTGCCTTAAAGCTCAAATGCAGCAAATGCGGACAGAAGGGAGCGGCCCTTGGTTGCTATTATGAGCACTGCACGAAAACTTTTCATGTCCCATGTGCATATGAAACTCCAGGTTGCCGTTGGGATTGTGTAGAACTGAATGTGCTTTGTCCTTCCCATATTTCAAAAAAACTGCCATGTGATAAATACGGGAATGGGGAAATGAGTGAGATCAAAGACTTGCCGGTGGCTCAAATAGATTGT
>TRINITY_DN10438_c0_g3_i1_1  55-495 hypothetical protein C4D60_Mb08t13240 [Musa balbisiana](+)
GCGGAAGACTTGGTGAATTTGAGCGAGGTCCTGTCCCCCTTCCTCTCCTATCTTCGAGATATGGAGCTGGAACTGAAATGCGGCCACTGTTCTAACTTGTTCAGTAACCCTAAGGTGCTGCCTTGCGATCACATATTTTGCAGTCATTGTATTGTCTTATCCTCGACTCCATACGGATACTGGTGTATGACATGCAGAACTCCTTTTCTTGCTAGAGATCCTAAACCTGCTATGATCATTCCAAAAATGGTAAGTATATTCGAAGGCATGGATGCTGCTGTTGGTTCCATCTTCCTGAAGAATGGGTCTCAACTTCATATATCGGATTCTGGCAACATGGGTGTTACAGAACTAACAACATCTGCTACCAAGAAAAATCTTGGTATTGCTAGAGACGGAGTTTCTGTTAAGCAAGAATTGAACGGTCATGAGCAACCAGTT
>TRINITY_DN10439_c0_g1_i1_1  248-388 uncharacterized protein LOC18774529 [Prunus persica](+)
AAGAAAAATCATGGCGCTGAGAACGAGGAAGAAGATAAAAGCTATCTGCGTTGGAACATAGAAATGGACCATACTTTGGTTAATATTTTAAGAGACCAACAAAAACTGGGCAACAAGGGACATATGGCTGGAAAAAGTGTG
>TRINITY_DN10439_c0_g1_i1_4  1-420 hepatoma-derived growth factor-related protein 2 [Elaeis guineensis](+)
GAGGGGAGCACCCTTCAGAATGTGAATCAAAATTCAAAGAATGCTGGGACTCTAAAGAAGAGCAGCAAAGTGCCGCTGAGGGTAGACACTGGAAAAGAGAAATGGAAGAATGGTGTCGACGACAAGGTGCTAAGAGAAGTGAGAGCTAATCCGCCGACCCCCCAGCGCTTCTCCCCTTCGAGTAGCGGCTACCCCCGAAAGCCTAGAGCTCCTACAACAACCAACTCTCCTCTCAACAACAAGCCACCAAAATCTACTACTCTGGAGAGGGAGGTGCTTCAAGATATTGCCGAGAACAGCGAGGAGAGGACAGCGCTGATAGTCAAAACCGAGGGTTGCAACAAAGATGCTGGAATTCTGGATGTGGAGGGGAGGTCAGGGGATATGTTCTGGTTCTTCAAGCCTTGCAGCTATCTGGTC
>TRINITY_DN10442_c0_g1_i2_5  16-339 lipid transfer protein [Lilium longiflorum](+)
GTAGCTTTCCTCCTGTCCATCGTTGTCGTCGCACCACGTCCTGTGTTGGCCACCATCACCTGCCAGCAGGTAACCCAGGCAGTCTCTCCATGCATCGGGTATGCCCGCACCGGAGGTACCGTGCCGCCAGGTTGCTGCAATGGCGTGCGGAACCTGAATTCAGCCGCTAAGAACACACCCGACCGGCAGCAGGCTTGTATTTGTTTGAAGCAGATGTCAAGCATCCCCGGAATTAAAATGTCCATCGTCTCTGGGATCCCAGGGAAGTGTAACATTAACATCGGCTACCCGATCGCATTGTCCACCGACTGCTCCAAGGTGAAG
>TRINITY_DN10442_c0_g1_i3_2  398-709 putative LOV domain-containing protein [Drimia altissima](+)
AAACCTACACTCCCCCGCGATTTCCGCGGCTCGCTCGAAGTCTTCAACCCGACAGCGTCCCGGCCCAACCCGCCATCCTCCTCCACGCGGCAACCCCCGCCAGCTCCACGTGTCCCCCACTACAGCACTCCCAGCGACGATGCCGACGACATCACCGCCCCATGGCCGGCGCTCCCCCCGCCGCAGGCGGCAGCGGCGGCTCTGCCGCCCTCAGGAGACGCCGGATCGGCGGCGCAGCGGGCGGCGGAGTGGGGGCTGGTGCTAAAGACGGACGAGCAGACGGGGAAGCCGCAGGGGGTGACGGTGAGGACG
>TRINITY_DN10443_c0_g1_i1_1  54-1940 PREDICTED: transmembrane 9 superfamily member 8 [Musa acuminata subsp. malaccensis](+)
TGGGTGGCTCTGGTGTTCGAGCTCTCTTCCGTTCTTGGCGACGGTTTCTACCTCAATGGGGCCGTCCCAGCAGATTTCCGTAAGAGGGATCCACTGCCGGTGAAAGTGAATAAGCTTACTAGTACAAGAACACAGATCCCATATTCCTATTATTCTCTACCTTACTGTCGGCCAGATTCCATAGTTCAGAGTGTAGAAAATCTTGGTGAAGTTTTCCTTGGTGATCGTTTAGAGAACTCCCCTTATGTGTTTGAGATGAGGGAGCCTCAGGTATGTAATATCATCTGCAAGGTGACACTCAATGAGAAAGAAGCCAAGGAGGTCAGAGAAAAGATAGAGGATGAATATCATGTTAACATGATCCTCGACAATCTTCCTTTGGTTATTCCTATTAGAAGATTCAATCAGGATTATCCGATGATATATCAGCGTGGCTTCAGCATTGGGATTAGAGGCCAATACGCTGGGAGCACCGATGTCAGATATTTTATCCACAATCATCTTTCGTTTCTTGTCAAGTATCACAAGGATGAACAGTTGGACCTAGCAAGGATTGTGGGATTTGAGGTCCGCCCTTACAGTGTTAAACATGAGTATGAGGGTGAGTGGAATGGTAATAAAACTCGCCTGAATACTTGTGACCCTCATGCCGAACGCACAGATATGAACACTGAAGGTCCACAAGAGATTGAAGAGAAGAAGGATATCATATTCACCTACAATGTCAAGTTTGAGGAGAGTAATGTTGAGTGGGCGTCTCGATGGGATGCTTATCTTCTAATGCCAGATGATCAGATCCACTGGTTTTCTATTATCTATTCTCTGATGATTGTTCTCTTTCTTTCGGGCATTGTAGCCGTGATCATACTGCGAACTCTATATAAGGACATCTCGAAATACAACCAGCTGGAAACTGAAGAGGAAGCTTATGATGAGACTGGGTGGAAAATAGTCCATGGAGATGTTTTCAGGCCGCCGGCTAACTCAGACTTACTTTGCGTGTCTGTTGGAACAGGTTTTCAGCTCTTTGGTATGATACTTGGGACAGTGATCTTTGCAGTTCTTGGCTTGTTATCTCCGTCAAACCGAGGTAGTCTGATGACAGCAATGATTCTGCTTTGGGTCTTCATGGGTCTGTTTGCTGGTTACTCATCTGCCCGTCTGTACAAAATTTTCAAGGGCGCAGAGTGGAAGAAAATTGCTGTCAGGACGGCTTTCACATTCCCTGGTGTTGTGTTTGCATTCTCCCTCTTCCTAAATGCCCTCATCTGGGCGGAGAAGTCTTCAGTTGCTGTGCCATTCACTACCATGCTTGTTTTCGTATTCCTCTGGTTCGGTGTCTCGGTGCCTCTGGTGTTTATTGGCGGATTCTTTGGATTCAAGAAATCTACGGGCGAGGATCCTATGAAAGCAAACAAGGTCCCAAGGCAAATACCTGAACAGCCTTGGTACATGAACCCAATCTTTTCGATACTGATAGGTGGCATGCTTCCATTTGGAGTTGTGTTTATTGAGCTCTTCTTCATCCTTACATCAATTTGGCTGAACCAGTTTTATTCCTTATTTGGGGTCCTCTTTCTCGTGTTCCTCATCCTCACAGTCACCTGTGCAGAGATAACAATTGTGCTTTGCTATTTCCAGTTGCGCAATGAGGACTACTTGTGGTGGTGGAGGTCCTTTCTTACATCGGGGTCTTCCGCAATGTATCTCTTTCTCTATTCAGTTTTCTACTTCCTCACAACCTTGGAGATTACGAAGCTAGCATCTGGTATCTTGTACTTCGGATACATGCTTATTGTTTCGTATGCGTTCTTTGTGTTGACGGGAACAATTGGGTTTTGTGCATGCTTCTGGTTTACTAGATTGATTTATTCTTCGGTGAAGGTT
>TRINITY_DN10443_c0_g1_i2_3  157-3060 uncharacterized protein LOC105058203 isoform X1 [Elaeis guineensis](+)
ATGGGTATCACCACCTGCATTGATGTACCACCGGGGTATCTTCCTTACCAACTGGTCAATTATCGCAAGCATTGGCTTGAGAGCTCAGGAATCTGTCACAGATGGCAGTTACAAACCTGTAGGAGCAATTTTTCGAACAGGAGGAAAGGTACATCCCTTAAGGGCAGCTTTCGTGGACATACTATCACAGTACATTCTAGCCAGGGAAACTCCAATGACACTTACACAGAGATCACTGAGGACTGGGATCCCAGTTCATCTGCCAATGGGGAGGCTACTCGTAAGGAAATTGAGTCTAAAATTGCTCTTTCCGAGGATAGATCCAGAGCCATTGAGAAAGAGAGAGATCAGCTAATTCAAGAGCTGGCTCGATCGGAAGCTAAGCAACATGAATATGCTCAAATGCTAGAGCATAACAAGGAATTAGCAATTGCAGAATTCGAAGCTGCAAAATCCATGTTTGATAGAAAGCTAGAGGAATCAATAGAAGCTAAATTTGCATTGGAATCAAAATTAGTACTAGCCAAAGAGGATGCTGTTGAACTGGCAGTGCAAGTAGAAAAACTAGCTGAACTTGCTTTCCAACAAGCAACTTCTCATATATTAGAAGACGCACAGTTAAGAGTGTCTGCTGCAGAAACTTCTGCTGCAGAAGCAACTCATCGCATAGAGGAACAAATAAGAAGTGCTACAGAAGGTGCCATGTCATCTATTGTTGATCAATCAAAAGATACAATAAATAAAGCCTTGACAGCAGCAGAACAGGCTGGCAAACATGCGAAAAAATTTGTTACAGCTCTTTCTGGTGGAACAAATTTGATTAATGAGATTGCATCAGTACAGTCTGAGAATTTTAGATTGCAGAATGTTGTCAGTGATTTTGAGTCTGAACTATTGATTACAAAAGGCGAGATTGAGAGATTGAAGTCAGAATTGGAACAAGCTTTAGCACTGGCAAAGTCTTCTGATCTTCGGGCTAATACTGCAGAAAGAGCTCTGGTTGACCTACAAGAGAAAAATCGGAATAAGTCCGTAGAGAGGGAGGCGATGATCAAGTCTTTGCTAGAGAAAATGAAGAAAGAATCAGCAGAAAGGGAAAAGTCTGCCACAAAGGCGTTTAAGGCTGAAGTTGAAGCAATCATGGCTGCTGTGGAAGCAGCCAAAGACACAGCGCGTTTGAAAGACCAAGCATATGTGAATAGATGTGCTGCTTTGCAGAGATCACTGCTGTCATCTCAAGCTGCTTCAGAAGTCTGGAGACGGAGAGCTGAAATTGCAGAATCAATTCTGCATGGACAACAATTACCCGAAGGAGAAGATACAAACAACCTGATTAATGGGGGAAGGATAGATCTCTTAACTGATGATGATTCACAGAAGTGGAAGCTGCTTGCTGAAGGTCCTCGAAGAGAGATACCTGAATGGATGTCCCGTAGGATTCGAACTATCTGTCCCAAGTTTCCACCTATAAAAGCCAATATTGCTGAAGCATTGTCAGAGGCAGCATCCCTTTCCTTGAACTTGCCAAAATACGATGAAGTATGGTCTATTGCACATGAAAAGCCAAAAGAGATCGATGAATTTGTGGTGCAAGCCCATGAGAAAGAAGCCATAGAGAAGAAGAGAAGAGTTCTGGAGCGTGCTTTGCAGAGAAAAACCATAAAATGGCAAAAGGCCTCTGAACAACTTAAATTAGAGCCTGGCACTGGCACCGGCCGTGAGATTGTGTTTCAAGGTTTCAACTGGGAAAGCTGTAGGAGGAGGTGGTACCTGGAGCTTGCTCCTAAAGCCGCAGACCTGTCTCAGTCTGGGATCACTGCTGTGTGGTTTCCTCCACCAACAGAATCTGTTGCCCCTCAAGGTTATATGCCTTCTGATCTGTACAACTTGAACTCTGCTTATGGTACTGTGGAGGAGCTTAAACACTGTATAGAGGAATTACATGCCCATGATCTTCTGGCCCTGGGAGATGTTGTACTCAATCATCGTTGTGCACAAAAACAGAGTCCAAATGGGGTGTGGAATATTTTTGGTGGCAAGATTGCTTGGGGACCTGAAGCAATCGTCTGTGACGATCCAAATTTCCAAGGTCGTGGGAATCCATCAACTGGTGATATATTCCATGCAGCTCCAAATATTGACCACTCTCAAGAATTTGTTAGAAGAGATATCAAGGAGTGGCTGAACTGGCTTCGTAATGATATTGGCTTTGATGGATGGCGCCTTGACTTCGCAAGAGGCTTCTCCGGAGGATATGTGAAGGAATACATTGAATCGTCAAGTCCTGTGTTTTCCATTGGAGAATACTGGGATAGCTTGGCTTATGAAGGTGGCAATTTATGTTACAATCAAGATGCGCATCGACAAAGAATTGTCAATTGGATAAATGCTACTGGAGGCACTTCATCCGCATTTGATGTCACTACAAAGGGTATTCTACATTCGGCTTTACATAACCAATATTGGAGGTTGATAGATCCGCAGGGGAAACCAACAGGAGTTATGGGGTGGTGGCCCTCGCGTGCTGTCACGTTTCTGGAGAATCATGACACAGGATCAACCCAGGGACATTGGCCTTTCCCACGAGATAAACTCGCTCAAGGATACGCTTACATTCTTACACATCCCGGAACGCCCGTGGTATTTTACGACCATTTTTATGATTTTGGCCTTCGAGATACCATTACAGAGCTGATAGAGGCACGCAGGCGAGGTGGAATACACTGTCGGAGCCCCATTAAGATCTGCCATGCAAATAATGATGGTTACGTTGCTATAGTTGATGAGAGCCTTGCGATGAAGATTGGCCAGTTAGATTGGAATCCTTCAAAGGAAAACCATTTGGATGGGACCTGGCAGAAGTTCGTCGACAAGGGGAACGATTACCAGATTTGGTTGAGACAG
>TRINITY_DN10444_c0_g1_i7_5  165-383 uncharacterized protein LOC105061501 isoform X2 [Elaeis guineensis](+)
ATGAAGGGCTCCGAGGCGCGGAAGCTGCTGGATTTCGACCCCAACTCTTGCCCCACCCTCTCCCAGATCAAGTCAGCTTACAGAAGGAAGGTGTTGGAGACTCATCCTGATAGGTTCCCATCTCATGAAAAGTCACAAGCAGAATCTAAATTTAAACTGATTTCTGAAGCATACTCACTTCTACAGGCTGGCTCGCCGACAATGCTGCCAGTCGGATCA
>TRINITY_DN10445_c0_g1_i1_4  105-548 PREDICTED: spidroin-1-like [Musa acuminata subsp. malaccensis](+)
ATTGTCGCTCCGCCACCACCAGTTATGCACCCCGGGGCGATGATGCCTAATTTCGATCCAACTGGTTATGGAGCGGCAATGGGGAGGATGGGAGCTGGGTTTGGAGGTTTTCCTGGAGGTCCTGCAAACAATCCGTTTCCTGGAATGATGCCTAATTTCCCCCCAGTGGCGCCTCATGTGAATCCAGCTTTCTTTGCTAGGGGGATGCCGCCTGGCAGTGTTGGAATGTGGCCTGATCCCAGTATGGGTGGATGGGGAGGGGAAGATCAATCAAGCTATGGTGAGGATGCAACATCAGATCAACACTATGGAGAAGGAAGCCATGGTAAAGATAGGGTCTCCGATCGGGATCGGTCAGGTGTTATGGATAGAAGGCATGATAGGGATAAAGATATGGGTCCCGGGCAAGATTGGCCTGAGAGAAGGAACCATGAAGCGAGAGAC
>TRINITY_DN10446_c0_g1_i1_4  55-411 PREDICTED: aspartic proteinase nepenthesin-2 [Fragaria vesca subsp. vesca](+)
GCGCCTCTCTCTGTCCTCCTCTTCGTCACACTTCTTTCGATCTCCTCATCACAAACAGCAAAGGCAACAAACCAAATTCTCCTCTCTCTCACCCACACCCTCTCCCACTCCCCCAATTCCACCACCCACCACCTCCTCAAAGCCTCTGCGAACCGCTCTGCTGCCCGCCACCATCAGCGCCGTCAGGTCTCCCTCCCCCTCTCCCCCGGCAGCGACTACACCCTCTCCCTTTCCCTGTCCACCTCTACCACCGTCAACCTATACATGGACACTGGCAGCGACCTCGTCTGGTTCCCCTGCTCCCCCTTCGAGTGCATCCTCTGCGACGGCAAGCCACCACTCTCCCCTTCCCCTCCC
>TRINITY_DN10447_c0_g1_i1_1  257-853 pentatricopeptide repeat-containing protein At1g62260, mitochondrial [Elaeis guineensis](+)
AGACCGGACCGACACACTCTTTCGTCTGTACTCAGTGCCTGTGCTGGGCTTGCGACTCTCCGCCAAGGGACTCAGATCCACCTGATCGTAGCGAAGACGATCGCACCAGACATACCAATCAACAATTCCCTCATCACAATGTATTCTCGGTGTGGAAGCTTGATGGATGCTAAATCTGTCTTTGATGGAATGAAAGAACACAGAGACGTGGTGTCATGGAATGCGATGATAGGTGGATTTGCGCTGCATGGGCTTGCGAGGGAATCTCTGGAGGTGTTTGAAGAAATGAAAAGGTTGAAAGTGAAACCCACTCGGATAACCTTTGTATCTGTGCTGAATGCGTGTGTGCATACTGGTTTGGTGGATGAGGGAAAGAAAGAGTTCAATTCCATGTCTCGCGATTTTGGCATTATACCGATCATCGAACATTATGCTTCGATGGTCGATCTGATTGGCCGGTTTGGGAAGCTTGATGATGCAATGGATGTGATCAAAGGCATGATAGTGCCGCCTGATCGAGCGGTTTGGGGGGCATTACTCAGTGCAAGCAGGGTGCATAAAAATGAGGCGATGGCCCGAGTTGCTGCAGAGGCATTG
>TRINITY_DN10447_c0_g2_i1_1  2-145 Pentatricopeptide repeat-containing protein [Dendrobium catenatum](+)
AAGAGTGGGGTTGTGAAGCATGCTGGGTATAGCTGGATCGAATTGCAGAATAATGTTCATGTATTTCTCGCAGGGGGTCAATCTCCACCTCTAGCAGATCAAATTTATCCACTGTTAGAGAGTTGCAACAGAGTTATCAGAGAC
>TRINITY_DN10448_c0_g1_i1_1  28-318 hypothetical protein BHE74_00028656 [Ensete ventricosum](+)
CTGTTCGCCGAGGCCCCCCGGGCCTACAGCATGCTGTCGGCGTGCCTCACCCGGCCCTACCTCTACTTTGTCATCAACGGAATCATCATCGCCATCGCCGCCGCCTCCCGCTTCCACAAAACCCCAGAGCCGACTGCCGAAACCTCAAGTCCGCACCTCATCGCTCAGGCGCAACTCACAGAGGAGTATCAGCCGAAATCTCAGATCGCCGCCTCGGTGATCTACGCCCGGGTGGAGGAGGAGACACTGGCGGACGTGATGTCACAATCGATCTGGCCGCCACCGCAGCAG
>TRINITY_DN10448_c0_g1_i1_2  41-214 hypothetical protein B296_00055735, partial [Ensete ventricosum](+)
CAGCATCGTCCGAAGGGGAGCAACGACGACTACTGCTCGTACGTGACGAAGATCGAGAAGTCACTGAGCATCTACGAGGGCCCTCACTTTCCTAACCTCGGCGGGATGTTTGCAACCAAGGAAGAACGAAAGGGCATCTTCGGCCGGCCAGAGCACATGGAGGAGTTTGCGGAC
>TRINITY_DN10448_c0_g1_i1_5  304-504 annexin-like protein RJ4 [Carex littledalei](+)
GTCACGAAGAATCTTGGCCTCCGTATATGCTAATTTCAGGTTTGCCTCCTTCCCATCAAATCAGTCGTCATGAAGTATTGAGAATAAGAGCTTATGGAGGTCTCCATCTGTTTAGAAAGCAGCATTCTCTTCCAAGGAGCCGTACTTGTTCCGTGCTTGGTAGACCTTCTTCCCAACCAAGAGCTTATTTGGAGAATTAAT
>TRINITY_DN10448_c0_g1_i3_3  99-1712 calnexin 1-like protein [Cinnamomum micranthum f. kanehirae](+)
ATGATGGAAGGACGTCTGATCTCGTTACGGCTCCTTCTGGCCTTGCTGGCGTGCTTGCCGCTCCTGTTATGTGCTTCGGATGTGTTGTTCTATGAATCGTTTGAAGAGGACTTCGCGGGGCGCTGGATTGTCTCCGAGAAGGAGGATTACAAAGGTGTATGGAAACATTCCCAGAGCAAAGATCATGAAGACTATGGTCTTCTCGTCAGTGAGAAGGCGAAGAAATATGCAATAGTCAAAGAGCTTGATGAACCAGTCAATCTCAAGGGTGGAACAGTTATTCTTCAATTTGAAACACGTCTTCAGAATGGGCTCGAGTGTGGTGGGGCATATTTGAAATACCTACGACCACAGGATGCAGGGTGGATTGCGAAGGAGTTTGACAATGAGTCTCCCTATTCCATTATGTTTGGACCTGACAAATGTGGGTCCACAAACAAGGTCCATTTCATCCTTAAACACAAGAATCCCAAGACTGGGAAGTTTGTTGAACATCATCTCAAGTACCCACCATCTGTCCCTTCTGACAAGCTCTCTCATGTCTACACGGCTATTCTGAAACCCGATAATGAGTTGAGAATTCTGATCGATGGGGAGGAAAAGAAGAAAACTAACTTCTTCTCTGTTGATGATTTTGAGCCAGCTCTTATTCCTTCAAAGACAATCCCTGACCCGGATGATAAGAAACCCGAGGATTGGGATGAGAGAGCCAAAATACCAGACCCTGCTGCAGTAAAGCCTGATGATTGGGATGAAGAGGAGCCAATGGAAATTGTAGATGTGGAAGCTGTTAAGCCTGAAGGATGGTTGGATGATGAGCCTGAGGAAATCGATGATCCCGAAGCCACTAAACCGGAAGATTGGGACGATGAAGAGGATGGAGAGTGGGAGGCTCCCAAGATTGACAACCCCAAGTGTGAAGTAGCACCGGGTTGTGGAGAATGGAAGAGGCCAATGAAGGCGAACCCAGCGTACAAAGGGAAATGGAATGCTCCTCTAATTGATAACCCGAACTACAAAGGCATCTGGAAACCACAGGAGATACCTAATCCGGACTATTTTGAGCTGGACAGACCTGACTTTGAGCCTGTTGCTGCTATTGGTATCGAGATTTGGACGATGCAGGACGGTGTGTTGTTTGATAATATCTTGATAGCCAGTGATGAGAAGGTTGCAGAGACATACCGTGAGAAGACATGGAAGCCGAAGTACGATGCTGAGAAAGACAAGCTGAAGGCCGAAGAAGCATCTAGCAGTCTTTCTGATGGACTTTCAGTCTTCCAGAAGAAGGTGTTTGATGTTCTTTACAAAGTAGCGGACTTTCCTTTCTTGGCGGCATATAAGATCAAGATCATTGATGTGATTGAGAAGGCAGAAACACAGCCTAACTTGACCATTGGGATCCTGGTTTCTATAGTGGTGGTTATCGTGACAGCAATCTTCAGGATTGTCTTTCGTGGGACAAGAAAACCTGTCGCGGCTGCACCTGTTGTGGAAATTGAAGGAGCTAGAGCTTCTGAAACTGATGAGCCAGAAAGCAGTGGTGCAAACGAGGGGGAGAATAACGAAGAGGATGTTTCTGCTCCACGCCAAAGGAGGTCAAGACGGGAAACT
>TRINITY_DN10448_c0_g2_i1_1  73-486 uncharacterized protein LOC105032371 [Elaeis guineensis](+)
GCGGCGGCAGAGAAGCCGCTGGCTCACTCCCGGATCGGCGGCTACCAGCGGCGGAGCAGCAAAATCCTGGACGGGAAGGCGCTGGGGGTGGCGAAACCGAAGCGTGGGGAGACGCTCGAGGGCACGTGGAAGACGATCACGGATGGGCGGGCGGTGCCGTTGGCCCGACACCTCAAGAAATCAGACACGTGGGCGGACCGTGGAAGCATGGACGAGGTGGCGGCGCCGCGGCTGGAGAGGAAGGCGGAGACGTTCAGCGAGCGCATTGTGCGGCCGCTGCCACGGCTGCAAAAGGTGCCATCGCTGGGGCAAGATGATCTGAACCGTCGAGTGGAGGCGTTCATCAATAAGTTCAACGAGGAGATGCGGCTGCAGCGGCAGGAGTCGGTGCAGCAGTACCTCGACATGATTAAC
>TRINITY_DN10449_c0_g1_i1_2  162-416 uncharacterized protein LOC103695497 [Phoenix dactylifera](+)
AAAGAAACCAGGCCAGCGGCGCCGGCGACGGTGGCAGATCAGGAGCTGCCGACGGAGAGCAGCCCCTATGTGGGTTACAAGGATTTGGAGGACTACAAGGCGAAGGGATATGGCACCGAGGGCCATCAGAAGCCGGTCGACATCGGTGGAGGCGGCGGGACTGATGCGCCGACAGTCTCTGGCAGCGGTATCTCAGCGAAGGAGGCGGGTCAAGTCCATACCACCGCCGGCACAGTCGATCACAAGGCCGTCCCA
>TRINITY_DN1044_c0_g1_i1_5  221-823 thymidine kinase a [Citrus clementina](+)
GCGGGGGCGATCCATGTGATCCTCGGCCCCATGTTCGCCGGTAAGACCACCGCTCTCCTCCGCAGGATCCAGGCCGAGACCAGCAACGGAAGAAGAGTGGCCCTCGTCAAATCCGACAAGGACACCCGGTATGGATCAGAACCCGCCGTCACCACCCACGATGGTTCCAGGATGCCGTGCTGGGCCCTGCCACAGCTCTCTCATTTGCGGGCTAAACTAGGGGACACCGCTTATGATAAGTTGGATGTGATTGGGATTGATGAAGCCCAGTTCTTTGAAGACCTTTATGAATTCTGCAGTAATGCTGCTGATAATGACGGGAAGACTGTTGTTGTTGCAGGTCTGGATGGGGACTACTTGAGACGGAGCTTTGGTTCGGTGATAGATTTAATACCCCTCGCTGATTCAGTCACCAAGTTGACTGCAAGATGTAAATTATGTGGTGAGCGTGCCCTATTTACACTAAGGAAAACTGGAGATAAACAAACAGAACTGATTGGTGGATCAGATGTATATATGCCTGTGTGTCGGAAGCATTATTTGGATGGCCAGATTGTTATCGGAGCTGCAAAGATTGTGATGGAATCCGGAAAGATGGTGTCT
>TRINITY_DN10450_c0_g1_i1_1  21-1130 heat stress transcription factor A3B [Lilium longiflorum](+)
GGTTTCCGCAAAGTCCATGCTGATAGATGGATTTTCGCAAATGAAGATTTCCTACGTGGACAGAGATGGTTGTTGAAAAATATCTGCAGGCGCAGGTCGTCTCATGTTCAACAAATAGGTACTCAGGCAGTCTCTTCAGCCGAAGAAGGCGAACTTCAAAATCTGAGGAGAGAGAAGAAGAAGTTGATGCAAGAGGTTTTAAGATTGAATGAGGAGCACCTCATGACAGTGCAGCAAATGAACACACTAAACCAGCGCATACATTCAGTGGAAGTTGGGCGGAAACAAATGGTCTCTTCCTTGGCCAGGCTATTTCAGAACCATCTAAAGCATAAAAGAGAAGAAAAGGAAATTGCTTCAAGGGTAAGGAGAAGGTTCATCAGGAGTCAGCAGCAGCACAGTCATGAGGATTCAGATTTAAACACACAACAGAATGTTGACGGTGCTGAGGGGGAGCAACTCTCACGTCATCTTTTACCAGATATGGTTGTCAGGCATGGTATTGATGATGGAGGATCAAATGTCCCTGAAGCAAGAACTCACGATCCGTTGTTTCTGGATTCAGATACTGGCGAGGATATCCAAGGACGTGATTCAGAGTACTTTGTTTGGTCTCCCGAAGATATTACTCTGAACAAGCCGCTACCAGATGCTATAGTCCATGCAAGTGAAATAAGTATGACAGATTCGAAACCCGTCATCTTCAAGGGAAAGGAAAAGCGTGTGATGAACTCTGAATTAGATATCATGACCAGTTGTTCCGAGAGCCGCACAATCTTTTTGGACAGTGATGACTCTCAGGAGAGAATGTTTTTAGGTACAATTGTCCCTCCAGTTACTGAGGAGGAAATATGGAACATGAATTTCGAGGCTGGGGGAAGCTCTTTCCGTTCTGGTCCTGAAGTCTGGGATGATAATGATTATTACGGCGCAATAGGGATTGATGCTGGAGCTGGAGCTGGAGCTGGAGCTGGTTCTATATGGGATCTTGATTTTGAAGACACCCCAATCTGTCTGGCATCTGCCTCTATGGAGAATACCGATTCGGGCGCCACTAGTAAGGCGGGTGGGCCAAGACAGGTTTGGCCCACAGCCGGGCTGAAGAGCCAC
>TRINITY_DN10451_c0_g1_i1_1  137-1411 protein misato homolog 1 [Elaeis guineensis](+)
ATGAGGGAGATAGTGACGGTTCAAGTCGGGGATTTCGCGAATTTCATTGGTTCTCACTTCTGGAATTTCCAGGATGAGTTGCTTGGGTTGGCTGAGGATCCACATGGAGATCCTGTGTACAAAAGTGCATCCTTGGATATGGGCGTCCTTTATCGTGCCGGTGAGACACAACAGGGTACTTGTACATTCAATCCTCGTTTGATATCTGTTGGCTTACAAGGATCTCTTGGTTCTCTGAGTTCTTCTGGTGTATTATACAATGAAAGTGCATCATCAAGTTTGCCAGATACCCGAACATGGAACGGCAGCGTCTCCAGACATATATCAGAACCTTATAAAAAGAATTTATTCCTGCAAAGCTTGTATGGAGAAGAGCCGGTGAAACCAGTAAAGTTAGAGGATAATTCTAATAATGGGAGTGACATGTCTCAGAGACAAATTGGTGATAAAGATCGAGTTGAGTCCCTAGAAAACAGTGTTAAGTTTTGGACAGACTATTGTAAAGTTTATTATCATCCCCGGACTCTTCTTCAGCTGTATAGTTCATGGGCTGATGTTCAGACATTTGACAACTATGGAGCAGGAAAGGACCTTCTTTCAGATGGTTTGCAGGGTGAAGAGATGAATGAGAGGCTGCGTTTCTTTGTTGAGGACTGTGACCATATTCAGGGGTTTCAATTCATTGTTGATGATTCAGGAGGTTTTTCCAGTGTATCTACAGAAATTTTGGAGAGTATTGCTGATGAATACACATCTACACCAGTATTATTGTATACTGCAAGAGATCCGGGTGCTTATATGCACGGCGTAGGCAGGAAGATCTCCATCTCAAGAGCTCTTCATGATGCAATTTCATTTTCAAGGCTATCGCCTTTCTGCAAATTGATGGTACCTGTTGGCTTGCCTTCTCTAAGTAGAAGTAAATTGTCTTCCTATCTACATGTGGAGGATCAAAAGCCTTTCCACTGCAGTGCTGTTTATGCTGCTTCAATACACTCAATAAGTATTCCTTTCCGAATGGAACTTTTGGGGCCAACCGCAAATTCCTCAGATATTTCTGGTGCTGTGGATGTTGGTGGGATTGCACAAATGTTAGCTGGTCAGGCCAGGCAAAACAAGGTGGCTGTTTTGGATGTAGCAATGCCAGCTCCATGTTTGAAGGATGCACAAAGTCAAGGATCTATCCTGAGGAATCTGCACTCCTTGACACCTGAGATTGAAGAGAATGGTGACGATATGCATGCAGTGGAGTCCTTGATTATTCATGGAGCCCTT
>TRINITY_DN10451_c0_g1_i1_4  23-211 PREDICTED: uncharacterized protein LOC103991334 [Musa acuminata subsp. malaccensis](+)
GAGATGGAGGGATGGGAGACACCGAAGCGGGCGGAGTGCAGGATACCGGAGGCGCTGCCGTGCCCGCCGCCGCCGAGGAAGAAGATACCGGTCGCTGTCGGGAAGAGGAGGGAGCCGCCGAAGGGCGGCTACTTCCAGCCGCCGGATCTGGAGGCGCTGTTCAGCATGGCGCCGAGGAGAGAGGTCTGC
>TRINITY_DN10453_c0_g1_i1_3  916-1518 myb-like protein X [Elaeis guineensis](+)
CAGATTGATAGATATTCAATTTCACCTGAAGTTAGCATATCATCCCAGAAGATTCATGACAAAAGGTCGCAGCCATCATCAATGTCCTCAAAATCTCCCGTTGCTGTGGACTCTAATCGCCATAAGCGTCACTTGAAATCGCAAGAAGATAATGCACTACCTAATAAGACCAGGAGGACAAGCATTTCCCCCAACAATTCCGAGCCATGTCAGATAGAGAAACATTCTGTTTCACCTCCAGCCATGAAACCTTCTCATGCAAATGATGCACGGGTTAACCAGATCCCAAGTACAATTGTTCCCTCCAACCTCCCGTTGCAGAAGCGGATATCAGAATCATGTCACGTTGCTGGGGGCACTTGTGAGGATATTGTTCCCTCGAAACCAGCCCATCCTGATTGCATGTACCTCAGCCAGCTTTATGAAATCCCTAAAATGGAGGAACTGACGGAGTTTCCCGATGAAGAGTGGCTGTTATGCAATGATGGCGGTCGAATAAAACCCAAGATGGAGCTTAAGGAGGAGGATGGGCCTCTGGTATGGGCTGACGTAATGCGGATCGAGTCAGCTAATATGATAGCATTGCCTTATGTTATGCTTTTC
>TRINITY_DN10454_c0_g1_i3_2  40-939 probable transcriptional regulatory protein At2g25830 isoform X1 [Elaeis guineensis](+)
ATGTCCGTCCCCTCAAGGGTTTTATGCTCATTTGTCCACCGGCTCTCTCTCTCCCACGGCCTCTCCTCCGCCGCGCATCTCATAAATCCCTGCGCTCTCCACGGGTTTGGTTCGGCTCAGAGAGCGCGAAGGATATGGACTTCTCATCCTGTCTGTATGGGGCGGCGGTCCTGCAAGATCGCCGGGAGGAAGGATGCTCAAAATTTGAAGAAGATGAAACGCAATTCAAAAATTGGAAAAGAGATTGTGGCTGCCATTAAAAAAGGAGGTCCAAGTCCATCATCAAATACAGTTTTAGCTGCTGTGCTACAGAATGCTAGGGAACTTGATGTGCCTAAGGAAATTGTTGAGCGCAACATGAAAAAAGCATCAGAAAAGGGACAAGATACATACATCGAGAAATTTTATGAGGTGTATGGTTTTGGTGGGGTTGGTATGGTGGTTGAGGTCTTAACAGATAAAGTAACTAGATCGGTGGCTGCAGTAAGAGGGGTGGTAAAGGACTGTGGAGCAAAGTTGGCTGATCCAGGTTCTATCTTATTCAAATTTAGACGTGCTCGGGTGGTAAATGTAAAGGTTACAGATGTTGATAAAGACCAGCTTCTAACTATTGCTTTAGATGCTGGTGCTGAAGATGTTATTGAACCGACAGTTTATGATGATGACTCCGAAGAAGATCGATCGGAGAGCTTTTACAAGGTTGTAACTGATGCAGAAAACTACTCTGACATACTATCAAAATTAAGAGAGGATGGGGTTCCTTTTGAACCAGATAATGGGTTTGAGCTACTGCCGTTAAATGCCATTGAGGTTGATGATGAAGCTATTGATTTAAACAAGCAACTTATGGCGAAATTACTTGAACTTGATGATGTTGATGCTGTTTATTCAGATCAAAAG
>TRINITY_DN10458_c0_g1_i1_1  50-481 PREDICTED: uncharacterized protein LOC104000730 [Musa acuminata subsp. malaccensis](+)
GATGATTTGGTAAAGGGGATACCGGTTGCTGAATTCGGCCACTGGGATTACTACAACGGATTGCCAATGAAGCAGTATTTTGAATCCGCCTGGCAGACACAGTTTCGCTTCTGGGGCGAGGACGAGGATCTCTTCAAGGTTCCCGTGGCGGCACAGGCACCGACACAGCCGGCCTACTACCAAGTTCGTTCGCAGATTATGAAGGGAGGAGATGGCAGGGAGAGGCAGGGAAGGGGTGAGGAGAAGCAGAGGAAGCTAAGCAAGGGTAGTGAATTGAGCAGTAGGAGAAGAACATCTGGAAGGAGGCACAAGGTTCCGAAGGCGGTAGATGAGGACCTCTACAAGATCCCGCCGGAGTTGGTCTGTCGCAGGCCCCAAAAGAAGAGATTACTGGGAAATTTTCTATCAGGATGCCTGGGCCTAAGCTGCATC
>TRINITY_DN10458_c0_g1_i1_4  208-609 uncharacterized protein LOC109843420, partial [Asparagus officinalis](+)
AAGATTAGATCAACTGATGATGAACATCTTGCCGATCCTACTCGCTACAGACACCTCGTCGACCAGCTCATCTACCTCTGGATCACCAGGCCAGACATCTCTCATACAGTTGGAGTTGTTAGTCAGTTTTGCTGCTTTGCACAACGATCACTATACTACTCTTCGTCGTATCCTTAGGTACTTGTGAGGCACATTCACTTTTTTGTTCCTGGCTATACCATGACTTGAGTTTTGAGCCCCGATTGGGTTGGTGATCCTACCACGAGGAAATCCACTGCTAACTTTTGCATTATTTATGAGACTCGCTCTTCTCCTGGAAGAACAAGGACAAAGTTTCACTCTCCAGCACTGAGGCAGAGTATTGTGTTGTCTTCTACTATCAAGGAGATTGTACATCTCAGA
>TRINITY_DN10459_c0_g1_i1_4  2-646 NBPF8, partial [synthetic construct](+)
TCACTGGATAGATGTTATTCAACTCCTTCAGGTTGTCTTGAACTGACTGACTCATGCCAGCCCTACAGAAGTGCCTTTTACGTATTGGAGCAACAGCGTGTTGGCTTGGCTGTTGACATGGATGAAATTGAAAAGTACCAAGAAGTGGAAGAAGACCAAGACCCATCATGCCCCAGGCTCAGCAGGGAGCTGCTGGATGAGAAAGAGCCTGAAGTCTTGCAGGACTCACTGGATAGATGTTATTCGACTCCTTCAGGTTATCTTGAACTGCCTGACTTAGGCCAGCCCTACAGCAGTGCTGTTTACTCATTGGAGGAACAGTACCTTGGCTTGGCTCTTGACGTGGACAGAATTAAAAAGGACCAAGAAGAGGAAGAAGACCAAGGCCCACCATGCCCCAGGCTCAGCAGGGAGCTGCTGGATGAGAAAGGGCCTGAAGTCTTGCAGGACTCACTGGATAGATGTTATTCAACTCCTTCAGGTTGTCTTGAACTGACTGACTCATGCCAGCCCTACAGAAGTGCCTTTTACGTATTGGAGCAACAGCGTGTTGGCTTGGCTGTTGACATGGATGAAATTGAAAAGTACCAAGAAGTGGAAGAAGACCAAGACCCATCATGCCCCAGGCTCAGCAGGGAGCTGCTG
>TRINITY_DN10459_c0_g1_i1_5  225-1508 hydroxymethylglutaryl-CoA lyase, mitochondrial isoform X1 [Elaeis guineensis](+)
TCGAGTTTGGCGATGTCGAGCTTAGAGGAGCCAACTGGCCTGGACAGCATTCCAAATTTGGGTTGTATGGGGAGGGTTCGGATGTTCAGCTCGGATGCTTGTAGGCCGAGAGTGGATGCGAGAGAGATGGGGAATTGCTTGATTGAAGGCAGGCAATGCAGCTCTTCTAATAGTTGCGGCGAAGAATATGTTTCGAAGAGACGACAAAGGGACAATTTTAGCTCAGATTCCTTAATTTTAAGGTCCCCATATATTGGTAGGAGTCAAATGGCCTTCAATGATCTTTGTGATCGCTGGTGCTTGCATGATCATCACTATTCATCTTGCAATGACATTAAGATAAGAGACCTGGCGGATAAGTTTTTAAGAGGGATGCCAAGATTTGTAAAGATAGTTGAAGTTGGACCAAGAGATGGATTGCAAAATGAAAAGAACATCATACCAACTGCTGTGAAGGTCGAATTGATTCATAGACTGGCCTCTTCTGGATTGCTTGTTGTTGAAGCCACAAGTTTTGTCTCACCAAAATGGGTACCACAGCTAGCAGATGCAAAGGATGTCTTTGAGGCTATCCGGACCAAAGAGGGCACGAGATTTCCGGTGCTGACTCCTAATATTAAAGGGTTTAAGGCGGCTGTTGCAGCTGGTGCGAAGGAAATTGCCATATTTGCATCTGCGTCTGAGTCTTTTTCCAAGTCAAACATCAATTGCAGCATTGAGGACAGCCTTGCCCGCTACCGTGATGTTACTCTTGCGGCAAAGGAACTAGCAATGCCTATTCGTGGGTATGTATCATGTGCTGTGGGTTGTCCTGAAGAAGGAGACGTGCCTCCTTCAAAGGTGGCGTATGTCGCAAAGGAACTTCATGATATGGGTTGCTCTGAAATCTCACTCGCTGATACAATTGGAGTTGGCACTCCAGGTACTGTCATTCCGATGCTCGAAGCTGTAATGTCTGTAGTCCCTACAGAGAAACTTGCCGTCCATTTTCACGATACATACGGCCAAGCCCTTTCGAACATTCTGGTCTCCCTCCAGATGGGGATCAGTACAGTCGACTCGTCAGTTGCAGGCCTGGGAGGCTGCCCATATGCGAAAGGCGCACCTGGAAATGTTGCCACCGAGGACGTCCTCTACATGCTCAACAGTCTGGGAATAAAAACAAATGTCGATATGAGCAAGATTATGGCTGCTGGCGAGTTCATCTGCGAGCATTTGGGGCGTCCAAACAGGTCGAAAGTTGCCGTTACTAGGAGCAGAGCTTGTGCTGATGCCTCAAAGATA
>TRINITY_DN10460_c0_g1_i1_4  36-1343 monooxygenase 2 [Elaeis guineensis](+)
ATGGCGGCAATCGGTACGTCACCCCTTCCTCTACGTCGATCTCCTCCATTCTCTTTGCGTCCGCCTACATCAATTCGCCGGCGGCGCTTCATTCCATTGTCCGCCACCACCAGCGTTGGTGGCGCACGCACTGAAGAGGTCGTAATCATCGGCGCCGGAATCGCCGGCCTCGCTACAGCTCTCGCACTTCACAGGCTAGGAGTCCGTTCGGCGGTGCTGGAGCAGGGGGGTTCTCTACGGACTGGCGGAACCTCACTAACACTCTTTAAGAACGGATGGCGCGTGTTGGATGCACTTGGTGTTGGTGATGAGCTCAGGAGCAAGTTCCTCCAAATTCAGGGGATGCTGATGAGAGGTGAGGATGGAAGAGAGCTCCGGTCTTTCTCATTCGAGGAGGAAGCCCCCGGGCAAGAAGTCCGGGCTGTAGAAAGGGGGTTGCTATTAGAGACACTGGCTGGCCAGCTGCCTCCTGGCACAGTATCCTACTCATCGGGGCTGAAAGCTATTGAGAGGCAAGGGGTAGATGGAACTTTGCTGGAGCTTGACGATGGAACACGAGTACTTGCCAAGATCGTGATTGGTTGTGATGGTGTTCGATCACTGGTAGCAAGATGGATGGGATTTCCGGAGCCCAAATATGTGGGACATTGTGCTTTTCGTGGCCTTGGGCTTTATCCTGAGGGTCACTCATTTAAACCCAACGTGAACTACATCTATGGAAGAGGAATCCGTTCTGGCTTTGTTCCAGTTTCTCTCACAAAAGTTTATTGGTTTATCTGCTTCAACAGCCCATCTCCAGGTCCTAAGATTGTTGACCAGTCTATAATGAAGAAGGAAGCTCTGGAGCTTGTAACAGGATGGCCGGCAGATTTATTAGAAGTCATGCAGAGGACTCCCGATGATGTGGTCATCAGGACGCCACTAGGCGATCGATGGCTCTGGCCGGCTCTCACTCCACCCGCATCATCGAGTGGGGTCGTGGTGGTAGGGGATGCATGGCACCCGATGACCCCCAATCTCGGCCAAGGCGCTTGTTGTGCATTGGAAGATTCCGTGATTCTAGCCGGAAAGCTTGCTGGCGTTGTAAGGGGCGGGCAGGAGGAAGTGGATGAAGCGCTCACAGAGTACAGCCGAGAGAGGTGGAACCGGGTTTTCCCGCTGACTGTTCGAGCTAATCTCGTAGGGTCGCTGCTGCAGTGGGAGAATCCACTGGTTTGTGGGATCAGAAACAATATAATGATTCCCAAGCTGGTGAGGCTGGGGCCGTTCTTGGAGCACACGAACTTTGAGTGCAAGTTACCAGAGCCG
>TRINITY_DN10462_c0_g1_i1_1  1-924 uncharacterized protein LOC109713119 [Ananas comosus](+)
CTGCTACTCACAGTCATGGCCACGCCGCTGGGGATCGGGAGTGCTGAGGTGGCGGACGGGTTTTGTCGGCTTGGCGTCAAGGATTACCCCATGGAAGCCTTGTCGGCTCAGTACATACTGGAACAATACATTGGGGTGACAGGAGGACTAAAGTTACTGAGTTCCATCCGGAACTCCTATGCAACTGGGAAGGTAAAGATGGTGGCACTGGAGTTTGAGACAGCAAGAACGGGTGGAAGGAACTGTCATGCTTCAAGGGATGCTGAATGTGGTGCTTTCGTCCTCTGGCAGATGTCCCCCAATATGTGGCACATTGAGCTAGCAGTTGGCGAGACTAAGGTTTCTGCGGGTTGCAATGGTGAGCTCATTTGGCGCCACACCCCTTGGTATGGCGCCCATCTTGCTGAGGGACCTGTACGTCCAATCCGTCGCTCTCTGCAGGGTCTGGATCCACTGACCACTGCTAATGTATTTGCCAATGCACAATATGTCGGAGAGAAGGTTGTCGGTGGGGAGGAATGCTACGTCCTGAAGGTGTCTGCAGATGCTGAAACACTTGAAGCCCGAAGTGAAGGCCGTATACAAGTTACACAGCACAATCTGTTCGGACATTTCAGTGTGAAAACCGGGTTTCTCATACACATGGTGGATTCTTGCATGACTCGGGTGGAGGCAAATCCTTCCAGAGATTTAGTTTACTGGGAGACAACTATCAGCTCGTTCCTTGATGACTACCATCCAGTTGATGGCGTAATGATCGCCCATTCAGGACGTTCGACTTTCACCCTGTTCATGTTTGGTGATGAGGCAATGAGCCTCGCTAAGATGAGGATGGAGGAGTCGTGGAGCATTGATGAGGTAGCGTTCAATGTTCATGGGCTATCGGTGGATCTTTTCATTCCTCCAGGTGATCTGCCCCAAGGG
>TRINITY_DN10463_c0_g1_i1_3  143-787 uncharacterized protein At5g19025 isoform X1 [Elaeis guineensis](+)
ACAATGGTTGTTGACTGCCGGAGCTTAATCCAGTTCTGCAAATCCTTCAAGTGGCACCAGAACATGGCAAACTCCCCAGCCAGCCAGAGGAGGAGGAAGTCTGTAAACCCCCTATCCCACCCCTTCTGCGAGCATTCCCCTTTTGCAGCCATAGACATCCTAATCCTTCTTCTTGTCCCCATCGCCCTCGGAGTCCTGACAATTCCATGCTTCAAGTTGATACTCTCCGAGATCTACGAACTCCTTCCAGCAGCTTTCGAGATCATCAGCGAAGTAACTTGCCAAGCTCCAATCGCATACGCTGCTGGATTTTGTTTCACGTTTGTTACTGGTATCATTGCATGGGAAATGATCGACTACAGGTCTAGGAAATGCGGGAAGGCAAACTGCAAGGGGCTTCGGAAAGCTGTTGAGTTCGATATCCAGCTTGAAACAGAGGAATGCATCAAATACATGCCGACAATTGAAGAGGACTTCGGGCCACACCCTTTTGAGATAGGGAATGATTATAAGGAGCTCGAAGCGGAGCTCAAGAAGATGGCACCACCAAACGGGCGTACGGTTCTCGTCTTTCGATCACGTTGTGGATGTCCGAGGGGGAGAATGGAGGTATGGGGGCCCAAAAAATTACGAAGAATCAAGAAA
>TRINITY_DN10464_c0_g1_i1_3  139-609 protein PEROXIN-4 [Morus notabilis](+)
ATGCAGGCATCACGAGCAAGGCTTTTTAAAGAGTACAAAGAGGTACAACGAGAGAAAGTAGCAGACCCTGATATTCAGTTAGCATGTGATGATAATAACATATTCAAGTGGACTGCACTTATCAAGGGACCTTCAGAAACTCCATATGAAGGTGGTGTCTTCCAGCTTGCGTTTGCTATTCCTGAGCAATATCCTCTACTTCCTCCGCAAGTGCGGTTCTTGACCAAAATCTTCCACCCAAATGTGCATTTTAAGACAGGAGAGATTTGCCTTGACATTTTGAAGAATGCCTGGAGTCCTGCATGGACCCTCCAGTCAGTTTGTAGAGCTATAATTGCTTTAATGGCCCATCCAGAACCTGATAGCCCTCTCAACTGTGATTCAGGCAATCTTTTGCGGTCTGGTGATCTCAGGGGCTTTCAGTCGATGGCTAGGATGTATACCAGGCTCGCTGCCATGCCAAAGAAAGGA
>TRINITY_DN10466_c0_g1_i2_2  5-262 protein SENESCENCE-ASSOCIATED GENE 21, mitochondrial-like [Elaeis guineensis](+)
ATGTCTAGGGTTTTGATTAACACCATCTTCTCTCTCAGCAGGCTGAGCTTTAGCACGGTGGCAGAGAGTGCAAAACCTCTGTTGGGCACTCAGTCGGCAGTGCGTCGAGCAGCAACAGATGGAACCATGGTGAAGGAGAAGGAAAAGGAAGCGGTGTACTGGATGAGGGATCCCAACTCGGGCTATTGGGTCCCCGAGAATCGCTTCGGAGATGTTGTTGACGCTGCGGAACTTCGAGCACAAGTCCTTGGAAAGAAG
>TRINITY_DN10467_c0_g1_i3_5  34-729 chaperone protein dnaJ 49 [Solanum lycopersicum](+)
CTGATCGGACACATCAAGAAGCAGACCGACTACTACGCCATCCTCGGCATCGGCCGCACCTCCTCCGCCGACGACATTCGTCGCGCTTACCGGAAACTCTCCCTCCAAGTCCATCCCGACAAGAACTCGTCTCCCGGGGCCGAGGACGCCTTCAAGTCCGTATCTAAAGCCTTCAAGTGCCTCATCGACGAGGACTCTCGGCGCGATTATGACCGCGCAGGTGAGCTTCACATTAGGCGGCAGCGGCGGAGCCGCCGGTTCTACGAGGACGATTCACAGGACGAGATCTTCAGCTCCTTCGTAAACGAATATCGAGCGCATAGAGTTTACCGTCCGGCCGCCGCTCGGGGACATGTAGGATTCAACTTCATTGCTTTTGCGCATATTGTTTTTGTGGTGATTATGGTGTTGTGTGCGTACCTCCCGTCAGAGCCGCGGTATTCGCTGCAGAGGACGCCGGAGTATGGGGTTGTGAGGGCGACGAGTGAGCATGGGGTGGAGTATTTTGTTAAATCGGATGAGTTTGATGAGATGTATCCGGTGGGGAGTTCTGGTAGGGTTGATTTTGAGAGGGATGTGGTTAGGAGCTACAAGATTGTACTTGGGCAGCATTGTCATAGGGAGCTGCAGAGGCGGCGGTGGGTAAGGGATTTTGCAACTCCTCATTGCGACAAGCTAAGGAGTATTCAAGTAGCA
>TRINITY_DN10469_c0_g1_i1_1  59-1213 protein trichome birefringence-like 31 [Elaeis guineensis](+)
CTCATGCTCTTACCTCTGGTGTTAGCTTCCCTTCTGCTCATCGGAACCATGCGGATAGCCATCGATATATACCGACAGACAGCCGCATGGGGCCGTACCACCATCAATGAGTCGGAATACCTAGGACAAGGATGCAACGTCTTTGAGGGAAAATGGGTGTTGGATGAAGACAGTTCGCGCCCTCTCTACTCGGAGGAGAGCTGCCCTTACTTGACAAGACAGGTGACTTGCCGGAGCAACGGGAGGCCCGACTCCCTCTATCAGAGATGGAGGTGGAAGCCTCATTCATGCAAGCTCCCAAGGTTCAATCCAGTGAAGCTATGGGAGAGTTTGAGGAACAAAAGACTCATGTTCGTCGGAGATTCGATCCAGAGAATACAATGGGAGTCAATGGTTTGCCTCCTCCAATCCGCCATCTCCGCTAACACGAAGTTCCTGCACAAGGATCCTCCGAGAAAAATTTTCTTTGCAGAGGAGTTTAATGCTTCGGTGGAGTTCTACTGGGCTCCCTTCATCGTGGAATCGAACTCTGATCACGCCACAAAGCATCGAGTGCAGAAGAGATTGGTCAAGTTGGACTCCATCGCAAAGCATAGCCGGAACTGGGAGGGAGTCGATATCATTGTGTTTGAGAGCTATGTCTGGTGGATGAGCCAGACTCGCATCAATGCAACAATTGGATCTCTTGATACCCGAGAGTACGATGTACCCACTGCATATAGATTGGCCATAGGGACATTGGCTAAATGGATCGAAACCACCATCAATCCTCGAACCCAGAAGGTCTTCTTCATGAGTTTATCCCCGACCCATCTGTGGAGCCAAGAATGGAGGACTGGAAGTGAAGGCAACTGCTTCAACGAGACTCAACCAATCCAAGGTTCGTTCTGGGGGGCAGGATCCAGCCTCCGGATCATGGGAGCAGTGAGTGATGCTTTACAAGGGATGAAGAGGGTGAATGTGACTTTTCTGAACATTACCCAGTTATCGGAGTTCAGAAAGGACGGGCATACTTCGGTTTATACAGAGCGAAGAGGTGAACTCTTGACAGAGAAGCAGAGGAATGAGCCGAATGTTTATGCAGATTGCATCCATTGGTGCCTGCCTGGTGTTCCAGATACATGGAATGAGATATTGTATGCCTATTTGTTGTAC
>TRINITY_DN10470_c0_g1_i1_1  24-404 protein SPA, chloroplastic isoform X1 [Elaeis guineensis](+)
TCCACTCCTCCTCTTCCCTTCCAATTCGCCCATTCTCTCCACCCAAATCCGCCGGCAAAGCCGGCCGTCTTGCGTCTCTCCGCCGCGGCCCCGCGGCCCCTCACTCGCGCCGCCGCATTCCTCTCCGGCAACCGGCCGATCGATACCCAGACGTTTATCATCGCCGCCAGTGTGCTCACCGCCGTCGCTTTATCCCTCTTATATGGGCTCAAGGGTGATCCAGTGCCTTGCAAGCGGTGCGCTGGAAATGGTGGATTGAAGTGTGTGTTCTGTAGTGATGGTAAGATGAAACAAGAAACAGGCTTAGTGGATTGTCGAGTTTGCAAAGGAGCAGGGCTGATACTATGTAAGAGTTGTGCGGGGTCGGGTTATTCGAGGCGC
>TRINITY_DN10472_c0_g1_i1_1  91-273 hypothetical protein C4D60_Mb11t04820 [Musa balbisiana](+)
ATGGCGAAGTCGAAGAACCACACCGCTCATAACCAGTCGTACAAGGCGCACCGGAATGGGATCAAGAAGCCCCGGAAGCACCGCCATTCCTCCACCAAGGGGATGGATCCGAAGTTCCTGAGGAACCAAAGGTACGCGAGGAAGCATAACAAGCAGAACGGAGCGTCTGGATCTGAGGAGGAG
>TRINITY_DN10472_c0_g1_i1_2  4-342 hypothetical protein F3Y22_tig00110925pilonHSYRG00035 [Hibiscus syriacus](+)
AACCGCATAATACTAGAAAAGGCATAGAGTATGCGAATTGATGTTGGCTTACCATTGAATATGTGGGCAGAGGTGGTCCATGCAGCAGTTTATTTGATAAATCATTATCCCAATATTGTTCTTGATAAAAGAATTCCAGAAGATGAGTGGCGTAGTCGATCTATAGATCTTTCTCATTTACGAGCATATGGTTCTACTTGTTATGCTTTGAAAAACTCTCAAGAAAGGTCCAAGTTGGATGCAAGATCCAAGAAACTTGTTCTAGTCAGCTACGGTGGAGATGAGTATGGTTACCGTCTCTATGATCCAGTTATGAAGACCATCACTCACAGTCATGAT
>TRINITY_DN10472_c0_g1_i2_5  226-1314 probable pectate lyase 8 [Dendrobium catenatum](+)
ACTTCTCGACGGTCCCTCGGCTATCTCTCGTGTGGCACTGGCAACCCCATAGATGATTGTTGGCGTTGCGATTCAAATTGGCGGAAAAACCGTCGTCGCCTCGCTGATTGCGGCATTGGCTTCGGCCGAAACGCAGTAGGTGGTCGTGACGGCCGCTTCTACGTCGTCTCTGACCCTGGTGACTACGATGCAGTAACCCCTCGCCCGGGCACCCTCCGTCATGCGGTCATCCAAGATGAACCTCTATGGATCGTGTTCAAACATGATATGGTCATTACTTTGAAGCAAGAGCTCATTATGAATAGTTTCAAAACCATCGACGGTCGTGGCGTCAATGTCCACATCGCCTATGGAGCATGCATCACCATCCAATTCATTACTAATATCATCATCCATGGCATCCACATACACGATTGCAAGCCTACAGGTAATGCGATGGTGCGTAGCTCACCGTCTCATTATGGGTGGCGAACCATAGCGGATGGTGATGGCGTGTCGATTTTCGGTGGGAGTCATGTGTGGGTCGATCATTGCTCACTATCAAATTGTGCGGATGGGCTTATCGATGCAATTATTGGATCTACCGCTATCACGATCTCCAACAACTTCTTCACTCATCATAATGAGGTGATGTTGTTAGGCCACAATGATGACTATGTTAGGGACAAGGTGATGCAAGTGACAATTGCATTTAACCACTTCGGGGAGGGTCTGATCCAAAGGATGCCAAGATGCAGACATGGCTACTTTCATGTCGTGAACAATGACTACACCCACTGGGAGATGTATGCTATTGGTGGTAGTGCTGATCCGACCATTAACAGTCAAGGCAACCGGTACCTCGCCCCCATGAACCCATTCGCCAAAGAGGTGACCAAGAGGGTGAATACCGGAGGACGAGTGTGGAGGAGTTGGAATTGGAGATCCGAAGGTGACCTCCTACTCAACGGGGCATACTTCGTTAGGTCTGGTGCAGGCGCTGCAGCTAGCTATGCTAGGGCGTCAAGCTTAGGAGCAAAGTCGTCATCGATGGTCGGTTCCATCACCTCTGGGGCCGGAGTGCTCTCATGTCGTTTGGGCTCACAATGT
>TRINITY_DN10472_c0_g2_i2_4  136-1374 uncharacterized protein LOC103723714 isoform X3 [Phoenix dactylifera](+)
ATGGAGGAAGAGAAGGATGCTTTTTATGTTCTACGGAAAGGGGACGTCATTGGCATCTACAAAAGTTTAAGTGATTGTCAAGCTCAAGTTAGCTCTTCGGTATGTGATCCTCCTGTCAGCGTGTACAAAGGTTACTCCTTTCCTAAAGAAACAGAAGAATATCTTGCTTCTCGGGGGCTAAAGAATGCTTTATACTCCATGCATGCCGTGGACGCAAAGGATAATTTGTTTGGAAATCTTGTACCTTGTCCGTTTCAAGAACCAGATAGTCTTGCCTTCTCAGCTGATAAATCTCCTCAGAGAACTTCCAGTCGCAAAGTATCGACAGACATGGTCAATGAATTGCAACCAAATGGTCTTGCCTTCTCGGTTGATAAATCCCTGCAGAAAATTTCGAATCGCAAAAGATCGACAGACATGGTCAATGAATTGGTCTTGGGGATTGACCGAAGAGACGGTGGTGGAGAAGAATTTGATCATCCGTCCATGCTATCAGCCAACGATGAGTGGGACCAGGATTTACTGAGTCAAGCCGTACAAGTTATGGAAGTGATTGACGAAGCTATCTCTTCCAGAAAATCCTCGAACTCTCAGGGACCATCGTCAGCTCTGCCACCTTCATCACCGTCGGCACAAGAGCTTTTATATAGGTTTTCTGTGCGATCGGATGAGATAAATGCTCAGACCACAGAGGCTGTTGAAGGAAACCTATCAAAGCCTGAGGTGGAAATTGGATCAAGTTCCCTCGCAGTCGAACAATCAAAAAAACATTTCAAACCAGGAAATTCTATAGTAGAACACCCCTCACATGATAGGGCTTGCATTCTTGAGTTTGATGGTGCCTCAAAAGGAAATCCAGGAAAAGCTGGTGCAGGAGCAATACTTCGTGCTGAAGATGGAAGAGTGATTTCTCGACTCCGTCAAGGATTGGGTCTAGCGACCAATAATGTCGCTGAATACCAAGCCTTAATATTGGGAATGAAACATGCTCTGAAGAAAGGTTTTAAGCATATTCGCGTGCAAGGTGACTCTAACCTTGTCTGTATGCAGGTAAACGGCGTTTGGCAGACTAAGAACGAGAATATGGCAAATTTGTGCAAGGAGGCCAAACTGCTTAAGGATAAGTTCCTTTCATTCAAGATCAGCCATGTCTTAAGGGAGTTCAACTCTGCTGCTGATGAGCAAGCAAACTTGGGTGTTGGTCTTTGTAATGGACAAGTCCAAGAGGAATGTGGTGAA
>TRINITY_DN10475_c0_g1_i2_3  346-1026 R2R3-MYB transcriptional factor, partial [Lilium hybrid division I](+)
ACCAACTACCTCAGGCCAGGAATCAAGAGGGGTAATTTCACAGATCAGGAGGAGAAGCTCATAATCCACCTCCAAGCTCTTTTGGGAAATAGGTGGGCTGCTATATCTTCTTACCTCCCAGAGAGAACCGATAATGACATTAAGAACTACTGGAACACTCATCTTAAGAAGAAAGTCAAAAAGCTAGAAGATGGTATCACTGATGATCCAACAAGCAGCCGGGGCTCCTCGCGGCCGCCGATAGCCAAAGGGCAATGGGAGAGGAGGCTTCAAACTGACATCAACACCGCAAAGAGAGCTCTCTCTGACGCCCTCTCAGTAAACACTAAGCCAATGCAATTAGCACTGCCGGCCACTCCATATGCATTGAACGCTGACAACATATCTCGGATGTTGGAGGGATGGATCAGGCCTTGTTCTGGTAACCAATTTACCGAGTCTAGTTTGGCCAACTCGTGGTCGACTCAGTACTCGCTCAGCAACACAGTGGGAGCTGATTCGTCTTCAAGCAGCTCGTTCTCGCCTGACTCACTGTTCCCTTTTGACTCCTTGACGCCTGAGTTATCTGAGGCTCATGGGCCGTTTACGTTGATTGAGAACTGGTTATTAGATGAGGGTACTGAGTTAGGGCAAGATGATCATCATGACATAATAGATATGAAGTTAGATTCCTCTCCTGTG
>TRINITY_DN10476_c0_g1_i1_1  80-1162 hypothetical protein AQUCO_00100348v1 [Aquilegia coerulea](+)
ATGCTGCGGATCCTCCCGATGGCCGCCTCCTCCATCCACCTCGCCGCCGCTTCCTCCATCCATCTCGCTGCCGCCTCCTCCGGCAAGCTCTCCGGCGCCCGCTATGCCCTCCCCTCCTTCAACTCCCCCCGCCGCCTCGCCCCCTTCCATCTTCGCCGCGATACCAAACAGACATCCAGATTCATAACAGCGCAGGCAAAAAACACGGCCGCTGCCCCTGCCGGAAAGACGGCACAAGCGAGCGCGACTATCAGTCACGAGGAAGCGTTGGAGTGGGTGAAGAAGGACCGGCGGAGGCTGCTTCATGTTGTTTATCGCGTCGGGGACATGGAGAAGACGATTAAATTTTATACTGAGTGCTTGGGGATGAAGCTGCTGAGGAAACGGGACATCCCGGAGGAGAGATACACCAATGCATTCCTCGGGTACGGGCCCGAGGACTCACATTTTGTCGTTGAGCTCACCTATAATTATGGAGTTGAGAAGTATGATATTGGAACTGGTTTTGGGCATTTTGGTATTGCAGTTGAAGATGTCTCTAAGACAGTGGATCTTGTAAAAGCTAAGGGGGGAAAAGTGACCAGGGAACCTGGCCCTGTAAAAGGTGGCAAAACTGTAATTGCTTTTATTGAAGATCCTGATGGTTACAAGTTTGAGCTTTTGGAAAGGGGTCCTACACCAGAACCCTTGTGCCAAGTTATGCTTCGGGTGGGTGATCTTGATCGTGCAATAAAGTTTTATGAGAAGGCTTTTGGTATGGAACTTCTGCGCAAAAGAGACAATCCTGAATACAAGTATACGATTGCGATGATGGGATATGGTCCTGAAGATAAAAGTACAGTGCTGGAGCTGACCTATAACTATGGCGTAAAAGAGTACGACAAAGGAAATGCATATGGACAGATAGCAATAGGCACAGATGATGTCTATAGAACTGCAGAAGCAATAGGGTTGCATGGTGGAACAATAACTCGGGAACCAGGGCCTTTACCTGGGATCAACACCAAAATTACTGCTTGCTTGGATCCTGATGGTTGGAAAACGGTTTTTGTCGATAACATAGATTTTGCCAAAGAACTGGAG
>TRINITY_DN10477_c0_g1_i1_3  188-1324 hypothetical protein [Colocasia esculenta](+)
TCTTTGTCGATGGAGGGGAGTGCTAGAGAGGGCCGCGAGCACGGAGGCTCCAGCGAGAGCCTGCCGCCGAACCCCCTCGCCGGAGCTTACCGCCAGTGCTTCGGCCTCCCACCGGCTGCCTCGCCCTGCAAGCGCACGCTCGTTCGTCACGCCTCGTTGGTGAAGACAAAGATGCCCGATGTTTCTCCTGTGTATGAAAAGATAAGGGAATACAGTGGGGCTGAGTTCGTCCCAGTTGTACGATCAGGAAGTTGGGCTGATATTGGATTTCGACAAAGCATGGAGGATGCATATGTTTGTTGTGACAACCTCATCCATGAGTATGGGTTCAGAAACTTAGGAGAAGGTCCCAATGCCTTTTATGGGATTTTTGATGGACATGGTGGAAAGCATGCTGCTGATTTTGCTTGCAGCAACTTGCCAAAATTCATACTTGAGGATGAAAGCTTTCCCAGGGACATTGAGAGGGTGTTTGCTTCAGCATTTTTGCAGACTGACACTGCTTTAGCCGACACATGCTCTGTTGACTCTGGTCTTGAATCTGGTACAACTGCACTGGCTGCACTTGTTGTGGGAAGATCACTGGTAGTGGCAAATGCTGGGGACTGCAGGGCCGTGCTATGCCGCCAGGGCAAGGCGATTGAGATGTCCAGGGACCATAAGCCAGCCTGCATGAAAGAGAAGAAGCGAATAGAAGCCTCAGGCGGGTATGTCTATGACGGCTACCTCAATGGTCAGTTGAACGTTGCCCGTGCCCTTGGCGATTGGCACATGGAGGGGTTGAAGGACCGGGATGGAGTTGGTCCTTTGAGCGCGGAGCCCGAAATCATGAGGACGAGGCTGACAGAAGAGGATGAGTTCCTGATCATGGGCTGTGATGGCATCTGGGATGTGTTCCGCAGCCAGAATGCTGTGGATTTTGCACGTCGGAAGCTCCAGGAGCACAATGACCCGACTGCTTGTTGCAGGGAGCTGGTTGACGAAGCTCTGAAGAGGAAGAGCAGTGATAACCTTGCGGTTGTTGTGGTCTGCTTCCAGTCGAAACCGCCGCCGACCCTAACAATCCCGAGGGCTCGGGTCCAACGGAGTATATCGGCGGAGGGTCTGAGGGAGCTGCAGAGCTTCTTGGACACTCTG
>TRINITY_DN10478_c0_g1_i1_5  3-461 hypothetical protein GW17_00006886 [Ensete ventricosum](+)
ATGTCTGAGCCTATGAATATCCACGGCAGGGTTACGGCTTCCGAGCCAGTCATGACCTTCAGCAGCGAGATAATGGTGGCTGCCATTATCTTCTTTTTCATAGCCATCGTCTTCGTCGTATTCATCTACCTCTACGCCAAGCACTATTGGGTCCCTGACGCCTCTCTCCGTTCCCGCTCTCGCGCTCTCTTTGTCTTCACGGAAGCGGAGCCTGCAGCTCCTTTTACGCGGAATGGTCTCGATCCAAACGTCCTTGGTGCCCTCCCAGTTACCATTTTCAGTTCAGCTGAATCAAAAGACAGGCTCGAATGCTCCGTTTGCCTCTGCGAGCTGAGCGATGGTGAGCAGGTCCGTATGCTCCCCAAATGCAACCATGGATTCCATCTCCAGTGCATCGACATGTGGTTTCAGTCCCACTCCACCTGCCCGCTCTGTCGGAGCCCCGTGGGGAATTTTCCA
>TRINITY_DN10479_c0_g1_i2_2  418-1149 EID1-like F-box protein 2 [Elaeis guineensis](+)
ATGAATGTGGCAAAGAAGTTTCGTTGCACACACTCTTCAGTTTGTATATGCAGGAAAGGTCACTTAAGTGAAGATGCTATATACCTAGTGTTTCAACATCTCAATTGGAATCCTAGGCTTATTGCAGCTATGTCATGTGTATGCAAATGGTTTGATGAGATTGCCAGTCGAGTTTTGTGGAAAGAGTTTTGCCGTACAAGGGCACCAAAAATGATACAGGATCTGCAATCAAGTGGAAGCCAGTGTGTAGATGGTAACTGGAAAGCACTTGGGAAGCTTCTCATTTATTGTTCAGGCTCTAGCAAAGGGGGACTGTTTAACATTCATATACCAGGCCATTTTGTCTTCCGGACGCGGTTTTCAAGGACATCAGGAAAAAGCTTTCTTATCCCACAGTGCAGGACAGATGTGTTATATGTTTCAGACCCTTGTGAGCATCTTGATCAAGGAGAGGAGGGTGATGTGGGTTTCTTTCGTGGTATCTTCAAATCATTTTCTGTTTCGAGAGTTAGAAAGATGCTGATTGACAAGAGGGCCAAGTTCCATCCCACTCAGGTGTGTCCGTACTGTAAGGCAAAGTTGTGGAGTATGTTACAGGCAGATATGGTACCACAGAGTGCTGTCAACAGGTTGGCTTCTTATGATGATTGCATAGAGTATTATGTGTGCCTTAATGGGCATATGCTTGGCATCTGCACACTCTTACCCCTCTCTGATTCGGAGGAGGCAGCA
>TRINITY_DN10479_c0_g2_i1_1  79-768 PREDICTED: uncharacterized protein LOC103977658 isoform X1 [Musa acuminata subsp. malaccensis](+)
GACGAGGCTAAATTAGTTATCGATGGATTCGAGCCTTGTTCATCGATCAATCTTTCCCAGTGTAGAATTTGCCACGAAGAGGAGGATGCAGAGTCGACCGAGATGGAATCACCATGTGGCTGCTCTGGGTCTCTCAAGTTTGCTCATAGGGGATGTATACAGAGGTGGTGTGATGAGAAAGGAAGCACTATGTGTGAGATTTGTCTGCAGAAATTTGAGCCAGGCTATACTATTCCACCCAAGGTTCATTTGGTTGATGTTGTTGTCACAATCAGAGGAAGCTTGGAGGTCCCTAGGCTTAATTATGAACCTCATTCAGCAGATTCTGATGAAGATTTGTCGGATTACGAAGACCCCGAATGCTCCCCGTCGATGGAGCGAGGGAAAGCCTCATTTTACCGATCAATTGCTCTTATGGTGACAGTTATGTTACTGGTGAGACATCTCTTTGCCATGATCACAGTCGGAGCTGATCAATATGCATTTGCGCTCGCCACCGTGTTCCTGCTAAGAGCGACTGGAATCTTACTCCCATTTTATCTGGTGATGCGTATGGTGGCAGCTATCCAACATGCACAATGGCAGGAGCGTCGCCGCGTCCGGCTTCATGTGCCTTTTAGGGAGAGAAATGGATTTGTGACTGAAGAGGAGGATGTTGAGATGCAGTCACATAGAATTCAAATACAGTCT
>TRINITY_DN10479_c1_g1_i2_3  126-1043 serine/threonine-protein phosphatase PP2A-1 catalytic subunit [Elaeis guineensis](+)
ATGCCGTCTCATGGGGATCTGGACCGGCAGATCGAGCACCTGCGCGAATGCAAGTTCCTACCGGAAGCCGAGGTGAAGGCGCTGTGCGAGCAGGCGCGGGCGATCCTTGTAGAGGAGTGGAACGTGCAGGCGGTGCGGTGTCCGGTCACCGTCTGCGGCGACATCCACGGCCAGTTTCACGATCTCATCGAGTTGTTCAAGATCGGCGGCGAGGCACCGAATACGAATTACCTCTTCATGGGGGATTATGTAGATCGTGGTTATTATTCAGTTGAGACTGTTTCACTTTTAGTGGCACTGAAGGTTCGCTTTAGAGACAGAATTACAATACTCAGAGGAAATCATGAGAGCCGCCAAATAACTCAAGTTTATGGCTTCTATGATGAATGTCTAAGAAAATATGGCAATGCAAATGTATGGAAATATTTCACGGACCTTTTTGACTATCTACCTCTTACTGCTCTTATAGAAAATCAGATATTTTGTTTGCATGGTGGTCTCTCCCCATCCTTGGATACCTTAGATAATATTCGTGCTCTTGATCGTATACAGGAGGTCCCACACGAAGGGCCCATGTGTGATCTTTTGTGGTCTGATCCGGATGACCGCTGTGGATGGGGAATATCTCCTAGAGGAGCGGGATACACATTTGGACAGGATATTGCTCAACAGTTCAATCACACCAATGGTCTTACCCTAGTTGCCAGGGCTCACCAACTTGTCATGGAAGGTTTCAATTGGTGTCAGGACAGAAATGTTGTTACAGTATTCAGCGCGCCAAACTACTGTTACCGTTGTGGTAACATGGCAGCCATACTGGAGGTTGGGGAGAGTATGGAGCAGAACTTCCTCCAGTTTGACCCTGCACCACGACAGGTTGAGCCGGATACTACTCGTAAGACTCCAGACTATTTTTTG
>TRINITY_DN10480_c0_g1_i1_2  121-2655 protein DEFECTIVE IN EXINE FORMATION 1-like isoform X1 [Phoenix dactylifera](+)
CTCCGCATCGGGCTTCTCGTACTCCTTCTCCTCTGTGCCTCGTCGGCGGTCATCAATGGCGCCTCCGATCCCAAGCCGGAGGAGTCGGAGTCAACGAAGAAGAACAAGTTTCGAGAGCGCGAAGCAAGCGACGACATGCTCGGCTATCCCAACGTAGATGAGGATTCATTGCTGGACACTAAATGCCCAAGACATATTGAACTGAGATGGCAGACTGAAGTTAGCTCTAGCATTTATGCAACTCCTTTGATTGCTGATATTAATAGTGATGGCAAGCTTGAGGTGGTGGTACCATCATTTGTTCATTACTTAGAAGTGCTGGAAGGTTCTGATGGAGATAAGTTGCCAGGCTGGCCTGCGTTCCACCAATCGACTATCCATTCCAGTCCTCTCTTATATGATATTGACAAGGATGCAAACAGAGAGATAGTTCTTGCTACATACAATGGTGTAATAAATTTTTTCAGGGCTTCTGGCTATATGCTGGCGGAAAAACTAGAGGTACCTCGAAGAAAAGTACGAAAAAACTGGTATGTCGGCTTGCATCCAGACCCTGTCGATCGGTCTCATCCAGATGTCCATGATGAATCACTTGTTGAAGAGGTTTCTCACATGAATTCAGTGTCTCATATGAATGAAAGCACATCAGGATTGAATACTTCTGCATCCACAAGCGAGATCAAGGACTCTTCTATAAATACATCCAAGTCAGTGGAAGAAGTGAAAAATGGGACCGGTCAAGCTGATGGATTGCAGAATAATATAAATAATGCCACTAAGCATGATGCCTCCTTGGAAAATATTACTGGAGAGAGTGCCACAGGCTCTCAAAGGCGACTTCTTGAAGATACTGATTCCAAAGGGGCTCAAGTTGGAACATCTGAATCACATACCAATGTAGATACTGAAACTCATGCAGCAACTGTGGAAAACAAAGAGGAACTGGAAGAGGATGCAGATGCATCTTTTGATATATTCAGGGATGCAGAAGATCTAGCTGATGAATACAATTATGATTATGATGATTATGTGGATGAATCAATGTGGGGAGATGAGGAATGGACAGAAGCAGAACATGAGAAATTGGAAGATTATGTGAACATAGATGCACACATTATGTGCACTCCAGTAATCGCAGACATCGACCGTGATGGCACACAGGAGATGATTATTGCTGTTTCCTACTTCTTCGATCGCGAGTATTATGAAAAACCAGAGCACTTATCAGAATTGGGTGGTATTGACATAGGAAAGTATGTAGCAAGCGGCATTGTTGTTTTCAATCTTGACACTAGACAAGTCAAATGGACTGCTGATCTAGATCTTAGTATCGACACTGGAAACTTTCGTGCTTATATCTATTCTTCACCTACTGTTGTTGATTTAGATGGTGATGGGAATCTGGACATTCTTGTTGGTACTTCATATGGTTTATTCTATGTTTTGGATCATCGTGGTAAGGTGAGAGAGAAGTTCCCTCTTGAGATGGCTGAGATTCAGGGACCTGTAGTGGCAGCAGATATTAATGATGATGGTAAGATTGAAATGGTGACAGCTGATGCCCATGGAAATGTTGCTGCATGGACTGCACAAGGGGAAGAAATCTGGGAGGTGCACCTCAAGAGTCTTGTACCACAGGGCCCAACTATTGGTGATGTCAACGGAGATGGTCGTACAGAAATTGTAGTCCCAACCATATCCGGAAACATATATGTTCTTAGTGGAAAGGATGGTTCAATTGTCAGTCCATTCCCATATCGAACACATGGGAGAGTGATGAATCAGGTCCTTCTGGTTGATTTAAGCAAACATGATGAAAAATCCAAAGGGCTTACTCTTGTTACATCTTCATTCGATGGCTACTTGTACTTGATTGATGGATCAACCGCGTGCGCAGATGTTATTGACCTTGGCGAGACATCATATAGCATGGTATTGGCTGATAATATTGATGGTGGAGATGATCTTGATCTTATTGTTACCACCATGAATGGCAACGTCTTCTGCTTTTCGACACCCTCACCTCACCATCCTCTAAAGTCATGGAGATCAGGGAACCAGGGAAGGAACAATGCAGCCAACCGGTATAATCGTGAAGGTATTTTTGTGTCACAAGCGTCCAGAGCTTTCCGTGATGAAGAAGGCACCCATTTTTGGGTGGAGATGGAGATTGTGGACAAATACAGGGTTCCGTCAGGATCTCAAGGGCCTTACAATGTCACGACGACTTTATTAGTTCCTGGGAATTACCAAGGTGATAGGAAAATTGTGGTTAACCATGTTTACGACGAGGCTGGAAAGCAGAGGATTAAGCTGCCAACGGTGCCTGTCCGAACAACTGGAACTGTGGTGGTGGAGATGGTGGACAAGAATGGACTGTATTTCTCTGATGAATTCTCCCTTACATTCCATATGCATTATTATAAGCTACTCAAGTGGCTTCTGCTACTACCAATGCTTGGGATGTTTGCCATCGTTGTCATTCTCCGTCCACAGGAAGGTGCGCCTTTGCCATCGTTTTCACGGAATATGGAT
>TRINITY_DN10480_c0_g1_i3_1  6-1097 uncharacterized protein LOC105042246 [Elaeis guineensis](+)
CAAAACCTGGCGCTCAGGCTCTACAATCCCCTCGCCCCGCGAATGCTCCCTCTCTCATGGCGTCTCCCCGCCATTTCCAGACTGTCCGGCGCCGGCGCCGGCGTCGCCGCCCCTCTCATCATCTCCGCCGCCGTTAGGAAATCTTCCTCCACCCCTCGCTTCTCTTCCTCGGCGTCGGATAACGCTGTGGAGCTGCACAGCGCTGCCGATTCCTCCAAACAGAGCTCTTTAAGATCTGGTTTATATCTTGTTGCGACACCGATCGGCAATCTTGAGGATATCACGTTGCGTGCACTACGTGTCTTAAAATCTGCTGACGTAATACTTTCTGAAGATACAAGACACTCTGGAAAGTTGCTTCAGTACTATGATATTAAGGCACCTATGCTTAGTTACCACAAATTTAATGAATCTCAACGAGAAACTATGATTCTACGGAGGCTGCAAGAAGGCCAAATTGTTGCATTAATTAGTGATGCTGGGACTCCAAGTATTAGTGATCCAGGAGTGGAACTGGCAAAGTTATGTGTGACAGAGAATATCCCTGTCATTCCTATTCCTGGTCCATCTGCTGTGGTTGCTGCTCTTTCAGCATCTGGGTTGTCTACTACTGAATTCACTTTTGTTGGATTTCTTCCCAAGCATGCTGGATCAAGAAGAGACAGACTTGTGGTTTCTGCAAATGAAGCTGCTACCCAAATATTCTTTGTCCCTCCTCATAAGCTTCATCTGTTTCTTAATGAGGCATCTTCAATTTTTGGCGCCTCAAGGCTGTGTGTTGTTGCGAGGGAGATGACAAAACTTCATGAAGAGTTTTGGCGAGGCACTCTGGATGCAGCGATAAATGCATTTTCAAGTCGACAACCAAAGGGAGAAATTACTCTCCTAATAGAAGGCAAACCAAATTCTGTTTCTGAAGTTCCATCAGAAGACGAGCTTGCTCAAGAACTCAAAGATATGATTGATAGTGGTCATAGTATTTCCATGGCAGTGAAGTTGGTTGTTGAAGGATCCTTGGCAAAAAGGAAACATGTATATGCCCTTGCATTAAGGTTGTTCGGGAAAACGATGGAAGTCGATGAACAGCCAAAT
>TRINITY_DN10481_c0_g1_i1_1  1-324 hypothetical protein GW17_00008158 [Ensete ventricosum](+)
CCCTAATCCATTCCTCTCTCTGTCTACTCCCTCAATGCTGGATTCAAGGCCTAAATCCTTCCATGTCCTCCTTTGAGCTCTCCCGTTACCATCCGCCAGCGCAAACCCGTCGGCACAGCCGCTATACGGCATGTGCGCTATCCTCGTTGTAGCATCCGTCGCATTGTCGAGTAGAACCGACGATCCGAAGGGATGGGGGAGGAAGTAGGAGAGCGGGTGGAAGGCGGCTTCATCACTATCCGTCGTGATGAGGATGCGGATCTCGGCTGCTCCAAGGACCTCCTGGAAAAACTAGTGGCAGGAGCCGCCAGGGACGGAGGAGAC
>TRINITY_DN10481_c0_g1_i1_5  299-1993 uncharacterized protein LOC105048654 isoform X1 [Elaeis guineensis](+)
ATGACTTGTATGGAAGATCAAAAGTCGGTTTCCCTGAGCAATACCACTAAGAAGCAAGAGCTCAATAAATCCCATGTTAGCACAAATGGCGCAACAGGTAATAATGACCTGTGGACTGATGGCCTCATCTGTGCTTTTGAATTTGTCCGAAGCAATAGATTGACGAGCAATAATTCAAGGAACCGAACCCCCCAACGCGGAGAGAGTCATAATATGAAGAAACAAACATCAAGATATGGAGGAGGCTCTTTTTCTTCACCAGATTTGAGTGAAAATAGATTCAATGCACCCGCTTCTCTCATAGACCTGAACCACACAACATCGAGCTTAGATGCAATCAAAGAAGGTGCTCCTCCTGATGATTACAACGAAAGCACCAATTACATCCGAAATCATTCTGATAACCACTGGATCCCTATAGGGTGGACCAGGATTTCAGAACTCGTCCAGATGATCCAAGCAAATGCTATCTGGGCTCATCAGCAGATTGATTATACAGATGATGAGGATGATTTTACTGTTGCCAATGTTGCAGCTCCATATTGGGAGCGCCCAGCAGGGCCTACATGGTGGTGTCATGTATCCCCAGGACATCATGCTGTTGATGCATGGCTAAGTAATGCGCCATGGCTGCATCCTGCCATCAGTATTGCTCTGAGAGATGAAAGTCGGCTGATTAGCGAACGCATGAAGCACCTTTTGTATGAGGTTCCAGTAAGGGTTGCCGGAGGACTATTATTTGAGCTCTTGGGGCAGTCAGTAGGAGATCCATATCACAATGAAGATGACATACCTATTGTTCTCCGGTCTTGGCAAGCTCAAAACTTTCTAATAACTGCTTTGCATGTCAAAGGTTCTCCATCGAACATAAGTGTGTTAGGAATCACTGAAGTACAGGAGCTGCTTCTTGCTGGGGGCAATATGGCTCCTAAGTCAGCCCATGAAGTCATAGCACATTTAGCTTGTCGCCTTTCTCGATGGGATGACAGATTATTCCGCAAGTTTGTGTTTGGAGCTGCAGATGAAATTGAGTTGAAGTTTGTCAACAGGAGAAATCACGAAGATTTGAACCTTCTTAGTATAATATTGAACCAAGAGATTAAAAGATTGGCAACACAGGTTATTAGAGTTAAATGGTCACTTCATGCAAGGGAGGAGATTATATTCGAACTTCTTCATCAATTGAAGGGAATTTCAACGAAAAGCATGTTGGAGGGTATTAAAAAGAGTACAAGAGAAATGTTGCAGGAGCAAGAAGCAGTTCGAGATCGCTTGTTTACAGTTCAGGATGTTATGCAAAGCACTGTCCGTGCATGGTTACAAGACAGAAGTCTGCGAGTGACTCATAATTTGGCGATTTTTGGTGGTTGCGGCCTTATCATCTCCATCATCACTGGACTTTTCGGCATAAATGTCGATGGCATCCCTGGGGCCCAAAATACTCCATTTGCATTCGCGTTATTTTCAGGAATTCTTTTTCTCATTGGAATCATCATTATTGGGCTTGGGATCCTCTATTTCGGGCTGAAAGACCCAATTTCCGAGGAGCAGGTTAATGTAAGAAAAATGGAGCTTCAACAATTGGTCTCGACGTTTCAACACGATGCAGAAACACATGCGAAGGTTAGAGAAGGCATTGCGAGACATAACTTGCAGGATGATTCCATCGGCACACCGGAGTACATTCTTATTGCT
>TRINITY_DN10481_c1_g1_i1_1  30-2282 probable galactinol--sucrose galactosyltransferase 1 [Phoenix dactylifera](+)
ATGACTGTGGGTGCCGGAATCTCCGTGTCCAATGGGAATTTGACAGTATTGGGGACTACGATCTTGTCCGATCTCCATGGAGAAATTTTTCTCACTCCGGCGAGCGGTGGCGTACTGGCAAACGGTGCTTTTATCGGGGTTCAGACGGATCGCCGCGGCAGCCGGCATGTTTTCCCCGTCGGTAAACTTCGGAATTTGCGATTCATGTGCACTTTTCGGTTTAAGCTGTGGTGGATGACGCAGAGGATGGGTTCGTATGGTAAAGAAATTCCATTCGAGACTCAGTTTCTCATTGTTGAAGGGAGTGACGGCTCTCATTTTGGTGGAGAGTCTGCGGTTTATACCGTGTTCTTGCCGATTCTCGAGGGGGCGTTCCGAGCTGTTCTTCAGGGTAGTGAAGATGATGAACTCCAGATCTGCCTTGAAAGTGGTGATCCCGCGATCGAGGAATTCGATGGAACACATTTGGTTTTTGTTGCAGCTGGATCCAATCCATTCGACGTTATCACTAATGCGGTGGAAACTGTTGAGAGACACTTGCAAACATTTTCTCATCGCGAGAAGAAGAAGATGCCCGATATGTTAAACTGGTTCGGCTGGTGTACATGGGATGCATTCTATACGAATGTCACAGCCGAGGGAGTCAAAGAGGGTCTAGAAAGTTTACAAAAAGGCGGAATTCCCCCAAAGTTCGTCATAATCGACGATGGTTGGCAATCGGTAGATATGGATTTAAATGGAATCGCCGAAGAAGCTGATAATTCAGCAAACTTCTCAAACAGGTTAACTCATATAAAAGAAAACCATAAATTCCAGAAAAATGGCAGAGTTGGCCACAGAGAAGAGGATCTCGAAATGGGCCTTTCTCACATTGTTAAAGAAATCAAGGAAATACACGGCGTAAAATATGTTTATGTTTGGCATGCGATAACCGGGTACTGGGGTGGAGTAAGGCCAGGAATCAAAGGAATGGAGCTTTATGAATCTAAAATGTCATTTCCCGTTCCGTCACCAGGGGTTCAGTCTAACGAAAATTGCGGATGTTTGAAGAGCATCCAAACCAATGGCCTTGGACTCGTGAATCCTGAAAAGGTATTTCAGTTCTATGATGAACTTCACTCATATCTTGCATCAGCCGGGGTTGATGGTGTCAAAGTAGACGTGCAAAACATTCTCGAGACTCTTGGAGCGGGTCATGGGGGAAGAGTGAGGCTCGCCAGAAAGTACCACCATGCTTTAGAGGCTTCAGTTGCAAGGAACTTCCCTGACAACGGCATCATATCTTGCATGAGCCACAATACCGATGGCTTATACAGTGCAAAAAAGACAGCGGTTATAAGGGCATCTGATGACTTTTGGCCAAGAGAACCTGCATCTCACACAATTCACATTGCATCGGTGGCATACAACACTGTTTTCCTTGGAGAATTTATGCAACCTGACTGGGATATGTTCCATAGCCTCCATCCTATGGCTGAATACCATGGTGCAGCACGTGCGGTCGGAGGTTGTGCCATTTATGTAAGTGATAAGCCCGGTAATCATGACTTCGATTTACTAAAGAAGCTCGTGCTCCCTGACGGATCGATATTAAGAGCCAAACTTCCAGGAAGACCTACAAGAGACTGTTTGTTTTCAGATCCCGCCCGAGATGGAAAGAGTCTTCTAAAGATATGGAACTTGAACGAATGTTGTGGAGTCCTTGGAGTCTTCAACTGCCAAGGAGCGGGATGGTGCAAGATTGGAAAGACAAACTTGATTCATGACGAACAACCGGACACGATAACTGGTGTCCTCCGGGCCAGGGATGTTGATTACTTGCCAAGAGTTTCTCAAGATGGATGGGATGGAAATGTCATCCTATATTCTCATTTGGGAGGAGAGGTAATTTATCTTCGGAAGGATGCGACTTTGCCTGTGATATTAAGAGCTCGGGAGTATGAGGTTTTCACCGTGGTTCCTGTTAAAGAGTTGTCTGATGGATCGTCTTTCGCTCCCATCGGGTTGATGAAGATGTTCAATTCTGGCGGAGCGATCAAGGAGTTGAGATACGAAGTATCAAAGAGGGGATGTGTAGAGATGAATGTCAGTGGGAGTGGCAGTTTTGGGGCTTATTCATCTATCAGGCCTAAAAGAATCACAGTTGATGCTGAGGAGATTGACTTTACATATGATGATAAATCGGGCTTAGTAACACTTATTTTGGAGGTTTCACATAAGCCTTTGTTCATATCGAACATAATTGCAGAGTTG
>TRINITY_DN10483_c0_g1_i1_1  154-414 RecName: Full=Acyl-CoA-binding protein; Short=ACBP [Fritillaria agrestis](+)
ATGGCTTTGAAGGAAGAGTTTGAAGAACATGCTGTCAAGGCTAAAACGCTACCTGAAAGTACTACTAATGAGAACAAGTTGATTCTTTATGGTCTTTATAAGCAAGCTACTGTTGGACCCGTGGACACCGGCCGTCCTGGAATGTTCAGCCCAAGGGAGAGGGCCAAATGGGATGCTTGGAAGGCCGTCGAAGGGAAACCGAAGGAGGAAGCTATGGGAGACTACGTCACCAAGGTGAAGCAGTTGTTGGAAGAGGCGTCG
>TRINITY_DN10486_c0_g1_i1_1  1-1245 protein QUIRKY [Ananas comosus](+)
GGCGACGAGGCCCGCCCCTACGCCGGCCGGGTGCACGTGCGCGTCTGTCTCGAAGGCGGCTATCACGTGCTGGACGAGGCGGCGCACGTGGCTAGCGACGCCCGTGCCGCCTCGAAACAGCTCTCGTCTCCCGCGATCGGGCTACTGGAAGTCGGCGTCAGAGGTGCAGCGAATCTGGTTCCTATGAAGGTGGCAAAGGACGGGTCCAGCGGATCCACTGATGCTTACGTGGTACTCAAATACGGCCCCAAGTGGGCCCGGACGAGGACAATTCTGGATCAGTTCAACCCCCGCTGGAACGAGCAGTACGCGTGGGAAGTCTTCGATCCCTGCACCGTTGTCACGATCGCCGTCTTTGATAACGTCCGTTATAAGATTGATGATAAGGGCGCCAAGGATGTTCGCATTGGGAAGGTCCGTATCCGTCTCTCGACCCTCGACACGAACCGGGTTTATCGAAACTCATACCCACTCACGGCGGTCTACCCGGCCGGGGCGAAGAAGATGGGCGAGATCGAGCTGGCGGTCCGGTTCAGTTGCTCTTCATGGCTCAGCCTCCTTCAGGCTTACGGCAGCCCAATGCTACCTAGGATGCACTATGTGCGCCCGCTCGGTCCAGCCCAGCAGGATGTGTTGCGACACACTGCAATGCGGATAGTGTCGACCCGGTTGGGTCGGTCTGAGCCTCCGCTCGGAACAGAGGTGGTACAACACATGTTGGAGACTGACGCGCACACTTGGAGCATGCGTCGGATCAAGGCCAACTGGTTTCGGGTGGTCGGGTGTCTCTCAGGGGTTGTTGCTGTCACAAAGTGGGCCTATGAGGTGCGCATGTGGGTAAATCCTTCGACGACTATTTTGGTGCATGTGCTGCTTGGGATGGTGGTGATGTGTCCCCAGATGATGTTGCCAACTGTGTTTGTGTATTTGGTGTTGGTGCTGATGTGGCGATATAGAGGAAGGGCAAAAGGACCGATGGGAATGGACCCACGGTTATCACATGTAGATGCGGTGGGGGCAGATGAGTTTGATGAGGAGTTTGACGGATTTCCAAGTAGCAAAACAGTGGAGGTGATGAGAGTGAGGTATGACAGACTGAGAGCGCTGGCAGGGAGGGCACAAACGTTGTTAGGTGATGTGGCTGCAGTGGGAGAGAGGGTGGAGGCACTGATGAGCTGGAGAGACCCGAGGGCGACAGGAATGTTTGTGGTTTTCTGTGTACTGGCCGCGGTGGTGTTCTATGTG
>TRINITY_DN10486_c1_g1_i1_2  5-376 peptidyl-prolyl cis-trans isomerase CYP26-2, chloroplastic [Phoenix dactylifera](+)
GATCAACTCAGCAACCTGGAAGGAAGGTGTGCCCGAATCCTCCCGCACCGTCTCCACCTCAGCCAGCCTCTCCACAACTTCCAACCCATCCATCAACCGCCCCACCACCAGAGTCGACGCATCAAGCTCCGACGAGTCCCGGACCGCAATAACAAAATCTGTCCCGTACGGCTCTACCCCCACCTCCTCCTCATCCACCACCAACATCCCACTCCTTGCCCCCAGTCCCAACATCGACGGCGGCCTCGCAAGGTCCCTAACACAGATCCCAACAGCCCTCCTCTTCATCCCACCACATTTCGTCTCCGTCACCGCCGCCCACTCAGCAACCAAAGCCTTCGCCGCCAACGTGCCACCGGCTCGCCGGGCCAG
>TRINITY_DN10488_c0_g1_i4_5  62-895 hypothetical protein AXF42_Ash009908 [Apostasia shenzhenica](+)
ATGGCTGGAAGAGGTCGTGTCCCGCGCCAGCCTGTAGATGCCGGCAGGCGTGGTTATCCTGACTTCCATGACGGGCCATTTGCACGTGTCCCTGGTCCCCGCCCACCTCATCCTGCACGATTAGAGGAAGAAATAGAAATACGGAATGCAGATATCCGAAGGCTCTTAGCAGACAATAACACACTAGCGGAGGATCGCCATGTTCTGCAGCGAGAGTTGGCTGCTGTGAAGGATGATGTTAAGCGTTTAAATTTTATCATTATTGATATCAATGCTGAAAGGGATGCCCAGACCAGGGATTTGATTGAGAAAGGCTTGAAGCTGGAAGCGGAGCTTAGAGCAACCGAGCCGCTGAGGAACGAAGTCTTTCAGCTTCGTTCAGATGTTCAGAAGCTGAGTGGTATGAAAGAAGACCTTGCAAGCCAGGTGAAGAACCTCTCCCATGAACTGACAAGGGCTCAAGCTGACAATAAGCAGGTCCATGCTATGAGGGCTGAGATTGATGCTCTACGTCAGGAGCTTACGCATGCTAGAGCCACAATTGAGTATGAGAAGAAGGGAAATGCTGAGCTGTATGAGCAGAGGCAATCAATGGAGAAGAACTTGATTTCCATGGCAAGGGAGATAGAAAAACTGCGGACTCCAAGCAATGATGCTAGATCATGGGGCGCGGGTGGACCCTATGGGATGAAACTGGGAAGCCCTGAAGGGGCATTTCCTTCTTCTTATGGTGATAAATATGGCCTTCACTCGGGTATTGCTGACAAGGCTCCTCTGTATGGTGCGGGGTCTGGATCATGGGGGCCATATGATAAGTCTCGTGTCGTCCGCCGT
>TRINITY_DN10489_c0_g1_i1_1  66-566 uncharacterized protein LOC105054424 [Elaeis guineensis](+)
AACACCACTGCCGTCCACGTCACCGCTCTCGACGGCCTCGTCAACGTCAACTCCCTCTTCACCATCGCCGTCTTCGTCGGCCTCTCCCTCAATCCCACCCAGCGCAGCCTCGCTGGCACCTCCTCCTGCGACGCCGGCGCCGACGTCATCCGCAATCTCCTCGTCTTCGAGGTCGTCTCCTTCAGCTTCTTCCTCTTCTCCAGCCTCGTCGCGCAGGGCCTCAAGCTGGCCATCAACCTTCTCAACAGCAACGATGCCGACGACCATCTGAAGGCCTACATCAATGCTCGCGTGCTGCGGTTCGGGATGCTCGGGTCGGCGACTGGGTCGGTTATGGGGTGTCTGTTTCTGTTGTTGTCGATGGTGAATGTGGTGCAGATCCGGCTTGGGATGTTGTCGTGCGGTAGCTCGGCGTCGGTGCGAGCGGTGGCGGCGCTGGTGACGCTGGTGTCGACCGCTCTGCTGGTGTATATTTCTACTATTTTCTATGCGTTTACTCAT
>TRINITY_DN10490_c0_g1_i1_3  206-1873 uncharacterized protein LOC103720176 [Phoenix dactylifera](+)
ATGACTGGCGGGTCATTGTCGATCCGCACGCCGAGCTATGGATCTCTGCAGCCGTCCCTCTACAGCAACGCTGCCGCCGTCCTCCCCCCGCCGCCGCTCGCCGCTGCCTTCCGCAAGCCAGTCAAGATGCTGCCACCGGGCGCGCGGGAGAAGGAGAGGCTCCTCGCCGGGATCTGCAGGCTCGTCGGTCGCCACAAGGTCAGCATGCTCATGTTACTCGTCACCATCGCCGTCGGTGTTCTGACGCTGCTTTCCTTCTCCATCTACAGAGATGAGGATGCATCAGCGAGCCCCGAGACAACTATGAGTTTCTTGGATCATGCCGTGAATTCGGCGAATCACATTGCGTTGTTGCCGCTTAATCTCACTCCTCCCCCACCTGTTCTTCTCCCGATGATCACACTCGAGCATCATCCTTGTGAGAATTTCTCGCTGCCTGCGTTGCATCAGGAGCCGAAGCGGATTGGTCCACGACCTTGTCCTGTTTGTTATGCTCCTGTGGATCTCGCTATTGCTTTAATGCCTGCTAATCCATCGGTGTCGCCCGTCATTAAACAATTGAGCTATGTTGCGGAGGAGGATTTGGTGGCTAATGAGACGAGTGCGGGGTCGGTGTTTGGGGGGTATCCTTCTTTGGAGGAAAGGGTGGAGTCCTTTGACGTAAAGGAGTCGATGAGTGTGCATTGTGGATTTGTTAAAGGAAAGAAACCGGGTCTAGGGACTGGATTTGACATAGGCGAGGTCGATCTTCTTGAAATGGAGCAGTGTCGAGGAGTCGTTGTAGCCTCTGCTATATTTGGTAATTACGATATAATGCAACAACCGACAAATATCAGTGAAGCTGCGAAGGAGACTGCGTGCTTCTACATGTTTGTGGATGAAGAAACAGAAGCTTATGTAAAGAATACTAGCGGCATAGACAGCACTAGCAAGGTTGGCTTGTGGAGAGTTGTGGTTGTTCAGAATCTTCCGTATGTAGATGCAAGGCGCAATGGAAAGATTCCCAAACTTCTGCTCCATAGACTTTTCCCGAATGCGCGGTTTTCTTTGTGGATTGATGGAAAGCTTGAGCTTGTTGTTGATCCCTATCAAGTTCTGGAAAGATTCTTGTGGAGGCAGAATGCCACGTTTGCCATCTCTAGACACTACAGGCGCTTTGACGTTTTTGTTGAAGCAGAGGCTAATAAAGCTGCTGGGAAGTACGAGAATGCATCCATCGATTACCAAATTGAGTTCTATAAGAAGGAGGGTTTGACTCCTTATTCTGTTGCCAAGCTTCCTATTACCAGTGATGTCCCTGAAGGATGTGTGATCATCAGAGAACACACCCCAATTACCAACCTTTTCACCTGTCTCTGGTTCAATGAAGTTGATCGGTTTACGTCTCGGGATCAACTCAGCTTCAGTACTGTAAGGGACAAAATAATGTCAAAGGTAAACTGGACTGTCAACATGTTTCTGGACTGTGAAAGGCGCAACTTTGTTGTTCAGGCATACCACAGAGATTTACTAGAGCAAAGGAAGGCACTTGCAGCTACCCGACTACCTCCACCTGTTGTGAAGAATGAAACGCCAGTGAAGCTATTACCCGAGGCTGTTTCGGAGAAAGTCGCAAAACCTCCTCCATCAAGGAGGCGTGGGCGGGACAGGAAATCGAACTCGAGACGT
>TRINITY_DN10493_c0_g1_i1_4  2-532 lysine-specific histone demethylase 1 homolog 2 isoform X1 [Elaeis guineensis](+)
GGCGAAGATTATGACATTCTCGCCGAAAGTCTTGGTGGACGACTTTTCTTTGCGGGGGAGGCCACAAATAGGCAATACCCAGCGACAATGCATGGTGCTTTCTTGAGTGGGTTAAGAGAGGCTTCATGCATTCTTGATGCCTGGAGGAATAGGGTTATTTCAGATGATGATCATAAGAAGTGCTTGCAGAAGAGCATGAAATTATGCAGTGGTACTCTCCTAGGCTTGTTTAAGGAGCCGGATATAGCGTTTGGAAACTTTTCATTTGTGTTTGATCCTTTCACGACCGAGGACCCAAATGCGATGGGACTTGTGAGAGTTGTTGTTCGAAAGCCTCGAAGTGAAGATGGCAGGAAAGGCAGCATAAATCAAGAATTAGACACACACAAACAGTCGCTAGAGCCACGGCTTCAGGATCTGCATCTGTATGCTATGTTATCTCGACAACAAGCGCTGCAAATTCAACTGGTGAGTGATGATGATAAGATGAAGTTAGAATTATTATGCAAAAATTTCAATGTGAAACTAATG
>TRINITY_DN10493_c0_g1_i3_2  114-1088 uncharacterized protein LOC103723369 isoform X1 [Phoenix dactylifera](+)
GCTTCAATGGATGACAAGGAAGTGAAAATCAGTGTTGAACCCCATGTCCCTTCGAGGAAGGGATGGTCAACACTTCCCCATCCTGCATTTCATTCTCTTCTGCAGTTCCCTCAGAAACTTCAGAACTGTTTCAAGTCGCATTTCAAGCATCTGAGGAATAATGAGCAGAGTGGTGATAGTTTAAAACCTATAGCATTCAAGAAAGAATCAACTGCTTTGGAGATTAGTTTGGATAAGCAGCTGCAGGTTTGGAAAGAAAATTCTACTTGGGTTGATCAGCCACCAGAAATAAAGGTAACCGTGCCTAAAGGTTCTCTTTGCAACTTAAATGTGAAAGTTAAGGTTGGGTTGCCTCCGGATGCAATCTATAACATTGTCATTGATCCAGAGAATAAGAGAGTCTTCAAGAACATTAAGGAAGTGATATCCAGAAGAGTCTTGGTTGATGAGGGCTCAAGGCAGGTCGTCGAAGTGGAGCAAGCAGCAATCTGGAGATTTCTTTGGTTGTCAGGGGTTATATCAGTTCATGTCATAGTTGATCAAAACAGAAAAGATCACACAGTGAAATTTAAGCTAGGGAAAGATGGATTCATGAAAAAGTTTGAAGGTTGCTGGCAAGTCGAACCACTATTTATCGACGAACAGTTATGCTCTCCTTACAAGCCAAGATCATATGCTGACTATGAATATCACACCAAGGGCAAAGGAAGAGTGGGTTCGATTGTGAGCTTGGATCAGCTGATCCAGCCAGCGATGCTCCCACCGCCACCGTTCTCGTGGTATTTGAGGGGAATCACTGCTAAGACGACTGAGACAATGGTCAATGACCTTTTAGCTGAGGCAGCTCGGTTGAGGGGATCGATCGGGGATTCTAGTTTGAGGCAAGAGATTGATAAACGAGACGACAGTTTAGCATGTAATGTTGATGATATCAAGGAGAGATGGCGTCGGAGAAGAAATATGAGACGGCGCAAA
>TRINITY_DN10494_c0_g1_i1_2  225-608 PREDICTED: sm-like protein LSM1B [Nelumbo nucifera](+)
ATGTCGTGGTCCGGGCCTGAGGAGATCTTTCTCTCCACATCCCTCGCGAGCTATCTCGACAAGAAGCTTTTGGTTTTATTACGAGATGGTCGGAAACTGTTGGGCATTCTTCGCTCCTTTGATCAATTTGCAAATGCGGTTCTTGAAGGTGCTTGTGAGCGTGTGATTGTGGGAGAACTGTACTGTGATATACCACTTGGCCTCTATGTGATCCGTGGGGAGAATGTTGTCTTAATCGGAGAACTGGATTTGGAGAGAGAGGAGCTACCTGAACACATGACTCGTGTATCAGCTTCAGAGATTAGAAGGGCCCAGAAAGCCGAAAGGGATGCAACTGATCTGAAAGGATCTATGAGAAAGAGAATGGAATTTCTCGATATGGAT
>TRINITY_DN10494_c0_g1_i1_5  142-1503 uncharacterized protein LOC109719900 [Ananas comosus](+)
CTTCACGATCTCCAGCAGCGCCTCTCCGGTCATCTCAGGCCGTGGCAGCGCTCGCTCGAGTTCTGGGTCCGCGCTGCCGATATTTACACCGGCTACAAGGCATGCCAGTTTAGGGTGGGGTTCGTGAAAGATGAGGCGAGACGCGAGGCAATGTGGGAGAGGCAGCATGAGATCAGCGCCGACAAGATGTACTCGCTCTGCTCGGAGATGGGTGGACTTTTTCTCAAGGCTGCACAAATTTTGGGTAAACCTGATTTAGCGCCAGCCGCATGGGTGAAAAGACTAGTCACGCTTTGCGATCAGGCTCCTGCAACCCCATTTGAGCGGGTCCAGCAAATTCTAGAGGAGGAGCTGGGCAACAATCTTGATGAATTGTTTGAAAGATTTGATGTTCATCCTGTTGGTTCTGCTTCAATTGCACAGGTTCACCGGGCTAGACTGAGATGTACAAAGATTGATGTTGCTGTCAAGGTGCAACATCCTGGAGTTCAACATCTGATGATGGTGGATATTCACAATTTGCAAGCTTTTGTCTTGTTTCTGCAGAAAACAGACATTAAGTTTGATCTATTTTCTCTCACCAAAGAAGTTGAGAAACAGATTGGATACGAATTTGATTTTGCATTGGAAGGTCAAGCCATGGAAAGAATTCGACAGTCAATCTGTGCTAACAATAAAAAGGTTCCAGTTATAGTGCCGCGCGTGATTAATGGGATGGTGACCAGGAAGGTCTTGGTAATGGAGTTCATTGATGGAATTCCAATAATGAATCTCGGAAATGAAATAGCTCGAAGGGGCATAGATCCTGGTAGTAAGATTGCAGCGTTCACAAAGCAAAAGATTTTGCAAAATCTCACACTTGCCTATGGCCAAATGATCTTGAAGGAAGGGTTTTTCCATGCCGATCCCCATCCTGGAAATATTCTTATCTGCAAGGACTCCGAGGTTGCCTTACTCGATTATGGGCAAGTAAAGCATCTTCCTGACAGTTTGAGGCTTGGATATGCAAATCTCATTCTTGCAATTGCTGACAGTGACCCTTTAAGGGCTTCACAGAGTTACAAGGAGCTAGGAATAGAAACATTGAGCATGTGCGTTGATGAGCAAGAGGAATTTCTTAAGTTGGCCCAAAGAATGTTCGACACTAGGCTCCCCCCTGGGGTAACTGTGATGTCACCTTTCTCAGAGGAGTCATCATTAAAAAAAGTTGCTGTTAAGAGTTTCCCGGAGGAGTTATTTTGTGTTCTCCGAACGATTCAGCTGTTGAGGGGGCTTAGTGTTGGGTTGGGCATCAATTACTCTTGTGCGGAACAGTGGAGACCCATTGCCGAAGAAGCCTTGTACCAGGCTGGAAGACTCGAA
>TRINITY_DN10495_c0_g1_i1_2  52-951 mitochondrial uncoupling protein 1 isoform X1 [Elaeis guineensis](+)
ATGGCGGAGCACGGCTCGAGGACCGAGATCTCCTTCGCCGGCAGCTTTGCCAGCAGCGCCATCGCCGCCTGTTTCGCCGAGTTCTGTACCATCCCTTTGGATACTGCAAAAGTGAGGCTTCAGCTACAAAAGAAAGCAGCAGTAGGCGATCCTCTAGCTATACCTAAATATAGGGGAATGTTGGGTACTATTGCTGTAATTGCTACTGAAGAAGGTCTGACAGCGCTTTGGAAAGGAATTGTACCTGGGCTGCATCGTCAATGCATTTACGGAGGGCTAAGGATTGGGTTGTATGATCCGGTAAAATCCTTCTTAGTTGGGGATAGCTTCATTGGAGAGGTTCCTTTATCTATGAAAATACTTGCTGGGCTTACAACAGGTGCTCTAGCAATCTCAGTGGCAAATCCAACCGACCTTGTGAAAGTGCGACTTCAGGCTGAAGGGAAGCTTCCACCAGGTGTGCCAAGACGTTACTCAGGAGCAGTGAATGCTTATTTTACAATATTCAGACAGGAAGGACTTAGTGCTCTTTGGACTGGTCTTGGTCCTAATATTGCCCGTAATGCGATTATAAATGCTGCTGAATTGGCCAGCTATGATCAAGTGAAACAGACAATTTTGAAACTTCCTGGGTTTTCAGATAATGTTTTTACTCATATTTTGGCTGGTTTGGGAGCTGGTTTTTTTGCAGTTAGCATTGGTTCCCCTGTTGATGTGGTGAAATCAAGAATGATGGGAGATTCATCTTACAAAAGCACACTAGATTGTTTCGTAAGAACATTGAAAAATGAGGGACCTTTTGCTTTCTACAAGGGTTTCCTTCTTAATTTTGGGAGAATGGGTTTGTGGAATGTGATTATGTTTCTGATGCTGGAACAGGTCAAATTATTATTTATACGA
>TRINITY_DN10496_c0_g1_i1_1  92-748 pentatricopeptide repeat-containing protein At5g50990 [Ananas comosus](+)
ACAACGAAATGCTTCCATTCGCTCTGCAACTCCATTCTCCGAGCCTCCATCGAAAAGGGCTCCCCTCAACTCGCCCTCCTCCACTACAACTCCCTCCTCCTCTGCGCTGCCATCCACCCCGACCACCGAACTCTCTCCCTCGTTCTCAAAGCCTGCAGCCACTCCGCCAACATCGACGCCGCAACTGCAGTTCACGCGAGGATTGCCAAAACCGGTTTCCAGTCCCATTCCTCTCTAGCTACCACTCTCTTCTACCTATACATCAACCATAAAAAACTCGACGACGCCCACCATTTGTTCGAAGAAATGCTCGACTGCGATACCAGTCCCAATCCCGTCTACGGAAACCTGATGCTCAACAGGCTACTGCGTAGCAAACAATTCCAAAAGGCCAGCCGGGTGTTCAAGGTATTGCCCGACAGAGACTTGGTAACATGGAACACCATGATCGCCGGTTGCGTTAAGAACTCACGCCCCATCGAGGGGATCTCCCTTTTCCGTCGCATGATCCATTCCGGTTTCGAGCCGGATGCATTCACGTTCTCTGCTGCTCTGTCCGCTTGCGCCCACATCGGTGCGCTCGGCCATGGGGAGTGGGTTTACCGGTTGATGGCTGAGAAGGGGGTGGAGTTCAAGTTCAACCACATACTCGCCTCT
>TRINITY_DN10496_c0_g1_i1_2  1-1518 sister chromatid cohesion 1 protein 1 [Elaeis guineensis](+)
CACCAGTTCCTCGCCCGGAAAGCCCCGCTCGGCTAGATCTGGATGGCGGCGACGCTGCACGATAAGATCAACAGGCGCAACCTCGACATCATCAAGATCTGCGAGGAGATCCTCAATCCGTCGGTTCTGATGGCGCTCCGGCTCTCCGGCATCCTCATGGGCGGCGTGGTGATCGTTTACGAGAGGAAGATGATGTGACGCGCTTGGTTGTAATTTGCTCTGTTTTTTTATTTTTATTTTTCGAGTTCTAGTTGATTTCATCGATTTCAATGCGGTTTAGGTTTTGATTTGATATTCGTTTCTCCGTTGGAAATCAACGAGGCGCGGTGGGTGAAATCGGTCGCTGATCCCACTGTCCTACCGAAAAGGAAAACACAGGCGAAGTACGCCTTTTCTCTCTTCTGATCGGACGGCTGTGGATGGCTACAGGCACGAGGCGGTGACGCTACCGGACCAACACGTTGACATGGAGGTGGAGCAAGCCATGCACTTTTCTGACACCTCACTCACCACCGCCAGAATGCAGCGCATGAGATTGGAGGACTTGGATGAGATCTACATTAACATTAACCCTGGAGACGATGGACTAGCCCAGCATTTTCACAAGCTGATGCAGCCAACATCACACTAGCTGATGATTTCAGGTCCGTCCTCGCTGAGACGGAACTCACCAATCGATTCGAGAGGTTTGATATTGATGGAGATGATGAGGGCCATATCCACCTCACTTCTTTGGAGCAACCACAAGCCACATTCACTGTTATTCCCTCTCCGTCTCGACAAGAGCAGCACCCGAAATCACCGATCAATCCTCAGTCCTCCCACCCTCCCAGCGAAGCCCCAATGCCAGGATTATGTGTAGTAAACTTGTGCTTAGAATTAAGAAATTTGCATGTCAGGCAAACTCAATGGTCTTGATCATCTCTTGTAGGAGATGTGACCATGGCCGATCAGAATGAAGCACAAGAGGAACAGCCAGCAAAGGAGCCATCAAATGATGCTCAAGAGGCTGAGGAAGCTCCAGAAAAGTATAAGCTAAACCGAAGACGGGTGCGAAGAAACGTAGCTCATGTAATCATGGACATTGATCAGACGATGATTCCAGCCAGCGTCTACCACTCGTGGATTCAGGATGCTTCTAACACGGTCTCCAAAAGAGGAAGACAATCCAGGCCTCGCAATGGTGCTCTCCCTATAAAGATAAGCAAGCTGATGGACTTGCCACCACTAGCTTTGATTTCCGAAGGAACGAACTTTCCCACTGAGCTGCATTGCCCTGCCCCTATTCTGAAGCAATGGAGGAAATGCACCACGCCCACTCGCGGCTCACCGACGTCAGGAGAAGTGTGGCCACCATCGGTCCCTGGAAATCCAGCATCACACTCACCACCAGAGGGTTGCAAGCTCCGTTTGCTCCAGAATTTCCATGTGGGCTCGCATCATGTGGACTCTGTAGACATGGTGAAGTCTCAGCTGGAGAACATGGACTTCCCGCCTGTCAGCGAGGCACTCCTCAGC
>TRINITY_DN10496_c0_g1_i1_5  281-2053 serine/threonine-protein kinase D6PKL1 [Elaeis guineensis](+)
TCAGCTCCGGAGGGGAACAGCTTTCGAAGGGAGGGGAACAGCTTTCGAAGCTGTGATTCTTATGATGATCCAGGATGTACTTCCTTCAACGGGGCCAGCCATCCACCGGAGCCGGTTGATATGGACCCGATGCGGACGGTGTATACGCCTATGGATCAGGATGATTCCGGATCACCGATCCATGGGGTGAAGAAGCCCAATGTAGCTGAGGTTGATGAGCCGATTGTTGCAAGGAAAGATTCGGAGGGGGAGTGCGTGTGGGATGCTTCGCTGCCCCCGAGTCCTCTCAGTAGCATTGGGAGTACGAGTGTTGTGACAGCTACAAGTGTTGTGAATAGCTGTGTGAGTACCGGGGTTGCGAGCAACGGTATGCTGAGCGTAGAGAGGGCCTGCGAGAGCGCTAAGGGAAGCGTGGTCGTGGACTCGTTGGAAAGTGCCAAGACGAGCATTAACCAGGGGAGCGATAGCAGCGGCCTTAGTGATGACAGTAACTGGAGCAATGCTACGGGGAGTGCTAACAAGCCTCACGGGGGGAATGATCCGAGATGGAAAGCAATTCTCGCCGTTCGGGCTCGGGATGGTGCATTGGGGATGAGTCATTTTAGGTTGCTTAAGAGGCTGGGGTGTGGGGATATTGGCAGTGTTTATCTTTCGGAACTGAGTGGGACGAGGTGTCGCTTTGCGATGAAAGTAATGGACAAGGCGTCTCTGGCAAGCCGGAAGAAGTTGGCGAGGGCTCAAACTGAGAGGGAGATACTTCAGCTTCTGGATCATCCATTCTTGCCAACTCTGTACACACACTTCGAAACCGAGAGGTTTTCATGTTTGGTGATGGAGTTTTGCCCCGGTGGGGATTTGCACACTCTGAGGCAGCGGCAGCCAGGGAGGCACTTCTCAGAGTATGCAGCAAGATTCTATGCTGCGGAAGTACTGTTGGCTCTAGAGTATCTACACATGCTAGGAGTCGTTTATCGAGACCTGAAGCCAGAAAATGTCCTTGTTCGTGAAGATGGCCATATAATGCTCTCAGATTTCGATCTCTCACTAAGATGCACAGTCTCACCGACCCTCATAAAAACTTCGTCTCTCCCCTCCGATCCATCCAGACGAGCAGCCGGGGCATTCTGTGTCCAGCCCACCTGCATGGAGCCGTCAACCGTCTGCATCCAGCCTTCTTGCTTCATGCCCAAGCTTTTCCAACTGAAGAACAAGAAGAAGACACGGTCTGAGACGGGACAAGCATCCTCCTTGCCCGAGCTTGTGGCAGAGCCCACAACCGCTCGGTCCATGTCCTTCGTTGGGACGCATGAATACCTAGCTCCGGAGATTATCAAAGGCGAAGGCCATGGAAGCACTGTTGACTGGTGGACGTTTGGTATCTTCTTACATGAGCTCATGTATGGGAAGACGCCGTTCAAGGGATCGGGCAATCGGGCGACTTTATTCAATGTGGTTGGGCAGCAGCTTAGATTCCCTGAAACGCCATCGACTAGCTACTCGGCACGGGATCTAATAAGGGGCTTGCTGGTGAAAGATCCCCAGGACAGGCTAGGGGTGAAGAGGGGAGCGACCGAGATCAAGCAACATCCATTCTTCGAGGGTGTGAATTGGGCACTCATTCGGTGCAGCACACCACCTGAGGTGCCAAGGCCGGTGGAGGCGGAGGTCCCTCTGAAGTTCAGAGCTGTGGAAGCGATGGACAACAGCAACAGTAAGAGGCTAACTGGCGCGGAAATGAAGTCCGGAGGCAAGTATCTTGACTTTGAGTTCTTT
>TRINITY_DN10496_c0_g1_i2_3  200-790 probable glutathione S-transferase DHAR1, cytosolic isoform X1 [Phoenix dactylifera](+)
ATGGCAGCCGCCGCCGTCGACTCAAAACCTCCCGTCGAGGTCTGCGTTAAGGCCGCCACCGGCGCCCCCGACATCATCGGCGACTGCCCCTTTTGCCAGCGAGTGACGATGACTCTCGAGGAGAAGGCCGTCCCTTACGAGTTGAAGCTTGTCGATCTCAGCAACAAGCCGGACTGGTTTCTGGAGATTAGCCCGGAAGGGAAGGTGCCGGTGTACAAGGGGGATGACGGCAAGTGGATCCCCGATTCTGATGTGATTACTCAGATCATTGAGGAGAAGTACCCTGAGCCGTCTCTGGTGACGCCTCCGGAATACTCTTCAGTGGGATCCAAAATATTATCTTCATTTGTCAAGTTTCTGAAAAGCAAGGATCCCAATGATGGATCAGAACAGGCTTTGCTGGAAGAACTGCGTGCTCTGGATGAACATCTCAAAGAACATGGCCCATATGTTAATGGCGAAAGCATTTCTGCTGTCGATTTGAGTTTGGCACCAAAGTTATTCCATCTTGAGATTGTCCTAGACCATTTCAAAGGCTGGAAGGTCCCAGAGGACTTGACTTACCTTAATGCTTACACGAAGGTTAGCATT
>TRINITY_DN10497_c0_g1_i1_1  1-333 hypothetical protein AQUCO_00900442v1, partial [Aquilegia coerulea](+)
AATACTTTGATTGTGGGCTACTCTGAGAGCCAATGGTGCTCGAAAGCAATGGTTCTGTTTGCGGAGATGGCAAGTGTGGGACTAGAGCATGATTCGGTGTCTTTCATGGGTGCTCTGTCGGCATGTGCGAATCTGCCCTCGCTCAAGCAAGGGAAGGAGATACATGGTTTGTCGGTGATGAAAAATTTGAGCAACCATCTCTTTGTGGCAAACTCGATTTTGGAGATGTACAACAAATGCGGGAAACTTGAGATGGCTAGGAAAATCTTTGATGGGATCTCAAACAAGGATGTTGCTTCGTGGAACACGATGATTTTAGGATATGGAATGCAG
>TRINITY_DN10498_c0_g1_i1_4  341-988 uncharacterized protein LOC109848288 [Asparagus officinalis](+)
ATGGGGTCAGAAGGGGCTTCAGGAGTAACGGTTCATATTACTGGATTCAAGAAGTTTCATGGGGTATCAGAGAACCCAACCGAGACAATTGTCAGCAACCTGAAGGAGTTTATGCAGAAAAACGGGTCACCACATGGACTTATTCTTGGTAGTTTCAATGTTCTTGACACCGCTGGAGTGGGGGCACTTGCAAAGCTCTACAAAATATTGGAGTCGGCTGTTGTGGGGCGTGATGGCGGATCTTCAAATAATGTTATTTGGCTCCATCTTGGAGTTAATAGTGGTGTCACGAGATTTGCTATAGAGAATCAAGCAGTCAATGAAGCTACTTTCCGTTGTCCCGATGAGCTGGGATGGAAACCTAATAAAGCGCCTATTGTACCTTCCGATGGACTTATCACAAGAACAAGAGAGAGTTCTCTTCCTGTCAACGAAATTTCCAATGCCTTGGCTAAGAAGGGATATGCCGTGTCTCCTTCAGATGATGCTGGTCGATTTGTATGCAACTATGTCTACTATCATTCTCTCCGGTTTGCGGAACAACATGGGATCAAATCTCTCTTTGTACATGTCCCTCTCTTCACGACAATCAACGAAGAAACGCAAATGCAGTTTGTTGCTTCCCTCTTGGAGGTACTTGCTTCCCTG
>TRINITY_DN10498_c0_g1_i2_5  39-1667 mitotic checkpoint serine/threonine-protein kinase BUB1 [Phoenix dactylifera](+)
GGGATGTCCATAGCGGGATCCAGCACAATGTCCGCCGCCGCCGGAACCCCGACATCTCCAACCCACCTCGATCCCATCCTCCCCTCGCTGCGCTCTATCCGCGCCTCCTACGATGACTACCTCTGTAACCCCGCCGAGGCCAGCCCTCGCCTCCGCTCCCTCCTCGAAGACTGCATCCGCGACTTTTCCGACAACAGCCGCTACCGTGACGACGAGCGGTTCCTGAAGATCTGCATCATATATGCGGATGTGAGTCGTGATTTCGAGAGGATCTTCGGGGTGCTGGAGGAGAAGGGGATCTGCCGGAACAGCGCCATGCTGTACGAGAGCTATGCTATGTTTCACATCGGGAAGGGGAATCTCTTGCATGCTAACAATCTCTATATGATTGGCATCCACAGGAAAGCCGAGCCGCTGGACAATCTGAAGAAGTCACACTCCGTGTTCCTGAAGCACGTCGGGCGAATTATTCAGAATGGTGCTCTGAGGACTGCCCCTATTTGCGAGATTGAAGCAGCGAGACCTCGAAAGCGTGCTAAGCGTTTTTTAAATCCATATTCAATCTCTGTCGTAGATGATCTAGTGAGAAAGATGTATGCAGAATTGGAAAAGTTACATGGTTATTGCCGAAGCAGTAAGCACGCCAGAAAAGGAAAAGTACTCCTAGCTTCTTTACGAACCAATTCAATGAATAATATAATCGAGCTAGGGATCAATAAATACCAGATCAAAGGCTGTGCGGGGGCGGGTGCATTTGCACAAGTATACAAGGGTTACTTAGGTAGCAAACCTGATAATTTTGTTGCACTTAAGGTACAAGAGCCTCCTTGTCCTTGGGAGTTTTATATGTACCGTCAGCTCGATAAGCGCATATCTGATATCAAGAGATCAAGTTTTGGGTTTGCTCATGAATTGCATATCTATTCAGACTGTAGCATTTTAGTTTGTGATTATTTATCGCTTGGTACCCTTCAGGATGCCATAAATTCCTATCTGGTGAAGGAAACATCCATGGAAGAAGTGGTATGTATGTATTACACTATAGAGATGCTTGACATGTTGGAAGTTCTGCATGATGCTGGTATTATTCATGGTGATTTCAAGCCTGATAATCTACTTGTTCGGTGTGCAAGGGATGAGCTGACAGAGGATGGATTCGGGGACAGAACTGGACCTTGGCGTGATCAGGGACTGTGCCTGGTGGACTGGGGAAAGGGGATTGACCTAAACCTCTTTCCTACCAATACGGAATTTTATGGCGATTGCGGAACATCCGGCTTCCGTTGTATCGAGATGCAAGAAAATAGACCATGGAGATATCAGACTGACTCCTACGCCCTCTGCGTTAACGTACATATGATGCTCCATGGGGCTTATATGAATGTCGAAAAGAAATTAACTCCAGATGGTAGCTACTATTATCAACCAGAAACTCCCTTCAAGAGTCATTGGAATGTTGAGTTGTGGAAGAACCTGTTTTCGACGCTGCTCAACATACAGTCCAACGGCAGTGATGTAATGCTGCTTCGAAATTTGAAGAAGTCTTTGGGCGACTACATCTGTGGTGACTCTCAGCGGATAAAGGAATTAACTGTTCTACTGGCAAAGCTAAAAGCTTCTTTGTGTTCA
>TRINITY_DN10499_c0_g1_i1_5  126-1745 DEAD-box ATP-dependent RNA helicase 16 [Elaeis guineensis](+)
GAGCTCACCTTCGAAGACCTCGGCCTCGAACCCCGTCTCATCCGCGCCCTCTCCAAGAAGGACGTCACCAAGCCCACCCCAATCCAGCGCGAAGCCATCCCCCTCATCCTGGAAGGCAAGGATGTTGTCGCGCGTGCCAAGACCGGCTCCGGCAAGACCTTCGCCTACCTCCTCCCCATGCTCCAGAAGCTGTTCGCTGACGGCGGTGCCAGGAAGTCGGCCCCAGGCGTGTTTATCCTCGTGCCGTCACGCGAGCTCTGCCAGCAGGTTCACTCCGAAGTGTTGTCTCTGCTAGAGTTCTGCCGAGTGCAGCTGAAGGCCGTGCAGCTGTTGAGCAGCATGACCGGTTCTGAAATGAATGCTGCGTTCATGGGTCCGCCTGATATTCTTATATCAACTCCGGCGTGTGTTGCGACTTGCATTTCGAAAGGGCTTCTGAAAGGCGCTTCGGTTCAGGAGTCTCTTACAATGTTGGTTTTGGATGAGGGGGACCTCCTTCTATCATATGGTTATGAAGACGACTTGAAAGCTCTAATACCCCATGTCCCACGACGGTGCCAGTGTCTTCTCATGTCTGCAACTTCTAGTTCTGATGTTGAGAAATTGAAGAAGCTTGTCTTGCACAATCCAGTAATACTGACTCTCTCTGAAACCAAAAGCTCAAATGATGAGATTATCCCAACAAGTGTTCAACAGTTTTGGATTTCGTGCCCTATGCATGACAAGCTACTTTATATCCTTGCTCTACTGAAATTGGAACTTCTTCAGAAAAAAGTGCTAATATTTGTCAACTCTATTGATATGGGAATTAGATTGAGGCTATTTCTGGAACAGTTTGGGATCAGATCCGCGGTCTTGAATGCTGAATTACCACAAAATTCACGTCTTCATATTCTTGAGGAATTCAATGCAGGGTTATTTGATTATTTAGTAGCAACAGATGACTGCCACATAAAGCAGAAGGAAATTGCAAGTAAAGACAACCAGAGCAAACCGAAAAATTCTAAGAAAAACTTCAAACAAAAGTTGGACTCGGAATTTGGGGTGGTGAGAGGACTTGACTTCAAAAATGTTTACACGGTAATTAACTTTGATATGCCTCAAAGCTCAGCTGGATATGTACACAGGATTGGACGTACCGGAAGAGCACATAACACTGGAGCATCTGTTTCTCTTGTGTCTCCAGAAGAAGCTGAAATTTTTAAAGAAATCAATCTTATGTTGGGAGAAAATGAGAACGAAGACTGCTCAAAATTTATAGCGCCTTTTCCTTTACTTACGCAAAATGCCGTGGAATCTTTACGCTACAGAGCTCAGGATGTTGGTAAAAGTGTGACAAAAGTTGCAGTAAGAGAGTCGCGTGCTCAAGATCTGAGGAATGAAATTCTCAATTCGGAAAAACTGAAGGCTCATTTTGAACACAATCCTTCTGACCTAGATTTACTGAAGCACGACAAGATACTGAGCAAAAAAGCTCCTCCTCCCCATTTACGCTTGTTGCCAGAATACCTTGTAGATCCAGTAACACGAGAAGCCAGCAAGATTGTGAAGCTCTCCAGAGCTGCAATGGGTCTCAACATGAAAACACAGCGGCATGGGATCAAGAAAGGGTTTGGAAGG
>TRINITY_DN104_c0_g1_i2_1  269-1489 F-box/FBD/LRR-repeat protein At1g13570-like [Asparagus officinalis](+)
GATGTGCTTATTAGTCTACCAAAGAACATCATTGATGCCATTCTCATTCGTTTACCGCTACGGGATGCTGTTCGGACAAGTATCTTATCACATGCTTGGAGGTTTGCATGGACGGATATTTCAGAAATTGTCATAGATAGGGCCAATTTCCCCCGTTATGAAAGCCGATCCGTAAAGGAATATGATAGTAAAATTGTTAGTATTGTGGATCAAGTTTTTTTACTTCATCAAGGCCCAATTCACAAATTTGAACTTTCTGTCGATTTTAGGAACTGCAAACATATTGACAGGTGGATACTTTTTTTATCGAGAAATGGCACTAAGAAAATCACTATAATTCCTTCGTTTGTTGAAAGATTTGAAGTCCCCTCTTGTCTGTTCTCATGTGAGGGAATTACCCATCTGACATTAAGCTACTGTAGATTGGTCCTTCCTGCTTTGTTCAATGGTTTTAACAATATCAAAACACTAGTTCTCCAAAACATCAGCTGCTCGGAATATGATCTTCAAGTTTTGATTTCCAGCTGCCCCCTTTTGAATCGACTAACACTCGAAGGTGTTCATGGTGTTAGGCGACTATATCTTTCTGCACAAAATCTTGTGACCTTTAGTGTTGATTGTTCCTTGGGTGATATTTATTTGGTGGAAACCCCAGTTGTTGCTGATATTTGCATCACATATTTTATTCGAGATCAATACTTGAAGGTTGCAAAAGGGGCTACATGTGAATTAGTCAAGATTCTTGGTTGTCTACCTAGTATCTTGAGGATGACTTTGAATTGTGCAGCTTTACAGGTTCTGTCAGCAGGTAATATCCCTTCGAAGCTTCCCACAACTAGCGAGCTATTATATTGGTGCGCCGATATAAATTTTGATGATGTGCAACAAATGTTAGCTGCTCTATGCATCTTTAGAAACTCCCCACATTTACAGAAGGTTCATTTATCTGCCTACTCAGACGAGAATAACATGGTGATGCTGTCTACTGAGGACTTTTGGAAGGCACAAGAATACTTTAATGGCTTGTTTAGTGAACTCAAAACTCTAATCGTATCATGCTTCAGTGGGACAGATACTGAACTTAGATTTGTAGAACTTGTTCTTTCCAGTGCTCCAGTTCTTCAGATGGTACAAATTGAACCACGAGAACCTATAGATGATGGGTACAACATCTCAAGAAAGTTGAATCGGTTTCGAAGACTTTCATCAAAAGCTGAAGTG
>TRINITY_DN10500_c0_g1_i1_4  485-1348 protein RETICULATA-RELATED 1, chloroplastic [Morus notabilis](+)
TTTGGCCCGGTACTGGGGTTCGCAGAGGTGATGCGGGCGGCGGAGGAGCGGGGGGTGAGCCTACCGGAGGACATGGTGGAGGCCGCAAAGACAATTGGGATCCGGAGCTTGATTCTTTTCAGATACTTGGACTTGCAGGGTTCACCCTGGCCATTGGCGTTTTTGATTAGGTCTTGCTCGATGCTCCGTGATCGGATGCTGGCCGACCCGGCTTTCCTCTTCAAAGTTGCCACTGAGGTTGTTATTGATTCATGTTGTGCGACTTTTGCGGAGGTCCAAAAGAGGGGAGACTCTTTTTGGGCGGAGTTTGAATTGTACGCAGCTGATTTGTTGGTAGGGGTGGTTGTGGACATTGCATTGGTCGGAATGTTGGCACCGTATGTGCGAATGGGGAAGCCATCAGTGTCAGCAGGTTTGTTTGGGCCCGTCTCGCGGGTTTGTGCAGCTTTGCCTAGCAGTGTGTTTGAAGCTGAGAGACCGGGATGCAAATTTTCACTTCAACAACGAATTGGGACATACTTTTACAAGGGAGTATTGTATGGGTCAGTTGGATTCGTATGTGGTATAATAGGCCAAGGCATTGCTAATGCTATTATGACCGCCAAACGGTCCGGAAAAAAAACAGAGGAAGACGTACCTGTTCCACCTCTTGTGAAAAGCGCTGCTCTTTGGGGTGTATTTCTAGCTGTTTCTTCAAACACTCGCTATCAGATTGTCAATGGTTTGGAAAGCCTGGTTGAGAAGTCACCCGTAGCTAAACGTCTCCCTCCTGTCGCGATGGCTTTCACTGTTGGTGTGCGATTTGCGAACAACATATATGGAGGCATGCAGTTCGTGGATTGGGCTCGGTGGAGTGGTGTTCAG
>TRINITY_DN10502_c0_g1_i1_3  202-1056 thioredoxin-like fold domain-containing protein MRL7L homolog, chloroplastic isoform X2 [Elaeis guineensis](+)
ATGGCCCTCCATTTCCCACTTCTGCTCCCCACCTGTTCGACCAAATGTCCCAAACAACCCCTCCACCCCAAAACCACCATCCTCACACTCAAACCAAGAAACCCAAGATCTTACAAAGCTTCCTCAACCCCCGACGACACAGTCCCAACCCCCGCCGAGCGCGCCGAATGGCGCCAAACCATCCGCGACGTCATCAACACCACCCCGGACATCCAAGAAGAAACCGACCCAACCCTCAAGAAGACCAAGCTCCAGAAGCTTCTCGCCGACTACCCGCTGGTCGTCGAGGAGGAGGACCCCGACTGGCCCGAGGAGGCTGCAGATGGGTGGGGTTTCAACTTCGACCAATTCTTCAATAAGATCAGTATCAAGAACGTCAAGAAAGACGTTGCGGAATGCGACGATGAGGGCGATGAGGAAGAGGTGGTGTGGCAGGACGATGATTATATCCGGCCGGTGAGGGATGTGACGGCGAGAGAGTGGGAGGAGACAGTGTTCACGGATTTTAACCCATTGGTGATATTGGTACATCATCGGTATAGGAGGCCGGGTGAGAATGAAAGGGCGAGAGTTGAACTTGAGAGGGCAGTGCAGATGTTCTGGGATGCTGGGCTGCCTTCACCAAGGTGTGTGGCCGTGGATGCTGTCGTCGAGGATGACATAGTATCAGCTCTCAGGGTGTCGTCTTTCCCGGAGGTACTCTTCACCAAAGCTGGGAAGATACTCCATCGCGACAGTGTGGTTAGGGGAGCGGATGAGTGGTCGAAGATAATGGCGTTCTTCTATTACAAAGCGGTGAGGCCATCATGTCTGGATGAAGGTGCTGGACAGAATGAAGAGAAGATTCCAACATTA
>TRINITY_DN10502_c0_g1_i2_1  5-643 helicase and polymerase-containing protein TEBICHI isoform X2 [Elaeis guineensis](+)
ATGCTAGCTGCAAGATGGATGCATAAGACTGAGACCACAGTTAGTTCTCAGGAGAGAGAACAGACAAAAAGGCTGGTCTATGGCATCCTATATGGCATGGGGAGTAATTCCCTTGCTGAACAACTTGAATGCAGCTCAGATGAGGCTGCAGAAAAAATTCAAAGCTTCAAAACTTCCTTCCCTGGTGTTTCTTCATGGCTCAATGAAGCTGTTGTATCATGCCGCCATAAAGGATATATAAAAACCTTGATGGGCAGAAAGCGTTATCTATCGAATATTAAGTTTGGCAACAACAAAGAGAAGGCTAAAGCACAAAGGCAAGCTGTGAACTCTATATGTCAGGGCTCTGCTGCTGACATAATCAAGATGGCAATGCTAAATTTATACTCTATGATTGGCGAAAGAAATGTAGGGCCTAGCACGAAAGTTGGACATGCAACAAAATATTCAATGCTTAAAGGCCGTTGCCGTATACTTCTGCAGGTACACGATGAATTAGTCCTGGAAGTTGATTCTCATTTAAAAAGGGAGGCAGGAATGTTGCTGCAAACATCTATGGAGAATGCTGTATCACTTCTCGTTCCTTTGCATGTGAAAATGAAGATTGGAAGAACTTGGGGTTCTCTCGATCCTTTCCAG
>TRINITY_DN10506_c0_g1_i1_3  178-3063 hypothetical protein [Colocasia esculenta](+)
[truncated: 24,798,205 more chars]
