# Supplementary material for: Transcriptome Analysis Reveals Coexpression Networks and Hub Genes Involved in Papillae Development in Lilium auratum
Source: Int J Mol Sci. 2024 Feb 19;25(4):2436. doi: 10.3390/ijms25042436 (PMC10889295; doi:10.3390/ijms25042436)
Supplement: Supplementary file 1 [file ijms-25-02436-s001.zip › Supplementary Tables/SupTables.xlsx]

## Sheet: Tables S1
		Table S1 Primers used in this study
		Primer Name	Sequence (5’-3’)	Purpose
		β-Actin-F	CCCATTGAGCACGGCATTGTC	qRT-PCR internal control β-Actin
		β-Actin-R	GGATTGAGAGGAGCTTCGGTGAGA
		LaDFR-F	CGAGGATGCGAGCTTTGATGAGG	qRT-PCR primer of LaDFR (TRINITY_DN16011_c0_g1_i1_2)
		LaDFR-R	GTGGGCTGGATCACTTCGTTCTC
		LaF3H-F	CTATCCGAAATGTCCTCAGCCCG	qRT-PCR primer of LaF3H (TRINITY_DN19641_c0_g1_i2_3)
		LaF3H-R	GGCTTGACGGTAATCCAGGTGTT
		LaGEM-F	ACGGTTAAAGATGTGCTGGGGAG	qRT-PCR primer of LaGEM (TRINITY_DN15378_c0_g1_i2_2)
		LaGEM-R	CCTGAACAATCCTTCCCATGGCA
		LaIAA8-F	AGCTACCGAAAGAACACGATGGC	qRT-PCR primer of LaIAA8 (TRINITY_DN17047_c0_g1_i7_4)
		LaIAA8-R	AAAGCCGCTGAACATCTTCTCCA
		LaLRL1-F	CTCTCGTGGCTGACATCTCCTCA	qRT-PCR primer of LaLRL1 (TRINITY_DN19581_c0_g1_i2_4)
		LaLRL1-R	GCTTCGCTACTTGGTGTTCGGTA
		LaMYB66-F	AATCACTGGAACTCTCGCTTGGG	qRT-PCR primer of LaMYB66 (TRINITY_DN8191_c0_g1_i1_4)
		LaMYB66-R	GTCTGATGGGTGTGGCAAGTCTA
		LaMYBC2-F	CTGGAACACGCACATCAGGAGAA	qRT-PCR primer of LaMYBC2 (TRINITY_DN13618_c0_g2_i2_2)
		LaMYBC2-R	CCATTGCCAAACTCCCCACTACA
		LaNCED4-F	AAAAGTGGTGATGGGGATGACGG	qRT-PCR primer of LaNCED4 (TRINITY_DN11980_c0_g1_i1_1)
		LaNCED4-R	GTGGAGGAAGGACGGATCTCTCA
		LaNYE1-F	ACTCTTTCAGCAATACCCGGAGC	qRT-PCR primer of LaNYE1 (TRINITY_DN19700_c0_g1_i2_3)
		LaNYE1-R	GGAAAACAGCAATCACAGTGGCC
		LaPFA1-F	CACAACATTTCGCTAGCTTCCGC	qRT-PCR primer of LaPFA1 (TRINITY_DN10967_c0_g1_i1_4)
		LaPFA1-R	ACCATTACCATCAAACGGACCCC
		LaTT8-F	AGCGGTGTCCTTGAACTTGGA	qRT-PCR primer of LaTT8 (TRINITY_DN21331_c0_g1_i1_1)
		LaTT8-R	ACTGGGTTGGAGGTTGAGTGC
		LaUGT73B2-F	AGGTTCGGTGGAGAGCAGAGA	qRT-PCR primer of LaUGT73B2 (TRINITY_DN15841_c0_g1_i1_2)
		LaUGT73B2-R	CGAGGCAAACAAACACCACCG

## Sheet: Table S2
		Table S2. Enzyme-Encoding Genes Involved in Anthocyanin Biosynthesis
		Gene ID	Enzyme Name	S1(FPKM)	S2(FPKM)	S3(FPKM)	S3S(FPKM)	S3W(FPKM)	NR annotation	Swissprot annotation	WGCNA module
		TRINITY_DN21696_c0_g2_i2_3	PAL	1.7368	2.46266	219.969	225.46	495.99	phenylalanine ammonia lyase [Lilium hybrid division I]	Phenylalanine ammonia-lyase PAL OS=Camellia sinensis (Tea) GN=PAL PE=2 SV=1	MEred
		TRINITY_DN22123_c0_g1_i1_1	PAL	109.625	102.553	26.0327	32.9892	41.0834	phenylalanine ammonia lyase [Lilium hybrid division I]	Phenylalanine ammonia-lyase 1 PAL1 OS=Narcissus pseudonarcissus (Daffodil) GN=PAL1 PE=2 SV=1	MEturquoise
		TRINITY_DN21696_c0_g1_i2_3	PAL	110.693	152.328	953.18	879.298	1187.14	phenylalanine ammonia lyase [Lilium hybrid division I]	Phenylalanine ammonia-lyase 3 PAL3 OS=Petroselinum crispum (Parsley) (Petroselinum hortense) GN=PAL3 PE=2 SV=1	MEturquoise
		TRINITY_DN9238_c0_g1_i1_5	PAL	13.4425	7.61194	2.90666	2.24977	2.78573	phenylalanine ammonia-lyase, partial [Lilium regale]	Phenylalanine ammonia-lyase PAL OS=Pinus taeda (Loblolly pine) GN=PAL PE=3 SV=1	MEblue
		TRINITY_DN19473_c1_g1_i1_5	CHS	3.29305	122.024	10.5815	15.7758	9.64156	chalcone synthase C [Lilium hybrid division I]	Chalcone synthase 3 CHS3 OS=Ruta graveolens (Common rue) GN=CHS3 PE=2 SV=1	MEbrown
		TRINITY_DN16166_c0_g1_i1_2	CHS	4.10256	66.8771	1.64073	0.980544	0.206561	CHSA [Lilium hybrid cultivar]	Chalcone synthase 1 OsJ_032788 OS=Oryza sativa subsp. japonica (Rice) GN=OsJ_032788 PE=2 SV=1	MEbrown
		TRINITY_DN19253_c0_g2_i1_1	CHS	2.80939	14.5496	3.48425	3.73214	4.44496	chalcone synthase [Lilium hybrid cultivar]	Chalcone synthase 3 CHS3 OS=Sorghum bicolor (Sorghum) (Sorghum vulgare) GN=CHS3 PE=3 SV=1	MEbrown
		TRINITY_DN20545_c0_g1_i3_2	CHI	67.6503	612.532	1316.09	1362.73	1257.08	chalcone isomerase [Lilium hybrid cultivar]	Chalcone--flavonone isomerase CHI OS=Camellia sinensis (Tea) GN=CHI PE=2 SV=2	MEblue
		TRINITY_DN21582_c0_g3_i1_1	CHI	1.12778	2.73521	3.32933	2.97666	3.40691	chalcone isomerase, partial [Lilium speciosum]	Chalcone--flavonone isomerase CHI OS=Camellia sinensis (Tea) GN=CHI PE=2 SV=2	MEblue
		TRINITY_DN14695_c0_g1_i1_5	CHI	78.1155	243.636	176.094	207.175	254.255	chalcone isomerase, partial [Lilium speciosum]	Probable chalcone--flavonone isomerase 3 K18I23.7 OS=Arabidopsis thaliana (Mouse-ear cress) GN=K18I23.7 PE=1 SV=1	MEblue
		TRINITY_DN18245_c0_g1_i4_3	CHI	2.84544	11.0861	6.58751	8.60739	11.9581	chalcone isomerase, partial [Lilium speciosum]	Probable chalcone--flavonone isomerase 3 K18I23.7 OS=Arabidopsis thaliana (Mouse-ear cress) GN=K18I23.7 PE=1 SV=1	MEblue
		TRINITY_DN19641_c0_g1_i2_3	F3H	40.6496	281.283	37.0725	41.3776	43.6226	flavanone 3-hydroxylase [Lilium hybrid cultivar]	Flavanone 3-dioxygenase F3H2 F3H-2 OS=pottsii) GN=F3H-2 PE=1 SV=1	MEbrown
		TRINITY_DN22045_c0_g1_i1_3	F3'H	0.107388	1.56115	0.225528	0.346149	0.279595	flavonoid 3' hydroxylase [Lilium hybrid cultivar]	Flavonoid 3'-monooxygenase CYP75B137 CYP75B137 OS=pottsii) GN=CYP75B137 PE=1 SV=1	MEbrown
		TRINITY_DN20420_c0_g1_i1_4	FLS	190.177	452.906	268.49	316.21	368.524	flavonol synthase [Lilium regale]	Flavonol synthase 1 FLS1 OS=pottsii) GN=FLS1 PE=1 SV=1	MEgreen
		TRINITY_DN16011_c0_g1_i1_2	DFR	3.60314	381.278	8.17116	8.97141	1.4798	dihydroflavonol 4-reductase [Lilium speciosum]	Dihydroflavonol 4-reductase ANT18 OS=Hordeum vulgare (Barley) GN=ANT18 PE=3 SV=1	MEbrown
		TRINITY_DN16035_c0_g1_i1_2	ANS	0.125992	49.7243	1.79524	1.94732	1.66236	anthocyanidin synthase [Lilium hybrid division VII]	Leucoanthocyanidin dioxygenase ANS OS=Malus domestica (Apple) (Pyrus malus) GN=ANS PE=2 SV=1	MEbrown
		TRINITY_DN21614_c0_g1_i1_3	ANR	61.6092	11.7371	1.25534	1.05705	1.29497	putative anthocyanidin reductase [Elaeis guineensis]	Putative anthocyanidin reductase . OS=Ginkgo biloba (Ginkgo) (Maidenhair tree) GN=. PE=2 SV=1	MEblue
		TRINITY_DN21706_c0_g1_i4_1	ANR	11.4896	0.834165	0.44161	0.0261364	0.117773	putative anthocyanidin reductase isoform X3 [Elaeis guineensis]	Putative anthocyanidin reductase . OS=Ginkgo biloba (Ginkgo) (Maidenhair tree) GN=. PE=2 SV=1	MEblue
		TRINITY_DN21977_c0_g1_i10_5	ANR	38.4105	5.70432	0.776893	1.15263	0.644855	putative anthocyanidin reductase [Phoenix dactylifera]	Putative anthocyanidin reductase . OS=Ginkgo biloba (Ginkgo) (Maidenhair tree) GN=. PE=2 SV=1	MEblue
		TRINITY_DN17461_c1_g1_i1_3	UFGT	0.637287	84.3437	1.00431	0.998919	0.601214	UDP-glucose: anthocyanidin 3-O-glucosyltransferase [Lilium hybrid cultivar]	Flavonol 3-O-glucosyltransferase F2K13.200 OS=Arabidopsis thaliana (Mouse-ear cress) GN=F2K13.200 PE=1 SV=1	MEbrown
		TRINITY_DN14379_c0_g1_i1_3	UFGT	16.0774	42.9697	14.245	17.3829	8.71407	hypothetical protein BHM03_00054781 [Ensete ventricosum]	Myricetin 3-O-rhamnosyltransferase UGT77B2 UGT77B2 OS=pottsii) GN=UGT77B2 PE=1 SV=1	MEbrown

## Sheet: Table S3
		Table S3 Gene number of WGCNA modules
		Module Name	Gene Number
		Meblack	412
		MEblue	8121
		MEbrown	1940
		MEcyan	97
		MEgreen	551
		MEgreenyellow	244
		MEgrey	300
		MEmagenta	289
		MEpink	373
		MEpurple	270
		MEred	433
		MEsalmon	103
		MEtan	174
		MEturquoise	12047
		MEyellow	1413
		TOTAL	26767

## Sheet: Table S4
		Table S4 KEGG Pathway Enrichment Analysis of Four Key Modules
		KEGG Enrichment Analysis of Genes Co-Expressed in MEbrown
		KEGG Pathway Name	Gene Number	Percentage	Ratio	KEGG Class	KO ID	Descrption	Pvalue	Qvalue	Fg_num	Bg_num
		Amino sugar and nucleotide sugar metabolism	26	6.452	0.187	Metabolism	ko00520	Amino sugar and nucleotide sugar metabolism	3.03574e-05	0.00340002	26	139
		Fatty acid elongation	7	1.737	0.28	Metabolism	ko00062	Fatty acid elongation	0.00270228	0.151328	7	25
		Flavonoid biosynthesis	7	1.737	0.233	Metabolism	ko00941	Flavonoid biosynthesis	0.00807696	0.30154	7	30
		Protein processing in endoplasmic reticulum	33	8.189	0.12	Genetic Information Processing	ko04141	Protein processing in endoplasmic reticulum	0.0111398	0.311916	33	275
		One carbon pool by folate	5	1.241	0.263	Metabolism	ko00670	One carbon pool by folate	0.0145608	0.326163	5	19
		Anthocyanin biosynthesis	2	0.496	0.667	Metabolism	ko00942	Anthocyanin biosynthesis	0.0181637	0.339056	2	3
		Circadian rhythm - plant	8	1.985	0.174	Organismal Systems	ko04712	Circadian rhythm - plant	0.0276523	0.442437	8	46
		Metabolic pathways	197	48.883	0.087	Metabolism	ko01100	Metabolic pathways	0.0470085	0.535935	197	2254
		Biosynthesis of secondary metabolites	110	27.295	0.092	Metabolism	ko01110	Biosynthesis of secondary metabolites	0.0471323	0.535935	110	1195
		Phagosome	13	3.226	0.131	Cellular Processes	ko04145	Phagosome	0.0507564	0.535935	13	99
		Galactose metabolism	8	1.985	0.154	Metabolism	ko00052	Galactose metabolism	0.0526365	0.535935	8	52
		Fructose and mannose metabolism	9	2.233	0.143	Metabolism	ko00051	Fructose and mannose metabolism	0.0615482	0.547697	9	63
		Various types of N-glycan biosynthesis	6	1.489	0.167	Metabolism	ko00513	Various types of N-glycan biosynthesis	0.063572	0.547697	6	36
		Carbon metabolism	29	7.196	0.106	Metabolism	ko01200	Carbon metabolism	0.0704321	0.563456	29	274
		Carotenoid biosynthesis	5	1.241	0.167	Metabolism	ko00906	Carotenoid biosynthesis	0.0869555	0.597855	5	30
		Peroxisome	11	2.73	0.125	Cellular Processes	ko04146	Peroxisome	0.0909105	0.597855	11	88
		N-Glycan biosynthesis	7	1.737	0.143	Metabolism	ko00510	N-Glycan biosynthesis	0.0929803	0.597855	7	49
		Aminoacyl-tRNA biosynthesis	10	2.481	0.125	Genetic Information Processing	ko00970	Aminoacyl-tRNA biosynthesis	0.103812	0.597855	10	80
		Carbon fixation in photosynthetic organisms	9	2.233	0.129	Metabolism	ko00710	Carbon fixation in photosynthetic organisms	0.10419	0.597855	9	70
		Nicotinate and nicotinamide metabolism	4	0.993	0.174	Metabolism	ko00760	Nicotinate and nicotinamide metabolism	0.10676	0.597855	4	23
		Pentose and glucuronate interconversions	8	1.985	0.127	Metabolism	ko00040	Pentose and glucuronate interconversions	0.127781	0.62798	8	63
		Other types of O-glycan biosynthesis	2	0.496	0.25	Metabolism	ko00514	Other types of O-glycan biosynthesis	0.129792	0.62798	2	8
		Flavone and flavonol biosynthesis	2	0.496	0.25	Metabolism	ko00944	Flavone and flavonol biosynthesis	0.129792	0.62798	2	8
		Proteasome	9	2.233	0.122	Genetic Information Processing	ko03050	Proteasome	0.134567	0.62798	9	74
		Plant-pathogen interaction	19	4.715	0.103	Organismal Systems	ko04626	Plant-pathogen interaction	0.148616	0.662166	19	184
		Polyketide sugar unit biosynthesis	1	0.248	0.5	Metabolism	ko00523	Polyketide sugar unit biosynthesis	0.153717	0.662166	1	2
		Fatty acid metabolism	9	2.233	0.115	Metabolism	ko01212	Fatty acid metabolism	0.169042	0.701211	9	78
		Tropane, piperidine and pyridine alkaloid biosynthesis	4	0.993	0.138	Metabolism	ko00960	Tropane, piperidine and pyridine alkaloid biosynthesis	0.198547	0.79419	4	29
		C5-Branched dibasic acid metabolism	2	0.496	0.182	Metabolism	ko00660	C5-Branched dibasic acid metabolism	0.218249	0.817687	2	11
		Glycosylphosphatidylinositol (GPI)-anchor biosynthesis	4	0.993	0.129	Metabolism	ko00563	Glycosylphosphatidylinositol (GPI)-anchor biosynthesis	0.23327	0.817687	4	31
		Pyruvate metabolism	11	2.73	0.102	Metabolism	ko00620	Pyruvate metabolism	0.244563	0.817687	11	108
		RNA degradation	12	2.978	0.099	Genetic Information Processing	ko03018	RNA degradation	0.260096	0.817687	12	121
		Inositol phosphate metabolism	7	1.737	0.108	Metabolism	ko00562	Inositol phosphate metabolism	0.262024	0.817687	7	65
		Alanine, aspartate and glutamate metabolism	5	1.241	0.114	Metabolism	ko00250	Alanine, aspartate and glutamate metabolism	0.274342	0.817687	5	44
		Fatty acid biosynthesis	6	1.489	0.109	Metabolism	ko00061	Fatty acid biosynthesis	0.275552	0.817687	6	55
		Glycosphingolipid biosynthesis - ganglio series	1	0.248	0.25	Metabolism	ko00604	Glycosphingolipid biosynthesis - ganglio series	0.283855	0.817687	1	4
		Lipoic acid metabolism	1	0.248	0.25	Metabolism	ko00785	Lipoic acid metabolism	0.283855	0.817687	1	4
		Glycine, serine and threonine metabolism	7	1.737	0.104	Metabolism	ko00260	Glycine, serine and threonine metabolism	0.287629	0.817687	7	67
		Glyoxylate and dicarboxylate metabolism	7	1.737	0.104	Metabolism	ko00630	Glyoxylate and dicarboxylate metabolism	0.287629	0.817687	7	67
		Glycolysis / Gluconeogenesis	13	3.226	0.096	Metabolism	ko00010	Glycolysis / Gluconeogenesis	0.292031	0.817687	13	136
		Folate biosynthesis	3	0.744	0.125	Metabolism	ko00790	Folate biosynthesis	0.300866	0.821878	3	24
		Glycosaminoglycan degradation	2	0.496	0.143	Metabolism	ko00531	Glycosaminoglycan degradation	0.310283	0.827421	2	14
		Cutin, suberine and wax biosynthesis	4	0.993	0.111	Metabolism	ko00073	Cutin, suberine and wax biosynthesis	0.324927	0.846322	4	36
		Biosynthesis of unsaturated fatty acids	3	0.744	0.115	Metabolism	ko01040	Biosynthesis of unsaturated fatty acids	0.346144	0.881094	3	26
		Spliceosome	22	5.459	0.088	Genetic Information Processing	ko03040	Spliceosome	0.35867	0.88945	22	251
		Phosphatidylinositol signaling system	7	1.737	0.096	Environmental Information Processing	ko04070	Phosphatidylinositol signaling system	0.367215	0.88945	7	73
		Pyrimidine metabolism	6	1.489	0.097	Metabolism	ko00240	Pyrimidine metabolism	0.377116	0.88945	6	62
		Autophagy - other	4	0.993	0.103	Cellular Processes	ko04136	Autophagy - other	0.381193	0.88945	4	39
		Glucosinolate biosynthesis	1	0.248	0.167	Metabolism	ko00966	Glucosinolate biosynthesis	0.394022	0.900622	1	6
		Ether lipid metabolism	3	0.744	0.1	Metabolism	ko00565	Ether lipid metabolism	0.435323	0.929997	3	30
		Fatty acid degradation	5	1.241	0.093	Metabolism	ko00071	Fatty acid degradation	0.436817	0.929997	5	54
		ABC transporters	5	1.241	0.093	Environmental Information Processing	ko02010	ABC transporters	0.436817	0.929997	5	54
		Glycosphingolipid biosynthesis - globo and isoglobo series	1	0.248	0.143	Metabolism	ko00603	Glycosphingolipid biosynthesis - globo and isoglobo series	0.442592	0.929997	1	7
		Valine, leucine and isoleucine biosynthesis	2	0.496	0.105	Metabolism	ko00290	Valine, leucine and isoleucine biosynthesis	0.456695	0.929997	2	19
		Histidine metabolism	2	0.496	0.105	Metabolism	ko00340	Histidine metabolism	0.456695	0.929997	2	19
		Monobactam biosynthesis	1	0.248	0.125	Metabolism	ko00261	Monobactam biosynthesis	0.487278	0.954057	1	8
		Lysine biosynthesis	1	0.248	0.125	Metabolism	ko00300	Lysine biosynthesis	0.487278	0.954057	1	8
		Arginine and proline metabolism	5	1.241	0.086	Metabolism	ko00330	Arginine and proline metabolism	0.500486	0.954057	5	58
		Biosynthesis of amino acids	20	4.963	0.081	Metabolism	ko01230	Biosynthesis of amino acids	0.506394	0.954057	20	246
		Citrate cycle (TCA cycle)	5	1.241	0.085	Metabolism	ko00020	Citrate cycle (TCA cycle)	0.515988	0.954057	5	59
		Steroid biosynthesis	3	0.744	0.088	Metabolism	ko00100	Steroid biosynthesis	0.519621	0.954057	3	34
		Nucleocytoplasmic transport	11	2.73	0.081	Genetic Information Processing	ko03013	Nucleocytoplasmic transport	0.5325	0.961935	11	136
		Pentose phosphate pathway	5	1.241	0.082	Metabolism	ko00030	Pentose phosphate pathway	0.546366	0.971318	5	61
		Plant hormone signal transduction	18	4.467	0.078	Environmental Information Processing	ko04075	Plant hormone signal transduction	0.577882	0.990049	18	230
		Other glycan degradation	2	0.496	0.083	Metabolism	ko00511	Other glycan degradation	0.583692	0.990049	2	24
		Ascorbate and aldarate metabolism	5	1.241	0.078	Metabolism	ko00053	Ascorbate and aldarate metabolism	0.590155	0.990049	5	64
		Sulfur metabolism	3	0.744	0.079	Metabolism	ko00920	Sulfur metabolism	0.596643	0.990049	3	38
		Valine, leucine and isoleucine degradation	4	0.993	0.075	Metabolism	ko00280	Valine, leucine and isoleucine degradation	0.623186	0.990049	4	53
		Porphyrin metabolism	4	0.993	0.075	Metabolism	ko00860	Porphyrin metabolism	0.623186	0.990049	4	53
		Sesquiterpenoid and triterpenoid biosynthesis	1	0.248	0.083	Metabolism	ko00909	Sesquiterpenoid and triterpenoid biosynthesis	0.63302	0.990049	1	12
		Propanoate metabolism	3	0.744	0.073	Metabolism	ko00640	Propanoate metabolism	0.648864	0.990049	3	41
		Terpenoid backbone biosynthesis	4	0.993	0.073	Metabolism	ko00900	Terpenoid backbone biosynthesis	0.652617	0.990049	4	55
		mRNA surveillance pathway	12	2.978	0.074	Genetic Information Processing	ko03015	mRNA surveillance pathway	0.655397	0.990049	12	162
		Glycerolipid metabolism	5	1.241	0.072	Metabolism	ko00561	Glycerolipid metabolism	0.65766	0.990049	5	69
		Cyanoamino acid metabolism	2	0.496	0.069	Metabolism	ko00460	Cyanoamino acid metabolism	0.68746	0.990049	2	29
		Protein export	4	0.993	0.068	Genetic Information Processing	ko03060	Protein export	0.706743	0.990049	4	59
		Endocytosis	13	3.226	0.071	Cellular Processes	ko04144	Endocytosis	0.709199	0.990049	13	182
		Nitrogen metabolism	2	0.496	0.065	Metabolism	ko00910	Nitrogen metabolism	0.722608	0.990049	2	31
		Brassinosteroid biosynthesis	1	0.248	0.062	Metabolism	ko00905	Brassinosteroid biosynthesis	0.737407	0.990049	1	16
		Zeatin biosynthesis	1	0.248	0.062	Metabolism	ko00908	Zeatin biosynthesis	0.737407	0.990049	1	16
		Purine metabolism	6	1.489	0.067	Metabolism	ko00230	Purine metabolism	0.738127	0.990049	6	90
		Thiamine metabolism	2	0.496	0.062	Metabolism	ko00730	Thiamine metabolism	0.738897	0.990049	2	32
		Sphingolipid metabolism	2	0.496	0.061	Metabolism	ko00600	Sphingolipid metabolism	0.754365	0.990049	2	33
		Photosynthesis - antenna proteins	1	0.248	0.059	Metabolism	ko00196	Photosynthesis - antenna proteins	0.758497	0.990049	1	17
		alpha-Linolenic acid metabolism	3	0.744	0.061	Metabolism	ko00592	alpha-Linolenic acid metabolism	0.763893	0.990049	3	49
		Glycerophospholipid metabolism	6	1.489	0.064	Metabolism	ko00564	Glycerophospholipid metabolism	0.775249	0.990049	6	94
		2-Oxocarboxylic acid metabolism	3	0.744	0.06	Metabolism	ko01210	2-Oxocarboxylic acid metabolism	0.775872	0.990049	3	50
		Butanoate metabolism	1	0.248	0.056	Metabolism	ko00650	Butanoate metabolism	0.777896	0.990049	1	18
		Ubiquinone and other terpenoid-quinone biosynthesis	3	0.744	0.059	Metabolism	ko00130	Ubiquinone and other terpenoid-quinone biosynthesis	0.78735	0.990255	3	51
		Diterpenoid biosynthesis	1	0.248	0.053	Metabolism	ko00904	Diterpenoid biosynthesis	0.79574	0.990255	1	19
		Ubiquitin mediated proteolysis	10	2.481	0.063	Genetic Information Processing	ko04120	Ubiquitin mediated proteolysis	0.830805	0.999426	10	159
		Selenocompound metabolism	1	0.248	0.042	Metabolism	ko00450	Selenocompound metabolism	0.865662	0.999426	1	24
		Riboflavin metabolism	1	0.248	0.042	Metabolism	ko00740	Riboflavin metabolism	0.865662	0.999426	1	24
		Isoquinoline alkaloid biosynthesis	1	0.248	0.04	Metabolism	ko00950	Isoquinoline alkaloid biosynthesis	0.876468	0.999426	1	25
		Ribosome biogenesis in eukaryotes	5	1.241	0.052	Genetic Information Processing	ko03008	Ribosome biogenesis in eukaryotes	0.893202	0.999426	5	96
		Starch and sucrose metabolism	9	2.233	0.056	Metabolism	ko00500	Starch and sucrose metabolism	0.90818	0.999426	9	161
		Lysine degradation	1	0.248	0.034	Metabolism	ko00310	Lysine degradation	0.911687	0.999426	1	29
		Basal transcription factors	2	0.496	0.041	Genetic Information Processing	ko03022	Basal transcription factors	0.912819	0.999426	2	49
		Tyrosine metabolism	2	0.496	0.038	Metabolism	ko00350	Tyrosine metabolism	0.928901	0.999426	2	52
		Phenylpropanoid biosynthesis	4	0.993	0.045	Metabolism	ko00940	Phenylpropanoid biosynthesis	0.93054	0.999426	4	88
		MAPK signaling pathway - plant	7	1.737	0.051	Environmental Information Processing	ko04016	MAPK signaling pathway - plant	0.931104	0.999426	7	137
		Cysteine and methionine metabolism	5	1.241	0.047	Metabolism	ko00270	Cysteine and methionine metabolism	0.935067	0.999426	5	106
		Phenylalanine metabolism	1	0.248	0.029	Metabolism	ko00360	Phenylalanine metabolism	0.946646	0.999426	1	35
		Biosynthesis of various plant secondary metabolites	1	0.248	0.026	Metabolism	ko00999	Biosynthesis of various plant secondary metabolites	0.958539	0.999426	1	38
		Photosynthesis	2	0.496	0.029	Metabolism	ko00195	Photosynthesis	0.976885	0.999426	2	68
		Glutathione metabolism	3	0.744	0.033	Metabolism	ko00480	Glutathione metabolism	0.981882	0.999426	3	92
		Oxidative phosphorylation	8	1.985	0.043	Metabolism	ko00190	Oxidative phosphorylation	0.984067	0.999426	8	184
		Base excision repair	1	0.248	0.02	Genetic Information Processing	ko03410	Base excision repair	0.986126	0.999426	1	51
		Nucleotide excision repair	2	0.496	0.025	Genetic Information Processing	ko03420	Nucleotide excision repair	0.989614	0.999426	2	79
		Phenylalanine, tyrosine and tryptophan biosynthesis	1	0.248	0.018	Metabolism	ko00400	Phenylalanine, tyrosine and tryptophan biosynthesis	0.9901	0.999426	1	55
		Homologous recombination	1	0.248	0.012	Genetic Information Processing	ko03440	Homologous recombination	0.99915	0.999426	1	84
		Ribosome	15	3.722	0.041	Genetic Information Processing	ko03010	Ribosome	0.999426	0.999426	15	369
		KEGG Enrichment Analysis of Genes Co-Expressed in MEyellow
		KEGG Pathway Name	Gene Number	Percentage	Ratio	KEGG Class	KO ID	Descrption	Pvalue	Qvalue	Fg_num	Bg_num
		Plant hormone signal transduction	20	10.753	0.087	Environmental Information Processing	ko04075	Plant hormone signal transduction	0.000272681	0.0269954	20	230
		Autophagy - other	6	3.226	0.154	Cellular Processes	ko04136	Autophagy - other	0.00276886	0.137058	6	39
		Oxidative phosphorylation	14	7.527	0.076	Metabolism	ko00190	Oxidative phosphorylation	0.00767361	0.253229	14	184
		Ubiquitin mediated proteolysis	12	6.452	0.075	Genetic Information Processing	ko04120	Ubiquitin mediated proteolysis	0.0140169	0.326071	12	159
		Endocytosis	13	6.989	0.071	Cellular Processes	ko04144	Endocytosis	0.0164682	0.326071	13	182
		N-Glycan biosynthesis	5	2.688	0.102	Metabolism	ko00510	N-Glycan biosynthesis	0.0334175	0.551389	5	49
		C5-Branched dibasic acid metabolism	2	1.075	0.182	Metabolism	ko00660	C5-Branched dibasic acid metabolism	0.0599822	0.848319	2	11
		Caffeine metabolism	1	0.538	0.5	Metabolism	ko00232	Caffeine metabolism	0.0725394	0.897675	1	2
		Glycosylphosphatidylinositol (GPI)-anchor biosynthesis	3	1.613	0.097	Metabolism	ko00563	Glycosylphosphatidylinositol (GPI)-anchor biosynthesis	0.104905	0.968927	3	31
		2-Oxocarboxylic acid metabolism	4	2.151	0.08	Metabolism	ko01210	2-Oxocarboxylic acid metabolism	0.111828	0.968927	4	50
		Arginine biosynthesis	3	1.613	0.094	Metabolism	ko00220	Arginine biosynthesis	0.112766	0.968927	3	32
		SNARE interactions in vesicular transport	3	1.613	0.091	Genetic Information Processing	ko04130	SNARE interactions in vesicular transport	0.120845	0.968927	3	33
		Cutin, suberine and wax biosynthesis	3	1.613	0.083	Metabolism	ko00073	Cutin, suberine and wax biosynthesis	0.146276	0.968927	3	36
		Valine, leucine and isoleucine biosynthesis	2	1.075	0.105	Metabolism	ko00290	Valine, leucine and isoleucine biosynthesis	0.154258	0.968927	2	19
		Biosynthesis of various plant secondary metabolites	3	1.613	0.079	Metabolism	ko00999	Biosynthesis of various plant secondary metabolites	0.164117	0.968927	3	38
		Protein export	4	2.151	0.068	Genetic Information Processing	ko03060	Protein export	0.17266	0.968927	4	59
		Alanine, aspartate and glutamate metabolism	3	1.613	0.068	Metabolism	ko00250	Alanine, aspartate and glutamate metabolism	0.22095	0.968927	3	44
		Riboflavin metabolism	2	1.075	0.083	Metabolism	ko00740	Riboflavin metabolism	0.221711	0.968927	2	24
		Circadian rhythm - plant	3	1.613	0.065	Organismal Systems	ko04712	Circadian rhythm - plant	0.240721	0.968927	3	46
		Carbon fixation in photosynthetic organisms	4	2.151	0.057	Metabolism	ko00710	Carbon fixation in photosynthetic organisms	0.258608	0.968927	4	70
		Lysine biosynthesis	1	0.538	0.125	Metabolism	ko00300	Lysine biosynthesis	0.26022	0.968927	1	8
		Cyanoamino acid metabolism	2	1.075	0.069	Metabolism	ko00460	Cyanoamino acid metabolism	0.291023	0.968927	2	29
		Tyrosine metabolism	3	1.613	0.058	Metabolism	ko00350	Tyrosine metabolism	0.301437	0.968927	3	52
		Nitrogen metabolism	2	1.075	0.065	Metabolism	ko00910	Nitrogen metabolism	0.318652	0.968927	2	31
		Fatty acid metabolism	4	2.151	0.051	Metabolism	ko01212	Fatty acid metabolism	0.325543	0.968927	4	78
		Thiamine metabolism	2	1.075	0.062	Metabolism	ko00730	Thiamine metabolism	0.332378	0.968927	2	32
		Sulfur relay system	1	0.538	0.091	Genetic Information Processing	ko04122	Sulfur relay system	0.339366	0.968927	1	11
		Cysteine and methionine metabolism	5	2.688	0.047	Metabolism	ko00270	Cysteine and methionine metabolism	0.354272	0.968927	5	106
		Sesquiterpenoid and triterpenoid biosynthesis	1	0.538	0.083	Metabolism	ko00909	Sesquiterpenoid and triterpenoid biosynthesis	0.363829	0.968927	1	12
		Pyruvate metabolism	5	2.688	0.046	Metabolism	ko00620	Pyruvate metabolism	0.369134	0.968927	5	108
		Homologous recombination	4	2.151	0.048	Genetic Information Processing	ko03440	Homologous recombination	0.376525	0.968927	4	84
		Various types of N-glycan biosynthesis	2	1.075	0.056	Metabolism	ko00513	Various types of N-glycan biosynthesis	0.386373	0.968927	2	36
		Pyrimidine metabolism	3	1.613	0.048	Metabolism	ko00240	Pyrimidine metabolism	0.40339	0.968927	3	62
		Stilbenoid, diarylheptanoid and gingerol biosynthesis	1	0.538	0.071	Metabolism	ko00945	Stilbenoid, diarylheptanoid and gingerol biosynthesis	0.410085	0.968927	1	14
		Peroxisome	4	2.151	0.045	Cellular Processes	ko04146	Peroxisome	0.410383	0.968927	4	88
		Sulfur metabolism	2	1.075	0.053	Metabolism	ko00920	Sulfur metabolism	0.412669	0.968927	2	38
		Ascorbate and aldarate metabolism	3	1.613	0.047	Metabolism	ko00053	Ascorbate and aldarate metabolism	0.423401	0.968927	3	64
		Carbon metabolism	11	5.914	0.04	Metabolism	ko01200	Carbon metabolism	0.433029	0.968927	11	274
		Inositol phosphate metabolism	3	1.613	0.046	Metabolism	ko00562	Inositol phosphate metabolism	0.433324	0.968927	3	65
		Protein processing in endoplasmic reticulum	11	5.914	0.04	Genetic Information Processing	ko04141	Protein processing in endoplasmic reticulum	0.437869	0.968927	11	275
		Brassinosteroid biosynthesis	1	0.538	0.062	Metabolism	ko00905	Brassinosteroid biosynthesis	0.452994	0.968927	1	16
		Zeatin biosynthesis	1	0.538	0.062	Metabolism	ko00908	Zeatin biosynthesis	0.452994	0.968927	1	16
		Butanoate metabolism	1	0.538	0.056	Metabolism	ko00650	Butanoate metabolism	0.492797	0.968927	1	18
		Biotin metabolism	1	0.538	0.056	Metabolism	ko00780	Biotin metabolism	0.492797	0.968927	1	18
		Arachidonic acid metabolism	1	0.538	0.053	Metabolism	ko00590	Arachidonic acid metabolism	0.511605	0.968927	1	19
		Proteasome	3	1.613	0.041	Genetic Information Processing	ko03050	Proteasome	0.519354	0.968927	3	74
		Plant-pathogen interaction	7	3.763	0.038	Organismal Systems	ko04626	Plant-pathogen interaction	0.524382	0.968927	7	184
		alpha-Linolenic acid metabolism	2	1.075	0.041	Metabolism	ko00592	alpha-Linolenic acid metabolism	0.54594	0.968927	2	49
		Biosynthesis of amino acids	9	4.839	0.037	Metabolism	ko01230	Biosynthesis of amino acids	0.562264	0.968927	9	246
		Ubiquinone and other terpenoid-quinone biosynthesis	2	1.075	0.039	Metabolism	ko00130	Ubiquinone and other terpenoid-quinone biosynthesis	0.567825	0.968927	2	51
		Glycolysis / Gluconeogenesis	5	2.688	0.037	Metabolism	ko00010	Glycolysis / Gluconeogenesis	0.569673	0.968927	5	136
		Porphyrin metabolism	2	1.075	0.038	Metabolism	ko00860	Porphyrin metabolism	0.588943	0.968927	2	53
		RNA polymerase	2	1.075	0.038	Genetic Information Processing	ko03020	RNA polymerase	0.588943	0.968927	2	53
		Selenocompound metabolism	1	0.538	0.042	Metabolism	ko00450	Selenocompound metabolism	0.595732	0.968927	1	24
		Folate biosynthesis	1	0.538	0.042	Metabolism	ko00790	Folate biosynthesis	0.595732	0.968927	1	24
		Fatty acid degradation	2	1.075	0.037	Metabolism	ko00071	Fatty acid degradation	0.599214	0.968927	2	54
		Fatty acid biosynthesis	2	1.075	0.036	Metabolism	ko00061	Fatty acid biosynthesis	0.609291	0.968927	2	55
		Terpenoid backbone biosynthesis	2	1.075	0.036	Metabolism	ko00900	Terpenoid backbone biosynthesis	0.609291	0.968927	2	55
		Fatty acid elongation	1	0.538	0.04	Metabolism	ko00062	Fatty acid elongation	0.610741	0.968927	1	25
		Isoquinoline alkaloid biosynthesis	1	0.538	0.04	Metabolism	ko00950	Isoquinoline alkaloid biosynthesis	0.610741	0.968927	1	25
		Biosynthesis of unsaturated fatty acids	1	0.538	0.038	Metabolism	ko01040	Biosynthesis of unsaturated fatty acids	0.625195	0.968927	1	26
		Arginine and proline metabolism	2	1.075	0.034	Metabolism	ko00330	Arginine and proline metabolism	0.63837	0.968927	2	58
		Citrate cycle (TCA cycle)	2	1.075	0.034	Metabolism	ko00020	Citrate cycle (TCA cycle)	0.64768	0.968927	2	59
		Lysine degradation	1	0.538	0.034	Metabolism	ko00310	Lysine degradation	0.665433	0.968927	1	29
		Tropane, piperidine and pyridine alkaloid biosynthesis	1	0.538	0.034	Metabolism	ko00960	Tropane, piperidine and pyridine alkaloid biosynthesis	0.665433	0.968927	1	29
		Glutathione metabolism	3	1.613	0.033	Metabolism	ko00480	Glutathione metabolism	0.667668	0.968927	3	92
		Flavonoid biosynthesis	1	0.538	0.033	Metabolism	ko00941	Flavonoid biosynthesis	0.677866	0.968927	1	30
		Pentose and glucuronate interconversions	2	1.075	0.032	Metabolism	ko00040	Pentose and glucuronate interconversions	0.683036	0.968927	2	63
		Fructose and mannose metabolism	2	1.075	0.032	Metabolism	ko00051	Fructose and mannose metabolism	0.683036	0.968927	2	63
		Glycine, serine and threonine metabolism	2	1.075	0.03	Metabolism	ko00260	Glycine, serine and threonine metabolism	0.715453	0.968927	2	67
		Phagosome	3	1.613	0.03	Cellular Processes	ko04145	Phagosome	0.715567	0.968927	3	99
		Starch and sucrose metabolism	5	2.688	0.031	Metabolism	ko00500	Starch and sucrose metabolism	0.717306	0.968927	5	161
		Phenylalanine metabolism	1	0.538	0.029	Metabolism	ko00360	Phenylalanine metabolism	0.733467	0.968927	1	35
		Nucleocytoplasmic transport	4	2.151	0.029	Genetic Information Processing	ko03013	Nucleocytoplasmic transport	0.747581	0.968927	4	136
		Tryptophan metabolism	1	0.538	0.026	Metabolism	ko00380	Tryptophan metabolism	0.762131	0.968927	1	38
		Pantothenate and CoA biosynthesis	1	0.538	0.026	Metabolism	ko00770	Pantothenate and CoA biosynthesis	0.762131	0.968927	1	38
		Amino sugar and nucleotide sugar metabolism	4	2.151	0.029	Metabolism	ko00520	Amino sugar and nucleotide sugar metabolism	0.762796	0.968927	4	139
		Metabolic pathways	79	42.473	0.035	Metabolism	ko01100	Metabolic pathways	0.763397	0.968927	79	2254
		Propanoate metabolism	1	0.538	0.024	Metabolism	ko00640	Propanoate metabolism	0.787726	0.987151	1	41
		beta-Alanine metabolism	1	0.538	0.021	Metabolism	ko00410	beta-Alanine metabolism	0.83729	0.999991	1	48
		Mismatch repair	1	0.538	0.021	Genetic Information Processing	ko03430	Mismatch repair	0.83729	0.999991	1	48
		Purine metabolism	2	1.075	0.022	Metabolism	ko00230	Purine metabolism	0.852113	0.999991	2	90
		Base excision repair	1	0.538	0.02	Genetic Information Processing	ko03410	Base excision repair	0.854832	0.999991	1	51
		mRNA surveillance pathway	4	2.151	0.025	Genetic Information Processing	ko03015	mRNA surveillance pathway	0.856836	0.999991	4	162
		Valine, leucine and isoleucine degradation	1	0.538	0.019	Metabolism	ko00280	Valine, leucine and isoleucine degradation	0.865468	0.999991	1	53
		Phenylalanine, tyrosine and tryptophan biosynthesis	1	0.538	0.018	Metabolism	ko00400	Phenylalanine, tyrosine and tryptophan biosynthesis	0.875329	0.999991	1	55
		Pentose phosphate pathway	1	0.538	0.016	Metabolism	ko00030	Pentose phosphate pathway	0.900801	0.999991	1	61
		Glyoxylate and dicarboxylate metabolism	1	0.538	0.015	Metabolism	ko00630	Glyoxylate and dicarboxylate metabolism	0.921091	0.999991	1	67
		Glycerolipid metabolism	1	0.538	0.014	Metabolism	ko00561	Glycerolipid metabolism	0.926891	0.999991	1	69
		Phosphatidylinositol signaling system	1	0.538	0.014	Environmental Information Processing	ko04070	Phosphatidylinositol signaling system	0.937249	0.999991	1	73
		RNA degradation	2	1.075	0.017	Genetic Information Processing	ko03018	RNA degradation	0.942775	0.999991	2	121
		DNA replication	1	0.538	0.013	Genetic Information Processing	ko03030	DNA replication	0.944047	0.999991	1	76
		Nucleotide excision repair	1	0.538	0.013	Genetic Information Processing	ko03420	Nucleotide excision repair	0.950112	0.999991	1	79
		Phenylpropanoid biosynthesis	1	0.538	0.011	Metabolism	ko00940	Phenylpropanoid biosynthesis	0.964655	0.999991	1	88
		MAPK signaling pathway - plant	2	1.075	0.015	Environmental Information Processing	ko04016	MAPK signaling pathway - plant	0.965702	0.999991	2	137
		Ribosome biogenesis in eukaryotes	1	0.538	0.01	Genetic Information Processing	ko03008	Ribosome biogenesis in eukaryotes	0.973995	0.999991	1	96
		Spliceosome	4	2.151	0.016	Genetic Information Processing	ko03040	Spliceosome	0.985762	0.999991	4	251
		Biosynthesis of secondary metabolites	30	16.129	0.025	Metabolism	ko01110	Biosynthesis of secondary metabolites	0.99622	0.999991	30	1195
		Ribosome	2	1.075	0.005	Genetic Information Processing	ko03010	Ribosome	0.999991	0.999991	2	369
		KEGG Enrichment Analysis of Genes Co-Expressed in MEpurple
		KEGG Pathway Name	Gene Number	Percentage	Ratio	KEGG Class	KO ID	Descrption	Pvalue	Qvalue	Fg_num	Bg_num
		Phagosome	5	11.364	0.051	Cellular Processes	ko04145	Phagosome	0.00157184	0.0550145	5	99
		Oxidative phosphorylation	6	13.636	0.033	Metabolism	ko00190	Oxidative phosphorylation	0.00487829	0.0853701	6	184
		Protein export	3	6.818	0.051	Genetic Information Processing	ko03060	Protein export	0.0144107	0.168124	3	59
		Flavonoid biosynthesis	2	4.545	0.067	Metabolism	ko00941	Flavonoid biosynthesis	0.0278184	0.172583	2	30
		Protein processing in endoplasmic reticulum	6	13.636	0.022	Genetic Information Processing	ko04141	Protein processing in endoplasmic reticulum	0.0309039	0.172583	6	275
		SNARE interactions in vesicular transport	2	4.545	0.061	Genetic Information Processing	ko04130	SNARE interactions in vesicular transport	0.0332145	0.172583	2	33
		Lipoic acid metabolism	1	2.273	0.25	Metabolism	ko00785	Lipoic acid metabolism	0.0345167	0.172583	1	4
		Endocytosis	4	9.091	0.022	Cellular Processes	ko04144	Endocytosis	0.0731214	0.319906	4	182
		Sulfur relay system	1	2.273	0.091	Genetic Information Processing	ko04122	Sulfur relay system	0.0921402	0.358323	1	11
		Vitamin B6 metabolism	1	2.273	0.077	Metabolism	ko00750	Vitamin B6 metabolism	0.107977	0.368436	1	13
		Stilbenoid, diarylheptanoid and gingerol biosynthesis	1	2.273	0.071	Metabolism	ko00945	Stilbenoid, diarylheptanoid and gingerol biosynthesis	0.115794	0.368436	1	14
		Folate biosynthesis	1	2.273	0.042	Metabolism	ko00790	Folate biosynthesis	0.190372	0.533226	1	24
		Glycerophospholipid metabolism	2	4.545	0.021	Metabolism	ko00564	Glycerophospholipid metabolism	0.198055	0.533226	2	94
		Tropane, piperidine and pyridine alkaloid biosynthesis	1	2.273	0.034	Metabolism	ko00960	Tropane, piperidine and pyridine alkaloid biosynthesis	0.225319	0.552457	1	29
		Cysteine and methionine metabolism	2	4.545	0.019	Metabolism	ko00270	Cysteine and methionine metabolism	0.236767	0.552457	2	106
		Steroid biosynthesis	1	2.273	0.029	Metabolism	ko00100	Steroid biosynthesis	0.258791	0.566105	1	34
		Tryptophan metabolism	1	2.273	0.026	Metabolism	ko00380	Tryptophan metabolism	0.284547	0.585832	1	38
		Circadian rhythm - plant	1	2.273	0.022	Organismal Systems	ko04712	Circadian rhythm - plant	0.333462	0.634125	1	46
		Basal transcription factors	1	2.273	0.02	Genetic Information Processing	ko03022	Basal transcription factors	0.350949	0.634125	1	49
		Ubiquinone and other terpenoid-quinone biosynthesis	1	2.273	0.02	Metabolism	ko00130	Ubiquinone and other terpenoid-quinone biosynthesis	0.362357	0.634125	1	51
		Phenylalanine, tyrosine and tryptophan biosynthesis	1	2.273	0.018	Metabolism	ko00400	Phenylalanine, tyrosine and tryptophan biosynthesis	0.384589	0.640981	1	55
		Ubiquitin mediated proteolysis	2	4.545	0.013	Genetic Information Processing	ko04120	Ubiquitin mediated proteolysis	0.407336	0.648034	2	159
		Glycerolipid metabolism	1	2.273	0.014	Metabolism	ko00561	Glycerolipid metabolism	0.456593	0.663087	1	69
		Proteasome	1	2.273	0.014	Genetic Information Processing	ko03050	Proteasome	0.480258	0.663087	1	74
		Nucleotide excision repair	1	2.273	0.013	Genetic Information Processing	ko03420	Nucleotide excision repair	0.502915	0.663087	1	79
		Metabolic pathways	20	45.455	0.009	Metabolism	ko01100	Metabolic pathways	0.522294	0.663087	20	2254
		Phenylpropanoid biosynthesis	1	2.273	0.011	Metabolism	ko00940	Phenylpropanoid biosynthesis	0.541289	0.663087	1	88
		Peroxisome	1	2.273	0.011	Cellular Processes	ko04146	Peroxisome	0.541289	0.663087	1	88
		Purine metabolism	1	2.273	0.011	Metabolism	ko00230	Purine metabolism	0.549415	0.663087	1	90
		Plant hormone signal transduction	2	4.545	0.009	Environmental Information Processing	ko04075	Plant hormone signal transduction	0.604311	0.705029	2	230
		Ribosome	3	6.818	0.008	Genetic Information Processing	ko03010	Ribosome	0.636081	0.718156	3	369
		MAPK signaling pathway - plant	1	2.273	0.007	Environmental Information Processing	ko04016	MAPK signaling pathway - plant	0.704575	0.770629	1	137
		Biosynthesis of secondary metabolites	9	20.455	0.008	Metabolism	ko01110	Biosynthesis of secondary metabolites	0.750193	0.784653	9	1195
		Starch and sucrose metabolism	1	2.273	0.006	Metabolism	ko00500	Starch and sucrose metabolism	0.762235	0.784653	1	161
		Biosynthesis of amino acids	1	2.273	0.004	Metabolism	ko01230	Biosynthesis of amino acids	0.89076	0.89076	1	246
		KEGG Enrichment Analysis of Genes Co-Expressed in MEred
		KEGG Pathway Name	Gene Number	Percentage	Ratio	KEGG Class	KO ID	Descrption	Pvalue	Qvalue	Fg_num	Bg_num
		Biosynthesis of secondary metabolites	25	43.86	0.021	Metabolism	ko01110	Biosynthesis of secondary metabolites	0.000611148	0.0385023	25	1195
		Phenylpropanoid biosynthesis	5	8.772	0.057	Metabolism	ko00940	Phenylpropanoid biosynthesis	0.00298321	0.093971	5	88
		Stilbenoid, diarylheptanoid and gingerol biosynthesis	2	3.509	0.143	Metabolism	ko00945	Stilbenoid, diarylheptanoid and gingerol biosynthesis	0.0105054	0.220614	2	14
		One carbon pool by folate	2	3.509	0.105	Metabolism	ko00670	One carbon pool by folate	0.0190398	0.299876	2	19
		Cyanoamino acid metabolism	2	3.509	0.069	Metabolism	ko00460	Cyanoamino acid metabolism	0.0420698	0.3383	2	29
		Flavonoid biosynthesis	2	3.509	0.067	Metabolism	ko00941	Flavonoid biosynthesis	0.0447534	0.3383	2	30
		Nitrogen metabolism	2	3.509	0.065	Metabolism	ko00910	Nitrogen metabolism	0.047499	0.3383	2	31
		Proteasome	3	5.263	0.041	Genetic Information Processing	ko03050	Proteasome	0.0507083	0.3383	3	74
		Metabolic pathways	32	56.14	0.014	Metabolism	ko01100	Metabolic pathways	0.0550361	0.3383	32	2254
		Biosynthesis of amino acids	6	10.526	0.024	Metabolism	ko01230	Biosynthesis of amino acids	0.0580014	0.3383	6	246
		Phenylalanine metabolism	2	3.509	0.057	Metabolism	ko00360	Phenylalanine metabolism	0.0590683	0.3383	2	35
		Biosynthesis of various plant secondary metabolites	2	3.509	0.053	Metabolism	ko00999	Biosynthesis of various plant secondary metabolites	0.0683163	0.358661	2	38
		Monobactam biosynthesis	1	1.754	0.125	Metabolism	ko00261	Monobactam biosynthesis	0.0871325	0.396468	1	8
		Alanine, aspartate and glutamate metabolism	2	3.509	0.045	Metabolism	ko00250	Alanine, aspartate and glutamate metabolism	0.0881041	0.396468	2	44
		beta-Alanine metabolism	2	3.509	0.042	Metabolism	ko00410	beta-Alanine metabolism	0.102131	0.416313	2	48
		alpha-Linolenic acid metabolism	2	3.509	0.041	Metabolism	ko00592	alpha-Linolenic acid metabolism	0.10573	0.416313	2	49
		Phenylalanine, tyrosine and tryptophan biosynthesis	2	3.509	0.036	Metabolism	ko00400	Phenylalanine, tyrosine and tryptophan biosynthesis	0.128007	0.474379	2	55
		Arginine and proline metabolism	2	3.509	0.034	Metabolism	ko00330	Arginine and proline metabolism	0.139532	0.478888	2	58
		Glycosaminoglycan degradation	1	1.754	0.071	Metabolism	ko00531	Glycosaminoglycan degradation	0.147544	0.478888	1	14
		Spliceosome	5	8.772	0.02	Genetic Information Processing	ko03040	Spliceosome	0.153057	0.478888	5	251
		Brassinosteroid biosynthesis	1	1.754	0.062	Metabolism	ko00905	Brassinosteroid biosynthesis	0.166795	0.478888	1	16
		Inositol phosphate metabolism	2	3.509	0.031	Metabolism	ko00562	Inositol phosphate metabolism	0.167231	0.478888	2	65
		Carbon metabolism	5	8.772	0.018	Metabolism	ko01200	Carbon metabolism	0.196822	0.524816	5	274
		Phosphatidylinositol signaling system	2	3.509	0.027	Environmental Information Processing	ko04070	Phosphatidylinositol signaling system	0.19993	0.524816	2	73
		Selenocompound metabolism	1	1.754	0.042	Metabolism	ko00450	Selenocompound metabolism	0.239616	0.558602	1	24
		Riboflavin metabolism	1	1.754	0.042	Metabolism	ko00740	Riboflavin metabolism	0.239616	0.558602	1	24
		Folate biosynthesis	1	1.754	0.042	Metabolism	ko00790	Folate biosynthesis	0.239616	0.558602	1	24
		Isoquinoline alkaloid biosynthesis	1	1.754	0.04	Metabolism	ko00950	Isoquinoline alkaloid biosynthesis	0.248268	0.558602	1	25
		Purine metabolism	2	3.509	0.022	Metabolism	ko00230	Purine metabolism	0.271309	0.589395	2	90
		Carotenoid biosynthesis	1	1.754	0.033	Metabolism	ko00906	Carotenoid biosynthesis	0.290093	0.609196	1	30
		SNARE interactions in vesicular transport	1	1.754	0.03	Genetic Information Processing	ko04130	SNARE interactions in vesicular transport	0.314082	0.638296	1	33
		Endocytosis	3	5.263	0.016	Cellular Processes	ko04144	Endocytosis	0.340084	0.643851	3	182
		Pantothenate and CoA biosynthesis	1	1.754	0.026	Metabolism	ko00770	Pantothenate and CoA biosynthesis	0.352305	0.643851	1	38
		Sulfur metabolism	1	1.754	0.026	Metabolism	ko00920	Sulfur metabolism	0.352305	0.643851	1	38
		Propanoate metabolism	1	1.754	0.024	Metabolism	ko00640	Propanoate metabolism	0.374227	0.643851	1	41
		2-Oxocarboxylic acid metabolism	1	1.754	0.02	Metabolism	ko01210	2-Oxocarboxylic acid metabolism	0.435709	0.643851	1	50
		Ubiquinone and other terpenoid-quinone biosynthesis	1	1.754	0.02	Metabolism	ko00130	Ubiquinone and other terpenoid-quinone biosynthesis	0.442163	0.643851	1	51
		Galactose metabolism	1	1.754	0.019	Metabolism	ko00052	Galactose metabolism	0.448544	0.643851	1	52
		Tyrosine metabolism	1	1.754	0.019	Metabolism	ko00350	Tyrosine metabolism	0.448544	0.643851	1	52
		Valine, leucine and isoleucine degradation	1	1.754	0.019	Metabolism	ko00280	Valine, leucine and isoleucine degradation	0.454853	0.643851	1	53
		MAPK signaling pathway - plant	2	3.509	0.015	Environmental Information Processing	ko04016	MAPK signaling pathway - plant	0.462675	0.643851	2	137
		Fatty acid biosynthesis	1	1.754	0.018	Metabolism	ko00061	Fatty acid biosynthesis	0.46726	0.643851	1	55
		Terpenoid backbone biosynthesis	1	1.754	0.018	Metabolism	ko00900	Terpenoid backbone biosynthesis	0.46726	0.643851	1	55
		Citrate cycle (TCA cycle)	1	1.754	0.017	Metabolism	ko00020	Citrate cycle (TCA cycle)	0.491246	0.643851	1	59
		Protein export	1	1.754	0.017	Genetic Information Processing	ko03060	Protein export	0.491246	0.643851	1	59
		Pentose phosphate pathway	1	1.754	0.016	Metabolism	ko00030	Pentose phosphate pathway	0.502839	0.643851	1	61
		Ascorbate and aldarate metabolism	1	1.754	0.016	Metabolism	ko00053	Ascorbate and aldarate metabolism	0.519742	0.643851	1	64
		Glycine, serine and threonine metabolism	1	1.754	0.015	Metabolism	ko00260	Glycine, serine and threonine metabolism	0.53608	0.643851	1	67
		Glyoxylate and dicarboxylate metabolism	1	1.754	0.015	Metabolism	ko00630	Glyoxylate and dicarboxylate metabolism	0.53608	0.643851	1	67
		Photosynthesis	1	1.754	0.015	Metabolism	ko00195	Photosynthesis	0.541404	0.643851	1	68
		Ubiquitin mediated proteolysis	2	3.509	0.013	Genetic Information Processing	ko04120	Ubiquitin mediated proteolysis	0.542417	0.643851	2	159
		Glycerolipid metabolism	1	1.754	0.014	Metabolism	ko00561	Glycerolipid metabolism	0.546668	0.643851	1	69
		Starch and sucrose metabolism	2	3.509	0.012	Metabolism	ko00500	Starch and sucrose metabolism	0.549263	0.643851	2	161
		Carbon fixation in photosynthetic organisms	1	1.754	0.014	Metabolism	ko00710	Carbon fixation in photosynthetic organisms	0.551872	0.643851	1	70
		Aminoacyl-tRNA biosynthesis	1	1.754	0.013	Genetic Information Processing	ko00970	Aminoacyl-tRNA biosynthesis	0.600792	0.68818	1	80
		Homologous recombination	1	1.754	0.012	Genetic Information Processing	ko03440	Homologous recombination	0.618856	0.696213	1	84
		Peroxisome	1	1.754	0.011	Cellular Processes	ko04146	Peroxisome	0.636116	0.703076	1	88
		Glutathione metabolism	1	1.754	0.011	Metabolism	ko00480	Glutathione metabolism	0.652608	0.70536	1	92
		Glycerophospholipid metabolism	1	1.754	0.011	Metabolism	ko00564	Glycerophospholipid metabolism	0.660576	0.70536	1	94
		Cysteine and methionine metabolism	1	1.754	0.009	Metabolism	ko00270	Cysteine and methionine metabolism	0.704748	0.739986	1	106
		Glycolysis / Gluconeogenesis	1	1.754	0.007	Metabolism	ko00010	Glycolysis / Gluconeogenesis	0.791951	0.817917	1	136
		Protein processing in endoplasmic reticulum	2	3.509	0.007	Genetic Information Processing	ko04141	Protein processing in endoplasmic reticulum	0.826974	0.840313	2	275
		Plant-pathogen interaction	1	1.754	0.005	Organismal Systems	ko04626	Plant-pathogen interaction	0.881706	0.881706	1	184

## Sheet: Table S5
		Table S5 Hub Genes in MEbrown/MEyellow/MEpurple/MEred
		Gene ID	Module	Degree	Gene Name
		TRINITY_DN21331_c0_g1_i1_1	MEbrown	1787	TT8
		TRINITY_DN13902_c0_g1_i1_3	MEbrown	1782	bHLH096
		TRINITY_DN10171_c0_g1_i1_5	MEbrown	1757	KINESIN-13A
		TRINITY_DN21585_c0_g1_i1_4	MEbrown	1756	ETT
		TRINITY_DN19848_c0_g1_i1_3	MEbrown	1751	ARF6
		TRINITY_DN18378_c0_g1_i1_3	MEbrown	1751	GAI
		TRINITY_DN1426_c0_g1_i1_2	MEbrown	1750	ARF16
		TRINITY_DN19645_c0_g1_i1_1	MEbrown	1740	CIB1
		TRINITY_DN15841_c0_g1_i1_2	MEbrown	1739	UGT73B2
		TRINITY_DN12076_c0_g1_i1_3	MEbrown	1734	PHL7-LIKE
		TRINITY_DN11632_c0_g1_i1_1	MEbrown	1733	AUX1
		TRINITY_DN14891_c0_g1_i1_1	MEbrown	1717	BPEP
		TRINITY_DN11312_c0_g1_i1_2	MEbrown	1703	bZIP44
		TRINITY_DN8401_c0_g1_i1_3	MEbrown	1699	RACK1B
		TRINITY_DN9990_c0_g1_i1_2	MEbrown	1680	bZIP52
		TRINITY_DN16753_c0_g1_i2_1	MEbrown	1673	AIF4
		TRINITY_DN15902_c0_g3_i1_5	MEbrown	1661	PI
		TRINITY_DN10832_c0_g1_i1_1	MEbrown	1655	KDR
		TRINITY_DN19506_c0_g1_i1_1	MEbrown	1638	PIN4
		TRINITY_DN10545_c0_g1_i1_1	MEbrown	1635	PFA5
		TRINITY_DN16651_c0_g1_i1_1	MEbrown	1625	NAC2
		TRINITY_DN13991_c0_g1_i1_4	MEbrown	1503	GA2ox1
		TRINITY_DN9841_c0_g1_i1_1	MEbrown	1500	PTF1
		TRINITY_DN19749_c0_g2_i1_5	MEbrown	1479	bHLH60
		TRINITY_DN18846_c0_g1_i1_4	MEbrown	1472	bZIP17
		TRINITY_DN12924_c0_g1_i1_1	MEbrown	1407	PMAT2
		TRINITY_DN17306_c0_g3_i1_2	MEbrown	1397	MYB14
		TRINITY_DN20119_c0_g1_i1_5	MEbrown	1318	BLISTER-LIKE
		TRINITY_DN24476_c0_g1_i1_5	MEbrown	1294	CER10
		TRINITY_DN19581_c0_g1_i2_4	MEbrown	1284	LRL1
		TRINITY_DN21499_c0_g1_i4_1	MEbrown	1275	TTG2
		TRINITY_DN16166_c0_g1_i1_2	MEbrown	1259	CHS
		TRINITY_DN19745_c0_g2_i2_2	MEbrown	1244	GEML8
		TRINITY_DN13524_c0_g1_i1_1	MEbrown	1234	RUP2
		TRINITY_DN15706_c0_g4_i1_2	MEbrown	1223	GAPC2
		TRINITY_DN17461_c1_g1_i1_3	MEbrown	1194	UGT78D2
		TRINITY_DN16011_c0_g1_i1_2	MEbrown	1181	DFR
		TRINITY_DN20623_c0_g1_i3_3	MEbrown	1162	GEML7
		TRINITY_DN14283_c0_g1_i1_1	MEbrown	1151	UGT72
		TRINITY_DN16035_c0_g1_i1_2	MEbrown	1131	ANS
		TRINITY_DN13776_c0_g1_i1_1	MEbrown	1123	GSTF12
		TRINITY_DN19641_c0_g1_i2_3	MEbrown	1063	F3H
		TRINITY_DN19473_c1_g1_i1_5	MEbrown	1014	CHS
		TRINITY_DN2211_c0_g1_i1_5	MEbrown	982	GDPDL3-LIKE
		TRINITY_DN19253_c0_g2_i1_1	MEbrown	975	CHS
		TRINITY_DN10212_c0_g1_i1_3	MEbrown	889	ICE1
		TRINITY_DN15065_c0_g1_i1_1	MEbrown	867	TTG1
		TRINITY_DN14774_c0_g1_i3_5	MEbrown	865	MYB15
		TRINITY_DN17047_c0_g1_i7_4	MEbrown	859	IAA8
		TRINITY_DN14379_c0_g1_i1_3	MEbrown	858	UGT78D2
		TRINITY_DN22045_c0_g1_i1_3	MEbrown	778	F3'H
		TRINITY_DN15861_c0_g1_i2_3	MEyellow	1363	BBX19
		TRINITY_DN20741_c0_g2_i4_3	MEyellow	1360	JAZ1
		TRINITY_DN12912_c0_g1_i1_2	MEyellow	1359	FPF1
		TRINITY_DN19700_c0_g1_i2_3	MEyellow	1359	STAY GREEN
		TRINITY_DN26221_c0_g1_i1_3	MEyellow	1357	LBD38
		TRINITY_DN12798_c0_g1_i1_5	MEyellow	1353	NF-YC9
		TRINITY_DN17026_c0_g1_i1_5	MEyellow	1350	VIP1
		TRINITY_DN4251_c0_g1_i1_5	MEyellow	1350	TINY
		TRINITY_DN12022_c0_g1_i2_5	MEyellow	1349	ELF4-LIKE 4
		TRINITY_DN19180_c1_g1_i2_2	MEyellow	1347	E2F3
		TRINITY_DN15378_c0_g1_i2_2	MEyellow	1344	GEM
		TRINITY_DN7289_c0_g1_i3_3	MEyellow	1344	NF-YA7
		TRINITY_DN22408_c1_g1_i5_4	MEyellow	1334	UNE10
		TRINITY_DN21517_c1_g1_i9_5	MEyellow	1333	JAZ2-LIKE 1
		TRINITY_DN21517_c1_g2_i1_5	MEyellow	1311	JAZ2-LIKE 2
		TRINITY_DN8191_c0_g1_i1_4	MEyellow	1216	MYB66
		TRINITY_DN25921_c0_g1_i1_2	MEyellow	1171	FT
		TRINITY_DN9780_c0_g1_i1_5	MEyellow	1169	GAS41
		TRINITY_DN14018_c0_g1_i3_2	MEyellow	1063	TT9
		TRINITY_DN6370_c0_g1_i1_3	MEyellow	1060	MCTP6
		TRINITY_DN22904_c0_g1_i1_5	MEyellow	1030	REM39
		TRINITY_DN16135_c1_g1_i4_5	MEyellow	1021	AGL9
		TRINITY_DN10967_c0_g1_i1_4	MEyellow	949	PFA1
		TRINITY_DN20222_c0_g2_i2_2	MEyellow	946	ABIL3
		TRINITY_DN13618_c0_g2_i2_2	MEpurple	128	MYBC2
		TRINITY_DN11980_c0_g1_i1_1	MEred	337	NCED4
		TRINITY_DN19058_c0_g1_i2_1	MEred	328	CYP72A15
		TRINITY_DN19420_c0_g3_i1_1	MEred	186	AOS
		TRINITY_DN19018_c0_g1_i2_2	MEred	182	SCL1
		TRINITY_DN16344_c0_g3_i1_2	MEred	173	CPC
		TRINITY_DN17311_c0_g1_i1_4	MEred	158	MYS1
